# Supplementary material for: Genomic characterization of MDR/XDR-TB in Kazakhstan by a combination of high-throughput methods predominantly shows the ongoing transmission of L2/Beijing 94–32 central Asian/Russian clusters
Source: BMC Infect Dis. 2019 Jun 24;19:553. doi: 10.1186/s12879-019-4201-2 (PMC6592005; doi:10.1186/s12879-019-4201-2)
Supplement: Supplementary file 1 — Table S1. detailed TB-SPRINT results on 700 MTC DNA samples from Kazakhstan (n = 677 spoligotypes including 3 potential “mixed infection”, 23 failed). Table S2. detailed TB-SNPID results on 470 MTC DNA samples from Kazakhstan (n = 543 analysed, 73 failed). Table S3. Lineage and Sublineage assignation of Spoligotyping results (n = 677). Table S4. All isolates (n = 93) of “set1” (i.e. chronologically first set) typed by two methods: TB-SPRINT and TB-SNPID. Table S5. Detailed results for n = 391 samples run both by TB-SPRINT and TB-SNPID. Table S6. Analysis of discrepant drug-resistance results between TB-SPRINT and TB-SNPID on the 391 set of isolates. Table S7. congruence between SigE and RD131 (TB-SNPID) results in Aktobe suggests the presence of a single DST L2/Beijing 94–32 clone. Table S8. Chi2 square statistics on L2/L4 prevalence in some regions of Kazakhstan. (XLSX 318 kb) [file 12879_2019_4201_MOESM1_ESM.xlsx]

## Sheet: S1 Table
Table S1: detailed TB-SPRINT results on 700 MTC DNA samples from Kazakhstan (n=677 spoligotypes including 3 potential "mixed infection", 23 failed )
region of origin	chronological Set n°	City	Y	X	ID Number	SIgE_result	Spoligotype43	0ctal	SIT (spoligo-international-type)	Lineage/Sub-lineage	ropB mutations	katG and inhA mutations	Genotypic Resistance status
Zhambyl	1	Taraz	42.8961	71.3984	5579	ND	oooooooooooooooooooooooooooooooooonnnnnnnnn	000000000003771	1	L2/Beijing	rpoB_531_mut_TTG	katG_315_mut_C	MDR
Zhambyl	1	Taraz	42.8961	71.3984	5053	ND	nnnnnnnoonnnnnnnnnnnnnnnnnnnooonoooonnnnnnn	774777777420771	262	L4/L4.2/URAL	FAILED	FAILED	FAILED
Zhambyl	1	Taraz	42.8961	71.3984	1329	ND	oooooooooooooooooooooooooooooooooonnnnnnnnn	000000000003771	1	L2/Beijing	WT	inhA_-15_mut_T	monoR-INH
Zhambyl	1	Taraz	42.8961	71.3984	5149	ND	oooooooooooooooooooooooooooooooooonnnnnnnnn	000000000003771	1	L2/Beijing	FAILED	FAILED	FAILED
Zhambyl	1	Taraz	42.8961	71.3984	3992	ND	oooooooooooooooooooooooooooooooooonnnnnnnnn	000000000003771	1	L2/Beijing	rpoB_526_mut_GAC	katG_315_mut_C	MDR
Zhambyl	1	Taraz	42.8961	71.3984	5080	ND	oooooooooooooooooooooooooooooooooonnnnnnnnn	000000000003771	1	L2/Beijing	rpoB_531_mut_TTG	katG_315_mut_C	MDR
Zhambyl	1	Taraz	42.8961	71.3984	5747	ND	oooooooooooooooooooooooooooooooooonnnnnnnnn	000000000003771	1	L2/Beijing	rpoB_516_mut_GTC	katG_315_mut_C	MDR
Zhambyl	1	Taraz	42.8961	71.3984	5988	ND	oooooooooooooooooooooooooooooooooonnnnnnnnn	000000000003771	1	L2/Beijing	rpoB_531_mut_TTG	katG_315_mut_C	MDR
Zhambyl	1	Taraz	42.8961	71.3984	5997	ND	oooooooooooooooooooooooooooooooooonnnnnnnnn	000000000003771	1	L2/Beijing	rpoB_531_mut_TTG	katG_315_mut_C	MDR
Zhambyl	1	Taraz	42.8961	71.3984	5312	ND	nnnnnnnnnnnnnooooooooooooonnnnnnoooonnnnnnn	777740001760771	444	L4/L4.3/LAM-RUS?	WT	WT	S
Zhambyl	1	Taraz	42.8961	71.3984	5204	ND	oooooooooooooooooooooooooooooooooonnnnnnnnn	000000000003771	1	L2/Beijing	WT	katG_315_mut_C	monoR-INH
Zhambyl	1	Taraz	42.8961	71.3984	5649	ND	oooooooooooooooooooooooooooooooooonnnnnnnnn	000000000003771	1	L2/Beijing	WT	katG_315_mut_C	monoR-INH
Zhambyl	1	Taraz	42.8961	71.3984	6388	ND	oooooooooooooooooooooooooooooooooonnnnnnnnn	000000000003771	1	L2/Beijing	rpoB_531_mut_TTG	katG_315_mut_C	MDR
Zhambyl	1	Taraz	42.8961	71.3984	113	ND	oooooooooooooooooooooooooooooooooonnnnnnnnn	000000000003771	1	L2/Beijing	rpoB_531_mut_TTG	katG_315_mut_C	MDR
Zhambyl	1	Taraz	42.8961	71.3984	4990	ND	oooooooooooooooooooooooooooooooooonnnnnnnnn	000000000003771	1	L2/Beijing	rpoB_531_mut_TTG	katG_315_mut_C	MDR
Zhambyl	1	Taraz	42.8961	71.3984	5004	ND	oooooooooooooooooooooooooooooooooonnnnnnnnn	000000000003771	1	L2/Beijing	rpoB_531_mut_TTG	katG_315_mut_C	MDR
Zhambyl	1	Taraz	42.8961	71.3984	4472	ND	oooooooooooooooooooooooooooooooooonnnnnnnnn	000000000003771	1	L2/Beijing	rpoB_531_mut_TTG	katG_315_mut_C	MDR
Zhambyl	1	Taraz	42.8961	71.3984	5444	ND	oooooooooooooooooooooooooooooooooonnnnnnnnn	000000000003771	1	L2/Beijing	rpoB_531_mut_TTG	katG_315_mut_C	MDR
Almaty	1	Taldykourgan	45.0156	78.3739	135	ND	oooooooooooooooooooooooooooooooooonnnnnnnnn	000000000003771	1	L2/Beijing	rpoB_531_mut_TTG	katG_315_mut_C	MDR
Almaty	1	Taldykourgan	45.0156	78.3739	1081	ND	oooooooooooooooooooooooooooooooooonnnnnnnnn	000000000003771	1	L2/Beijing	rpoB_531_mut_TTG	katG_315_mut_C	MDR
Almaty	1	Taldykourgan	45.0156	78.3739	907	ND	oooooooooooooooooooooooooooooooooonnnnnnnnn	000000000003771	1	L2/Beijing	rpoB_531_mut_TTG	katG_315_mut_C	MDR
Almaty	1	Taldykourgan	45.0156	78.3739	1042	ND	nnnnnnnnnnnnnnnnnnnnoooonnnnnnnnoooonnnnnnn	777777607760771	42	L4/L4.3/LAM9	WT	inhA_-15_mut_T, katG_315_mut_C	monoR-INH
Almaty	1	Taldykourgan	45.0156	78.3739	969	ND	oooooooooooooooooooooooooooooooooonnnnnnnnn	000000000003771	1	L2/Beijing	rpoB_531_mut_TTG	katG_315_mut_C	MDR
Almaty	1	Taldykourgan	45.0156	78.3739	1009	ND	oooooooooooooooooooooooooooooooooonnnnnnnnn	000000000003771	1	L2/Beijing	WT	katG_315_mut_C	monoR-INH
Almaty	1	Taldykourgan	45.0156	78.3739	1656	ND	oooooooooooooooooooooooooooooooooonnnnnnnnn	000000000003771	1	L2/Beijing	rpoB_531_mut_TTG	katG_315_mut_C	MDR
Almaty	1	Taldykourgan	45.0156	78.3739	2169	ND	oooooooooooooooooooooooooooooooooonnnnnnnnn	000000000003771	1	L2/Beijing	rpoB_531_mut_TTG	katG_315_mut_C	MDR
Almaty	1	Taldykourgan	45.0156	78.3739	1873	ND	oooooooooooooooooooooooooooooooooonnnnnnnnn	000000000003771	1	L2/Beijing	rpoB_531_mut_TTG	katG_315_mut_C	MDR
Almaty	1	Taldykourgan	45.0156	78.3739	2161	ND	oooooooooooooooooooooooooooooooooonnnnnnnnn	000000000003771	1	L2/Beijing	rpoB_531_mut_TTG	katG_315_mut_C	MDR
Almaty	1	Taldykourgan	45.0156	78.3739	1562	ND	oooooooooooooooooooooooooooooooooonnnnnnnnn	000000000003771	1	L2/Beijing	rpoB_531_mut_TTG	katG_315_mut_C	MDR
Almaty	1	Taldykourgan	45.0156	78.3739	2184	ND	oooooooooooooooooooooooooooooooooonnnnnnnnn	000000000003771	1	L2/Beijing	rpoB_531_mut_TTG	katG_315_mut_C	MDR
Almaty	1	Taldykourgan	45.0156	78.3739	178	ND	nnonnnnnnnnnnnnnnnnnoooonnnnnnnnoooonnnnnnn	677777607760771	20	L4/L4.3/LAM1	WT	WT	S
Almaty	1	Taldykourgan	45.0156	78.3739	1913	ND	oooooooooooooooooooooooooooooooooonnnnnnnnn	000000000003771	1	L2/Beijing	WT	WT	S
Aktobe	1	Aktobe	50.2839	57.167	4670	ND	oooooooooooooooooooooooooooooooooonnnnnnnnn	000000000003771	1	L2/Beijing	FAILED	FAILED	FAILED
Aktobe	1	Aktobe	50.2839	57.167	7360	ND	nnnnnnnnnnnnnnnnnnnnnnnnnnnnnnnnoooonnnnnnn	777777777760771	53	L4/L4.1.3/Ghana/T1 or L4.5	rpoB_531_mut_TTG	katG_315_mut_C	MDR
Aktobe	1	Aktobe	50.2839	57.167	4163	ND	nnnnnnnnnnnnnnnnnnnnoooonnnnnnnnoooonnnnnnn	777777607760771	42	L4/L4.3/LAM9	WT	inhA_-15_mut_T, katG_315_mut_C	monoR-INH
Aktobe	1	Aktobe	50.2839	57.167	5258	ND	nnnnnnnoonnnnnnnnnnnnnnnnnnnooonoonnnnnnnnn	774777777423771	MIXED?	U	rpoB_531_mut_TTG	katG_315_mut_C	MDR
Aktobe	1	Aktobe	50.2839	57.167	6478	ND	nnnnnnnnnnnnnnnnnnnnoooonnnnnnnnoooonnnnnnn	777777607760771	42	L4/L4.3/LAM9	WT	katG_315_mut_C	monoR-INH
Aktobe	1	Aktobe	50.2839	57.167	7950	ND	oooooooooooooooooooooooooooooooooonnnnnnnnn	000000000003771	1	L2/Beijing	rpoB_526_mut_TAC	WT	monoR-RIF
Aktobe	1	Aktobe	50.2839	57.167	4778	ND	nnnnnnnnnnnnnnoooooooooonnnnnnnnoooonnnnnnn	777760007760771	254	L4/L4.3/LAM-RUS(former T5-RUS1)	rpoB_531_mut_TTG	katG_315_mut_C	MDR
Aktobe	1	Aktobe	50.2839	57.167	4530	ND	oooooooooooooooooooooooooooooooooonnnnnnnnn	000000000003771	1	L2/Beijing	WT	katG_315_mut_C	monoR-INH
Aktobe	1	Aktobe	50.2839	57.167	7848	ND	nnnnnnnoonnnnnnnnnnnnnnnnnnnooonoooonnnnnnn	774777777420771	262	L4/L4.2/URAL	WT	inhA_-15_mut_T, katG_315_mut_C	monoR-INH
Aktobe	1	Aktobe	50.2839	57.167	5041	ND	oooooooooooooooooooooooooooooooooonnnnnnnnn	000000000003771	1	L2/Beijing	WT	katG_315_mut_C	monoR-INH
Aktobe	1	Aktobe	50.2839	57.167	5195	ND	oooooooooooooooooooooooooooooooooonnnnnnnnn	000000000003771	1	L2/Beijing	WT	katG_315_mut_C	monoR-INH
Aktobe	1	Aktobe	50.2839	57.167	7719	ND	nnnnnnnoonnnnnnnnnnnnnnnnnnnooonoooonnnnnnn	774777777420771	262	L4/L4.2/URAL	WT	inhA_-15_mut_T, katG_315_mut_C	monoR-INH
Aktobe	1	Aktobe	50.2839	57.167	5346	ND	oooooooooooooooooooooooooooooooooonnnnnnnnn	000000000003771	1	L2/Beijing	WT	katG_315_mut_C	monoR-INH
Aktobe	1	Aktobe	50.2839	57.167	7482	ND	nnnnnnnnnnnnnnnnnnnnoooonnnnnnnnoooonnnnnnn	777777607760771	42	L4/L4.3/LAM9	FAILED	FAILED	FAILED
West Kazakhstan	1	Uralsk	51.2333	51.3667	2787	ND	oooooooooooooooooooooooooooooooooonnnnnnnnn	000000000003771	1	L2/Beijing	rpoB_531_mut_TTG	katG_315_mut_C	MDR
West Kazakhstan	1	Uralsk	51.2333	51.3667	2013	ND	oooooooooooooooooooooooooooooooooonnnnnnnnn	000000000003771	1	L2/Beijing	rpoB_531_mut_TTG	katG_315_mut_C	MDR
West Kazakhstan	1	Uralsk	51.2333	51.3667	2413	ND	oooooooooooooooooooooooooooooooooonnnnnnnnn	000000000003771	1	L2/Beijing	rpoB_531_mut_TTG	katG_315_mut_C	MDR
West Kazakhstan	1	Uralsk	51.2333	51.3667	2320	ND	oooooooooooooooooooooooooooooooooonnnnnnnnn	000000000003771	1	L2/Beijing	rpoB_531_mut_TTG	katG_315_mut_C	MDR
West Kazakhstan	1	Uralsk	51.2333	51.3667	2582	ND	nnnnnnnnnnnoooooooooooooonnnnnnnoooonnnnnnn	777600003760771	263	L4/L4.3/LAM-RUS?	FAILED	FAILED	FAILED
West Kazakhstan	1	Uralsk	51.2333	51.3667	2522	ND	oooooooooooooooooooooooooooooooooonnnnnnnnn	000000000003771	1	L2/Beijing	rpoB_531_mut_TTG	katG_315_mut_C	MDR
West Kazakhstan	1	Uralsk	51.2333	51.3667	2317	ND	oooooooooooooooooooooooooooooooooonnnnnnnnn	000000000003771	1	L2/Beijing	rpoB_531_mut_TGG	katG_315_mut_C	MDR
West Kazakhstan	1	Uralsk	51.2333	51.3667	2392	ND	oooooooooooooooooooooooooooooooooonnnnnnnnn	000000000003771	1	L2/Beijing	rpoB_531_mut_TTG	katG_315_mut_C	MDR
West Kazakhstan	1	Uralsk	51.2333	51.3667	1430	ND	oooooooooooooooooooooooooooooooooonnnnnnnnn	000000000003771	1	L2/Beijing	rpoB_531_mut_TTG	katG_315_mut_C	MDR
West Kazakhstan	1	Uralsk	51.2333	51.3667	2287	ND	oooooooooooooooooooooooooooooooooonnnnnnnnn	000000000003771	1	L2/Beijing	rpoB_531_mut_TTG	katG_315_mut_C	MDR
West Kazakhstan	1	Uralsk	51.2333	51.3667	308	ND	oooooooooooooooooooooooooooooooooonnnnnnnnn	000000000003771	1	L2/Beijing	rpoB_531_mut_TTG	katG_315_mut_C	MDR
West Kazakhstan	1	Uralsk	51.2333	51.3667	1145	ND	oooooooooooooooooooooooooooooooooonnnnnnnnn	000000000003771	1	L2/Beijing	rpoB_531_mut_TTG	katG_315_mut_C	MDR
West Kazakhstan	1	Uralsk	51.2333	51.3667	2299	ND	oooooooooooooooooooooooooooooooooonnnnnnnnn	000000000003771	1	L2/Beijing	rpoB_531_mut_TTG	katG_315_mut_C	MDR
West Kazakhstan	1	Uralsk	51.2333	51.3667	2197	ND	nnnnnnnnnnnnnnnnnnnnoooonnnnnnnnoooonnnnnnn	777777607760771	42	L4/L4.3/LAM9	FAILED	FAILED	FAILED
West Kazakhstan	1	Uralsk	51.2333	51.3667	2039	ND	oooooooooooooooooooooooooooooooooonnnnnnnnn	000000000003771	1	L2/Beijing	rpoB_531_mut_TTG	katG_315_mut_C	MDR
West Kazakhstan	1	Uralsk	51.2333	51.3667	2506	ND	oooooooooooooooooooooooooooooooooonnnnnnnnn	000000000003771	1	L2/Beijing	rpoB_531_mut_TTG	katG_315_mut_C	MDR
West Kazakhstan	1	Uralsk	51.2333	51.3667	259	ND	oooooooooooooooooooooooooooooooooonnnnnnnnn	000000000003771	1	L2/Beijing	rpoB_531_mut_TTG	katG_315_mut_C	MDR
West Kazakhstan	1	Uralsk	51.2333	51.3667	179	ND	oooooooooooooooooooooooooooooooooonnnnnnnnn	000000000003771	1	L2/Beijing	rpoB_531_mut_TTG	katG_315_mut_C	MDR
West Kazakhstan	1	Uralsk	51.2333	51.3667	186	ND	oooooooooooooooooooooooooooooooooonnnnnnnnn	000000000003771	1	L2/Beijing	rpoB_531_mut_TTG	katG_315_mut_C	MDR
West Kazakhstan	1	Uralsk	51.2333	51.3667	3946	ND	oooooooooooooooooooooooooooooooooonnnnnnnnn	000000000003771	1	L2/Beijing	rpoB_531_mut_TTG	katG_315_mut_C	MDR
West Kazakhstan	1	Uralsk	51.2333	51.3667	2280	ND	nnnnnnnnnnnnnnnnnnnnoooonnnnnnnnoooonnnnnnn	777777607760771	42	L4/L4.3/LAM9	FAILED	FAILED	FAILED
West Kazakhstan	1	Uralsk	51.2333	51.3667	3974	ND	oooooooooooooooooooooooooooooooooonnnnnnnnn	000000000003771	1	L2/Beijing	rpoB_531_mut_TTG	katG_315_mut_C	MDR
West Kazakhstan	1	Uralsk	51.2333	51.3667	5219	ND	oooooooooooooooooooooooooooooooooonnnnnnnnn	000000000003771	1	L2/Beijing	FAILED	FAILED	FAILED
West Kazakhstan	1	Uralsk	51.2333	51.3667	5087	ND	oooooooooooooooooooooooooooooooooonnnnnnnnn	000000000003771	1	L2/Beijing	rpoB_531_mut_TTG	katG_315_mut_C	MDR
West Kazakhstan	1	Uralsk	51.2333	51.3667	75	ND	oooooooooooooooooooooooooooooooooonnnnnnnnn	000000000003771	1	L2/Beijing	rpoB_531_mut_TTG	katG_315_mut_C	MDR
West Kazakhstan	1	Uralsk	51.2333	51.3667	4396	ND	oooooooooooooooooooooooooooooooooonnnnnnnnn	000000000003771	1	L2/Beijing	rpoB_531_mut_TTG, rpoB_526_mut_TAC	katG_315_mut_C	MDR
West Kazakhstan	1	Uralsk	51.2333	51.3667	106	ND	oooooooooooooooooooooooooooooooooonnnnnnnnn	000000000003771	1	L2/Beijing	rpoB_531_mut_TTG	katG_315_mut_C	MDR
West Kazakhstan	1	Uralsk	51.2333	51.3667	2345	ND	oooooooooooooooooooooooooooooooooonnnnnnnnn	000000000003771	1	L2/Beijing	rpoB_531_mut_TTG	katG_315_mut_C	MDR
West Kazakhstan	1	Uralsk	51.2333	51.3667	122	ND	oooooooooooooooooooooooooooooooooonnnnnnnnn	000000000003771	1	L2/Beijing	rpoB_531_mut_TTG	katG_315_mut_C	MDR
West Kazakhstan	1	Uralsk	51.2333	51.3667	124	ND	oooooooooooooooooooooooooooooooooonnnnnnnnn	000000000003771	1	L2/Beijing	rpoB_531_mut_TTG	katG_315_mut_C	MDR
West Kazakhstan	1	Uralsk	51.2333	51.3667	77	ND	oooooooooooooooooooooooooooooooooonnnnnnnnn	000000000003771	1	L2/Beijing	rpoB_531_mut_TTG	katG_315_mut_C	MDR
West Kazakhstan	1	Uralsk	51.2333	51.3667	60	ND	oooooooooooooooooooooooooooooooooonnnnnnnnn	000000000003771	1	L2/Beijing	rpoB_531_mut_TTG	katG_315_mut_C	MDR
West Kazakhstan	1	Uralsk	51.2333	51.3667	50	ND	oooooooooooooooooooooooooooooooooonnnnnnnnn	000000000003771	1	L2/Beijing	rpoB_531_mut_TTG	katG_315_mut_C	MDR
West Kazakhstan	1	Uralsk	51.2333	51.3667	128	ND	oooooooooooooooooooooooooooooooooonnnnnnnnn	000000000003771	1	L2/Beijing	rpoB_531_mut_TTG	katG_315_mut_C	MDR
West Kazakhstan	1	Uralsk	51.2333	51.3667	137	ND	oooooooooooooooooooooooooooooooooonnnnnnnnn	000000000003771	1	L2/Beijing	rpoB_531_mut_TTG	katG_315_mut_C	MDR
West Kazakhstan	1	Uralsk	51.2333	51.3667	40	ND	oooooooooooooooooooooooooooooooooonnnnnnnnn	000000000003771	1	L2/Beijing	rpoB_531_mut_TTG	katG_315_mut_C	MDR
West Kazakhstan	1	Uralsk	51.2333	51.3667	40	ND	oooooooooooooooooooooooooooooooooonnnnnnnnn	000000000003771	1	L2/Beijing	rpoB_531_mut_TTG	katG_315_mut_C	MDR
West Kazakhstan	1	Uralsk	51.2333	51.3667	144	ND	oooooooooooooooooooooooooooooooooonnnnnnnnn	000000000003771	1	L2/Beijing	rpoB_531_mut_TTG	katG_315_mut_C	MDR
West Kazakhstan	1	Uralsk	51.2333	51.3667	85	ND	oooooooooooooooooooooooooooooooooonnnnnnnnn	000000000003771	1	L2/Beijing	rpoB_531_mut_TTG	katG_315_mut_C	MDR
West Kazakhstan	1	Uralsk	51.2333	51.3667	88	ND	oooooooooooooooooooooooooooooooooonnnnnnnnn	000000000003771	1	L2/Beijing	rpoB_531_mut_TTG	katG_315_mut_C	MDR
West Kazakhstan	1	Uralsk	51.2333	51.3667	2285	ND	nnnnnnnoonnnnnnnnnnnnnnnnnnnooonoooonnnnnnn	774777777420771	262	L4/L4.2/URAL	WT	katG_315_mut_C	monoR-INH
West Kazakhstan	1	Uralsk	51.2333	51.3667	3108	ND	oooooooooooooooooooooooooooooooooonnnnnnnnn	000000000003771	1	L2/Beijing	WT	katG_315_mut_C	monoR-INH
West Kazakhstan	1	Uralsk	51.2333	51.3667	2316	ND	oooooooooooooooooooooooooooooooooonnnnnnnnn	000000000003771	1	L2/Beijing	rpoB_531_mut_TTG	katG_315_mut_C	MDR
West Kazakhstan	1	Uralsk	51.2333	51.3667	2139	ND	oooooooooooooooooooooooooooooooooonnnnnnnnn	000000000003771	1	L2/Beijing	WT	katG_315_mut_C	monoR-INH
West Kazakhstan	1	Uralsk	51.2333	51.3667	468	ND	oooooooooooooooooooooooooooooooooonnnnnnnnn	000000000003771	1	L2/Beijing	WT	katG_315_mut_C	monoR-INH
Kyzyl-orda	1	Kyzyl-Orda	44.8528	65.5092	641	ND	oooooooooooooooooooooooooooooooooonnnnnnnnn	000000000003771	1	L2/Beijing	FAILED	FAILED	FAILED
ND	1	ND			95	ND	oooooooooooooooooooooooooooooooooonnnnnnnnn	000000000003771	1	L2/Beijing	rpoB_531_mut_TTG	katG_315_mut_C	MDR
Kyzyl-orda	1	Kyzyl-Orda	44.8528	65.5092	460	ND	oooooooooooooooooooooooooooooooooonnnnnnnnn	000000000003771	1	L2/Beijing	FAILED	FAILED	FAILED
Kostanay	2	Kostanay	53.2144	63.6246	7843 (1)	mut	oooooooooooooooooooooooooooooooooonnnnnnnnn	000000000003771	1	L2/Beijing/94-32	FAILED	FAILED	FAILED
Kostanay	2	Kostanay	53.2144	63.6246	7469 (1)	mut	oooooooooooooooooooooooooooooooooonnnnnnnnn	000000000003771	1	L2/Beijing/94-32	rpoB_526_mut_TAC	katG_315_mut_C	MDR
Kostanay	2	Kostanay	53.2144	63.6246	890	mut	oooooooooooooooooooooooooooooooooonnnnnnnnn	000000000003771	1	L2/Beijing/94-32	rpoB_531_mut_TTG	katG_315_mut_C	MDR
Kostanay	2	Kostanay	53.2144	63.6246	7350	ND	nnnnnnnnnnnnnnnnnnnnoooonnnnnnnnoooonnnnnnn	777777607760771	42	L4/L4.3/LAM9	WT	katG_315_mut_C	monoR-INH
Kostanay	2	Kostanay	53.2144	63.6246	1039	ND	nnnnnnnoonnnnnnnnnnnnnnnnnnnooonoooonnnnnnn	774777777420771	262	L4/L4.2/URAL	WT	WT	S
Kostanay	2	Kostanay	53.2144	63.6246	7469 (2)	ND	oooooooooooooooooooooooooooooooooonnnnnnnnn	000000000003771	1	L2/Beijing	FAILED	FAILED	FAILED
Kostanay	2	Kostanay	53.2144	63.6246	12	mut	oooooooooooooooooooooooooooooooooonnnnnnnnn	000000000003771	1	L2/Beijing/94-32	rpoB_531_mut_TTG	katG_315_mut_C	MDR
Kostanay	2	Kostanay	53.2144	63.6246	579	mut	oooooooooooooooooooooooooooooooooonnnnnnnnn	000000000003771	1	L2/Beijing/94-32	rpoB_531_mut_TTG	katG_315_mut_C	MDR
Kostanay	2	Kostanay	53.2144	63.6246	9084 (1)	mut	oooooooooooooooooooooooooooooooooonnnnnnnnn	000000000003771	1	L2/Beijing/94-32	rpoB_526_mut_TAC	katG_315_mut_C	MDR
Kostanay	2	Kostanay	53.2144	63.6246	7750	mut	oooooooooooooooooooooooooooooooooonnnnnnnnn	000000000003771	1	L2/Beijing/94-32	FAILED	FAILED	FAILED
Kostanay	2	Kostanay	53.2144	63.6246	1092	mut	oooooooooooooooooooooooooooooooooonnnnnnnnn	000000000003771	1	L2/Beijing/94-32	rpoB_531_mut_TTG	katG_315_mut_C	MDR
Kostanay	2	Kostanay	53.2144	63.6246	7849 (1)	ND	nnnnnnnnnnnnnnnnnnnnnnnnnoooooonoooonnnnnnn	777777774020771	47	L4/L4.1.2/H1	WT	WT	S
Kostanay	2	Kostanay	53.2144	63.6246	1140	ND	nnnnnnnnnnnnonnnnnnnnnnnooooooooooooooooooo	777737770000000	56	L4/U	rpoB_516_mut_GTC/rpoB_526_mut_TAC	katG_315_mut_C	MDR
Kostanay	2	Kostanay	53.2144	63.6246	7424	mut	oooooooooooooooooooooooooooooooooonnnnnnnnn	000000000003771	1	L2/Beijing/94-32	FAILED	FAILED	FAILED
Kostanay	2	Kostanay	53.2144	63.6246	8774	mut	oooooooooooooooooooooooooooooooooonnnnnnnnn	000000000003771	1	L2/Beijing/94-32	rpoB_531_mut_TTG	katG_315_mut_C	MDR
Kostanay	2	Kostanay	53.2144	63.6246	1069	mut	oooooooooooooooooooooooooooooooooonnnnnnnnn	000000000003771	1	L2/Beijing/94-32	rpoB_531_mut_TTG	katG_315_mut_C	MDR
Kostanay	2	Kostanay	53.2144	63.6246	7585 (1)	mut	oooooooooooooooooooooooooooooooooonnnnnnnnn	000000000003771	1	L2/Beijing/94-32	rpoB_531_mut_TTG	katG_315_mut_C	MDR
Kostanay	2	Kostanay	53.2144	63.6246	7632	mut	oooooooooooooooooooooooooooooooooonnnnnnnnn	000000000003771	1	L2/Beijing/94-32	rpoB_531_mut_TTG	katG_315_mut_C	MDR
Kostanay	2	Kostanay	53.2144	63.6246	209	mut	oooooooooooooooooooooooooooooooooonnnnnnnnn	000000000003771	1	L2/Beijing/94-32	rpoB_531_mut_TTG	inhA_-15_mut_T	MDR
Kostanay	2	Kostanay	53.2144	63.6246	7865	mut	oooooooooooooooooooooooooooooooooonnnnnnnnn	000000000003771	1	L2/Beijing/94-32	rpoB_531_mut_TTG	katG_315_mut_C	MDR
Kostanay	2	Kostanay	53.2144	63.6246	8017	mut	oooooooooooooooooooooooooooooooooonnnnnnnnn	000000000003771	1	L2/Beijing/94-32	WT	WT	S
Kostanay	2	Kostanay	53.2144	63.6246	803 (1)	mut	oooooooooooooooooooooooooooooooooonnnnnnnnn	000000000003771	1	L2/Beijing/94-32	rpoB_531_mut_TTG	katG_315_mut_C	MDR
Kostanay	2	Kostanay	53.2144	63.6246	1106	mut	oooooooooooooooooooooooooooooooooonnnnnnnnn	000000000003771	1	L2/Beijing/94-32	rpoB_531_mut_TTG	katG_315_mut_C	MDR
Kostanay	2	Kostanay	53.2144	63.6246	8167	mut	oooooooooooooooooooooooooooooooooonnnnnnnnn	000000000003771	1	L2/Beijing/94-32	rpoB_531_mut_TTG	katG_315_mut_C	MDR
Kostanay	2	Kostanay	53.2144	63.6246	8723 (1)	mut	oooooooooooooooooooooooooooooooooonnnnnnnnn	000000000003771	1	L2/Beijing/94-32	rpoB_531_mut_TTG	katG_315_mut_C	MDR
Kostanay	2	Kostanay	53.2144	63.6246	5913	mut	oooooooooooooooooooooooooooooooooonnnnnnnnn	000000000003771	1	L2/Beijing/94-32	rpoB_531_mut_TTG	katG_315_mut_C	MDR
Kostanay	2	Kostanay	53.2144	63.6246	9149 (1)	ND	nnnnnnnoonnnnnnnnnnnnnnnnnnnooonoooonnnnnnn	774777777420771	262	L4/L4.2/URAL	rpoB_531_mut_TTG	katG_315_mut_C	MDR
Kostanay	2	Kostanay	53.2144	63.6246	6971	mut	oooooooooooooooooooooooooooooooooonnnnnnnnn	000000000003771	1	L2/Beijing/94-32	rpoB_531_mut_TTG	katG_315_mut_C	MDR
Kostanay	2	Kostanay	53.2144	63.6246	888 (1)	mut	oooooooooooooooooooooooooooooooooonnnnnnnnn	000000000003771	1	L2/Beijing/94-32	WT	WT	S
Kostanay	2	Kostanay	53.2144	63.6246	6761	ND	nnnnnnnnnnnnnoooooooooonnnnnnnnnoonnnnnnnnn	777740017763771	MIXED?	U	FAILED	FAILED	FAILED
Kostanay	2	Kostanay	53.2144	63.6246	842	ND	nnonnnnoonnnnnnnnnnnnnnnnnnnooonoooonnnnnnn	674777777420771	1117	L4/L4.2/URAL	WT	katG_315_mut_C	monoR-INH
Kostanay	2	Kostanay	53.2144	63.6246	229	mut	oooooooooooooooooooooooooooooooooonnnnnnnnn	000000000003771	1	L2/Beijing/94-32	rpoB_531_mut_TTG	katG_315_mut_C	MDR
Kostanay	2	Kostanay	53.2144	63.6246	7416	ND	nnonnnnoonnnnnnnnnnnnnnnnnnnooonoooonnnnnnn	674777777420771	1117	L4/L4.2/URAL	WT	katG_315_mut_C	monoR-INH
Kostanay	2	Kostanay	53.2144	63.6246	8316	ND	oooooooooooooooooooooooooooooooooonnnnnnnnn	000000000003771	1	L2/Beijing	rpoB_531_mut_TTG	katG_315_mut_C	MDR
Kostanay	2	Kostanay	53.2144	63.6246	805	mut	oooooooooooooooooooooooooooooooooonnnnnnnnn	000000000003771	1	L2/Beijing/94-32	rpoB_531_mut_TTG	katG_315_mut_C	MDR
Kostanay	2	Kostanay	53.2144	63.6246	20 (1)	mut	oooooooooooooooooooooooooooooooooonnnnnnnnn	000000000003771	1	L2/Beijing/94-32	rpoB_531_mut_TTG	katG_315_mut_C	MDR
Kostanay	2	Kostanay	53.2144	63.6246	7494	mut	oooooooooooooooooooooooooooooooooonnnnnnnnn	000000000003771	1	L2/Beijing/94-32	rpoB_531_mut_TTG	katG_315_mut_C	MDR
Kostanay	2	Kostanay	53.2144	63.6246	8019	ND	nnnnnnnnnnnnnnnnnnnnnnnnnnnnnnonoooonnnnnnn	777777777720771	50	L4/L4.1.2/H3	rpoB_531_mut_TTG	katG_315_mut_C	MDR
Kostanay	2	Kostanay	53.2144	63.6246	14 (1)	mut	oooooooooooooooooooooooooooooooooonnnnnnnnn	000000000003771	1	L2/Beijing/94-32	rpoB_531_mut_TTG	katG_315_mut_C	MDR
Kostanay	2	Kostanay	53.2144	63.6246	7858	mut	oooooooooooooooooooooooooooooooooonnnnnnnnn	000000000003771	1	L2/Beijing/94-32	rpoB_531_mut_TTG	katG_315_mut_C	MDR
Kostanay	2	Kostanay	53.2144	63.6246	9165 (1)	mut	oooooooooooooooooooooooooooooooooonnnnnnnnn	000000000003771	1	L2/Beijing/94-32	rpoB_531_mut_TTG	katG_315_mut_C	MDR
Kostanay	2	Kostanay	53.2144	63.6246	2628	mut	oooooooooooooooooooooooooooooooooonnnnnnnnn	000000000003771	1	L2/Beijing/94-32	rpoB_531_mut_TTG	katG_315_mut_C	MDR
Kostanay	2	Kostanay	53.2144	63.6246	6164 (1)	mut	oooooooooooooooooooooooooooooooooonnnnnnnnn	000000000003771	1	L2/Beijing/94-32	rpoB_531_mut_TTG	inhA_-15_mut_T	MDR
Kostanay	2	Kostanay	53.2144	63.6246	976	mut	oooooooooooooooooooooooooooooooooonnnnnnnnn	000000000003771	1	L2/Beijing/94-32	FAILED	FAILED	FAILED
Kostanay	2	Kostanay	53.2144	63.6246	42 (1)	mut	oooooooooooooooooooooooooooooooooonnnnnnnnn	000000000003771	1	L2/Beijing/94-32	rpoB_531_mut_TTG	katG_315_mut_C	MDR
Kostanay	2	Kostanay	53.2144	63.6246	7849 (2)	ND	nnnnnnnnnnnnnnnnnnnnnnnnnoooooonoooonnnnnnn	777777774020771	47	L4/L4.1.2/H1	WT	WT	S
Kostanay	2	Kostanay	53.2144	63.6246	8360 (1)	mut	oooooooooooooooooooooooooooooooooonnnnnnnnn	000000000003771	1	L2/Beijing/94-32	rpoB_531_mut_TTG	katG_315_mut_C	MDR
Kostanay	2	Kostanay	53.2144	63.6246	9084 (2)	ND	oooooooooooooooooooooooooooooooooonnnnnnnnn	000000000003771	1	L2/Beijing	rpoB_526_mut_TAC	katG_315_mut_C	MDR
Kostanay	2	Kostanay	53.2144	63.6246	935	ND	nnnnnnnnnnnnonnnnnnnnnnnnnnnooonoooonnnnnnn	777737777420771	35	L4/L4.2/URAL	WT	WT	S
Kostanay	2	Kostanay	53.2144	63.6246	6453	mut	oooooooooooooooooooooooooooooooooonnnnnnnnn	000000000003771	1	L2/Beijing/94-32	WT	katG_315_mut_C	monoR-INH
Kostanay	2	Kostanay	53.2144	63.6246	9165 (2)	ND	oooooooooooooooooooooooooooooooooonnnnnnnnn	000000000003771	1	L2/Beijing	rpoB_531_mut_TTG	katG_315_mut_C	MDR
Kostanay	2	Kostanay	53.2144	63.6246	10511	mut	oooooooooooooooooooooooooooooooooonnnnnnnnn	000000000003771	1	L2/Beijing/94-32	rpoB_531_mut_TTG	katG_315_mut_C	MDR
Kostanay	2	Kostanay	53.2144	63.6246	676	wt	oooooooooooooooooooooooooooooooooonnnnnnnnn	000000000003771	1	L2/Beijing	rpoB_531_mut_TTG	katG_315_mut_C	MDR
Kostanay	2	Kostanay	53.2144	63.6246	7316	ND	nnnnnnnoonnnnnnnnnnnnnnnnnnnooonoonnnnnnnnn	774777777423771	MIXED?	U	WT	WT	S
Kostanay	2	Kostanay	53.2144	63.6246	6887	mut	oooooooooooooooooooooooooooooooooonnnnnnnnn	000000000003771	1	L2/Beijing/94-32	FAILED	FAILED	FAILED
Kostanay	2	Kostanay	53.2144	63.6246	6015	mut	oooooooooooooooooooooooooooooooooonnnnnnnnn	000000000003771	1	L2/Beijing/94-32	FAILED	FAILED	FAILED
Kostanay	2	Kostanay	53.2144	63.6246	7757	mut	oooooooooooooooooooooooooooooooooonnnnnnnnn	000000000003771	1	L2/Beijing/94-32	rpoB_531_mut_TTG	katG_315_mut_C	MDR
Kostanay	2	Kostanay	53.2144	63.6246	7411	mut	oooooooooooooooooooooooooooooooooonnnnnnnnn	000000000003771	1	L2/Beijing/94-32	rpoB_531_mut_TTG	KatG_315_mut_C	MDR
Kostanay	2	Kostanay	53.2144	63.6246	7826 (1)	ND	nnnnnnnnnnnnnnnnnnnnoooonnnnnnnnoooonnnnnnn	777777607760771	42	L4/L4.3/LAM9	FAILED	FAILED	FAILED
Kostanay	2	Kostanay	53.2144	63.6246	6987	ND	oooooooooooooooooooooooooooooooooonnnnnnnnn	000000000003771	1	L2/Beijing	rpoB_531_mut_TTG	katG_315_mut_C	MDR
Kostanay	2	Kostanay	53.2144	63.6246	7826 (2)	ND	nnnnnnnnnnnnnnnnnnnnoooonnnnnnnnoooonnnnnnn	777777607760771	42	L4/L4.3/LAM9	FAILED	FAILED	FAILED
Kostanay	2	Kostanay	53.2144	63.6246	7843 (2)	ND	oooooooooooooooooooooooooooooooooonnnnnnnnn	000000000003771	1	L2/Beijing	WT	katG_315_mut_C	monoR-INH
Kostanay	2	Kostanay	53.2144	63.6246	9149 (2)	ND	nnnnnnnoonnnnnnnnnnnnnnnnnnnooonoooonnnnnnn	774777777420771	262	L4/L4.2/URAL	rpoB_531_mut_TTG	katG_315_mut_C	MDR
Kostanay	2	Kostanay	53.2144	63.6246	4517	mut	oooooooooooooooooooooooooooooooooonnnnnnnnn	000000000003771	1	L2/Beijing/94-32	WT	katG_315_mut_C	monoR-INH
Kostanay	2	Kostanay	53.2144	63.6246	9177	mut	oooooooooooooooooooooooooooooooooonnnnnnnnn	000000000003771	1	L2/Beijing/94-32	rpoB_531_mut_TTG	katG_315_mut_C	MDR
Kostanay	2	Kostanay	53.2144	63.6246	7896	mut	oooooooooooooooooooooooooooooooooonnnnnnnnn	000000000003771	1	L2/Beijing/94-32	WT	katG_315_mut_C	monoR-INH
Kostanay	2	Kostanay	53.2144	63.6246	56	mut	oooooooooooooooooooooooooooooooooonnnnnnnnn	000000000003771	1	L2/Beijing/94-32	rpoB_531_mut_TTG	katG_315_mut_C	MDR
Kostanay	2	Kostanay	53.2144	63.6246	9174	ND	oooooooooooooooooooooooooooooooooonnnnnnnnn	000000000003771	1	L2/Beijing	rpoB_531_mut_TTG	katG_315_mut_C	MDR
Kostanay	2	Kostanay	53.2144	63.6246	7829	mut	oooooooooooooooooooooooooooooooooonnnnnnnnn	000000000003771	1	L2/Beijing/94-32	WT	WT	S
Kostanay	2	Kostanay	53.2144	63.6246	14 (2)	ND	oooooooooooooooooooooooooooooooooonnnnnnnnn	000000000003771	1	L2/Beijing	rpoB_531_mut_TTG	katG_315_mut_C	MDR
Kostanay	2	Kostanay	53.2144	63.6246	6716	ND	nnnnnnnnnnnnnoooooooooonnnnnnnnnoonnnnnnnnn	777740017763771	MIXED?	U	WT	katG_315_mut_C	monoR-INH
Kostanay	2	Kostanay	53.2144	63.6246	9506	mut	oooooooooooooooooooooooooooooooooonnnnnnnnn	000000000003771	1	L2/Beijing/94-32	rpoB_531_mut_TTG	katG_315_mut_C	MDR
Kostanay	2	Kostanay	53.2144	63.6246	7972	mut	oooooooooooooooooooooooooooooooooonnnnnnnnn	000000000003771	1	L2/Beijing/94-32	WT	katG_315_mut_C	monoR-INH
Kostanay	2	Kostanay	53.2144	63.6246	7826 (3)	ND	nnnnnnnnnnnnnnnnnnnnoooonnnnnnnnoooonnnnnnn	777777607760771	42	L4/L4.3/LAM9	FAILED	FAILED	FAILED
Kostanay	2	Kostanay	53.2144	63.6246	7959 (1)	mut	oooooooooooooooooooooooooooooooooonnnnnnnnn	000000000003771	1	L2/Beijing/94-32	rpoB_531_mut_TTG	katG_315_mut_C	MDR
Kostanay	2	Kostanay	53.2144	63.6246	20 (2)	ND	oooooooooooooooooooooooooooooooooonnnnnnnnn	000000000003771	1	L2/Beijing	rpoB_531_mut_TTG	katG_315_mut_C	MDR
Kostanay	2	Kostanay	53.2144	63.6246	888 (2)	ND	oooooooooooooooooooooooooooooooooonnnnnnnnn	000000000003771	1	L2/Beijing	WT	WT	S
Kostanay	2	Kostanay	53.2144	63.6246	8496	mut	oooooooooooooooooooooooooooooooooonnnnnnnnn	000000000003771	1	L2/Beijing/94-32	rpoB_531_mut_TTG	katG_315_mut_C	MDR
Kostanay	2	Kostanay	53.2144	63.6246	8310	wt	oooooooooooooooooooooooooooooooooonnnnnnnnn	000000000003771	1	L2/Beijing	rpoB_531_mut_TTG	katG_315_mut_C	MDR
Kostanay	2	Kostanay	53.2144	63.6246	42 (2)	ND	oooooooooooooooooooooooooooooooooonnnnnnnnn	000000000003771	1	L2/Beijing	rpoB_531_mut_TTG	katG_315_mut_C	MDR
Kostanay	2	Kostanay	53.2144	63.6246	7454	ND	oooooooooooooooooooooooooooooooooonnnnnnnnn	000000000003771	1	L2/Beijing	rpoB_531_mut_TTG	katG_315_mut_C	MDR
Kostanay	2	Kostanay	53.2144	63.6246	8723 (2)	ND	oooooooooooooooooooooooooooooooooonnnnnnnnn	000000000003771	1	L2/Beijing	rpoB_531_mut_TTG	katG_315_mut_C	MDR
Kostanay	2	Kostanay	53.2144	63.6246	7396	ND	oooooooooooooooooooooooooooooooooonnnnnnnnn	000000000003771	1	L2/Beijing	rpoB_531_mut_TTG	katG_315_mut_C	MDR
Kostanay	2	Kostanay	53.2144	63.6246	9385	mut	oooooooooooooooooooooooooooooooooonnnnnnnnn	000000000003771	1	L2/Beijing/94-32	rpoB_531_mut_TTG	katG_315_mut_C	MDR
Kostanay	2	Kostanay	53.2144	63.6246	8776	mut	oooooooooooooooooooooooooooooooooonnnnnnnnn	000000000003771	1	L2/Beijing/94-32	rpoB_531_mut_TTG	katG_315_mut_C	MDR
Kostanay	2	Kostanay	53.2144	63.6246	803 (2)	ND	oooooooooooooooooooooooooooooooooonnnnnnnnn	000000000003771	1	L2/Beijing	rpoB_531_mut_TTG	katG_315_mut_C	MDR
Kostanay	2	Kostanay	53.2144	63.6246	6735	ND	nnnoonnnnnnnonnnnnnnnnnnnnnnooonoooonnnnnnn	717737777420771	new	L4/L4.2/URAL	WT	WT	S
Kostanay	2	Kostanay	53.2144	63.6246	6164 (2)	ND	oooooooooooooooooooooooooooooooooonnnnnnnnn	000000000003771	1	L2/Beijing	rpoB_531_mut_TTG	inhA_-15_mut_T	MDR
Kostanay	2	Kostanay	53.2144	63.6246	7959 (2)	ND	oooooooooooooooooooooooooooooooooonnnnnnnnn	000000000003771	1	L2/Beijing	rpoB_531_mut_TTG	katG_315_mut_C	MDR
Kostanay	2	Kostanay	53.2144	63.6246	7585 (2)	ND	oooooooooooooooooooooooooooooooooonnnnnnnnn	000000000003771	1	L2/Beijing	FAILED	FAILED	FAILED
Kostanay	2	Kostanay	53.2144	63.6246	8360 (2)	ND	oooooooooooooooooooooooooooooooooonnnnnnnnn	000000000003771	1	L2/Beijing	rpoB_531_mut_TTG	katG_315_mut_C	MDR
cycloserine resistant	2	Kyzyl-Orda	44.8528	65.5092	1728	mut	oooooooooooooooooooooooooooooooooonnnnnnnnn	000000000003771	1	L2/Beijing/94-32	FAILED	FAILED	FAILED
cycloserine resistant	2	Kyzyl-Orda	44.8528	65.5092	1030 (1)	mut	oooooooooooooooooooooooooooooooooonnnnnnnnn	000000000003771	1	L2/Beijing/94-32	FAILED	FAILED	FAILED
cycloserine resistant	2	Kyzyl-Orda	44.8528	65.5092	1015 (1)	mut	oooooooooooooooooooooooooooooooooonnnnnnnnn	000000000003771	1	L2/Beijing/94-32	rpoB_531_mut_TTG	katG_315_mut_C	MDR
cycloserine resistant	2	Kyzyl-Orda	44.8528	65.5092	1850	mut	oooooooooooooooooooooooooooooooooonnnnnnnnn	000000000003771	1	L2/Beijing/94-32	FAILED	FAILED	FAILED
cycloserine resistant	2	Kyzyl-Orda	44.8528	65.5092	1051 (1)	ND	nnnnnnnnnnnnnnnnnnnnoooonnnnnnnnoooonnnnnnn	777777607760771	42	L4/L4.3/LAM9	FAILED	FAILED	FAILED
cycloserine resistant	2	Almaty	43.2389	76.8897	2601	mut	oooooooooooooooooooooooooooooooooonnnnnnnnn	000000000003771	1	L2/Beijing/94-32	rpoB_531_mut_TTG	katG_315_mut_C	MDR
cycloserine resistant	2	Kyzyl-Orda	44.8528	65.5092	563	ND	oooooooooooooooooooooooooooooooooonnnnnnnnn	000000000003771	1	L2/Beijing	WT	WT	S
cycloserine resistant	2	Kyzyl-Orda	44.8528	65.5092	1934 (1)	wt	oooooooooooooooooooooooooooooooooonnnnnonnn	000000000003731	190	L2/Beijing	rpoB_531_mut_TTG	katG_315_mut_C	MDR
cycloserine resistant	2	Kyzyl-Orda	44.8528	65.5092	1113	mut	oooooooooooooooooooooooooooooooooonnnnnnnnn	000000000003771	1	L2/Beijing/94-32	rpoB_531_mut_TTG	katG_315_mut_C	MDR
cycloserine resistant	2	Kyzyl-Orda	44.8528	65.5092	1787	mut	oooooooooooooooooooooooooooooooooonnnnnnnnn	000000000003771	1	L2/Beijing/94-32	rpoB_531_mut_TTG	katG_315_mut_C	MDR
cycloserine resistant	2	Kyzyl-Orda	44.8528	65.5092	1089 (1)	mut	oooooooooooooooooooooooooooooooooonnnnnnnnn	000000000003771	1	L2/Beijing/94-32	rpoB_531_mut_TTG	katG_315_mut_C	MDR
cycloserine resistant	2	Pavlodar	52.274	77.0044	371 (1)	mut	oooooooooooooooooooooooooooooooooonnnnnnnnn	000000000003771	1	L2/Beijing/94-32	rpoB_531_mut_TTG	katG_315_mut_C	MDR
cycloserine resistant	2	Kyzyl-Orda	44.8528	65.5092	578 (1)	mut	oooooooooooooooooooooooooooooooooonnnnnnnnn	000000000003771	1	L2/Beijing/94-32	rpoB_531_mut_TTG	katG_315_mut_C	MDR
cycloserine resistant	2	Kyzyl-Orda	44.8528	65.5092	577	mut	oooooooooooooooooooooooooooooooooonnnnnnnnn	000000000003771	1	L2/Beijing/94-32	rpoB_531_mut_TTG	katG_315_mut_C	MDR
cycloserine resistant	2	Kyzyl-Orda	44.8528	65.5092	1030 (2)	ND	oooooooooooooooooooooooooooooooooonnnnnnnnn	000000000003771	1	L2/Beijing	rpoB_531_mut_TTG	katG_315_mut_C	MDR
cycloserine resistant	2	Almaty	43.2389	76.8897	2450	mut	oooooooooooooooooooooooooooooooooonnnnnnnnn	000000000003771	1	L2/Beijing/94-32	rpoB_526_mut_TAC	katG_315_mut_C	MDR
cycloserine resistant	2	Kyzyl-Orda	44.8528	65.5092	1617	mut	oooooooooooooooooooooooooooooooooonnnnnnnnn	000000000003771	1	L2/Beijing/94-32	rpoB_531_mut_TTG	katG_315_mut_C	MDR
cycloserine resistant	2	Kyzyl-Orda	44.8528	65.5092	892 (1)	mut	oooooooooooooooooooooooooooooooooonnnnnnnnn	000000000003771	1	L2/Beijing/94-32	WT	katG_315_mut_C	monoR-INH
cycloserine resistant	2	Kyzyl-Orda	44.8528	65.5092	555	mut	oooooooooooooooooooooooooooooooooonnnnnnnnn	000000000003771	1	L2/Beijing/94-32	rpoB_531_mut_TTG	katG_315_mut_C	MDR
cycloserine resistant	2	Kyzyl-Orda	44.8528	65.5092	1863	mut	oooooooooooooooooooooooooooooooooonnnnnnnnn	000000000003771	1	L2/Beijing/94-32	rpoB_531_mut_TTG	katG_315_mut_C	MDR
cycloserine resistant	2	Kyzyl-Orda	44.8528	65.5092	1200	ND	nonnnnnoonnnnnnnnnnnnnnnnnnnooonoooonnnnnnn	574777777420771	1269	L4/L4.5/NEW-1or L4/L4.2/URAL	rpoB_531_mut_TTG	katG_315_mut_C	MDR
cycloserine resistant	2	Kyzyl-Orda	44.8528	65.5092	1410	ND	oooooooooooooooooooooooooooooooooonnnnnnnnn	000000000003771	1	L2/Beijing	WT	katG_315_mut_C	monoR-INH
cycloserine resistant	2	Kyzyl-Orda	44.8528	65.5092	1089 (2)	ND	oooooooooooooooooooooooooooooooooonnnnnnnnn	000000000003771	1	L2/Beijing	rpoB_531_mut_TTG	katG_315_mut_C	MDR
cycloserine resistant	2	Kyzyl-Orda	44.8528	65.5092	1967	mut	oooooooooooooooooooooooooooooooooonnnnnnnnn	000000000003771	1	L2/Beijing/94-32	rpoB_531_mut_TTG	katG_315_mut_C	MDR
cycloserine resistant	2	Kyzyl-Orda	44.8528	65.5092	1557 (1)	mut	oooooooooooooooooooooooooooooooooonnnnnnnnn	000000000003771	1	L2/Beijing/94-32	rpoB_531_mut_TTG	katG_315_mut_C	MDR
cycloserine resistant	2	Kyzyl-Orda	44.8528	65.5092	892 (2)	ND	oooooooooooooooooooooooooooooooooonnnnnnnnn	000000000003771	1	L2/Beijing	WT	katG_315_mut_C	monoR-INH
cycloserine resistant	2	Kyzyl-Orda	44.8528	65.5092	578 (2)	ND	oooooooooooooooooooooooooooooooooonnnnnnnnn	000000000003771	1	L2/Beijing	rpoB_531_mut_TTG	katG_315_mut_C	MDR
cycloserine resistant	2	Pavlodar	52.274	77.0044	363	mut	oooooooooooooooooooooooooooooooooonnnnnnnnn	000000000003771	1	L2/Beijing/94-32	rpoB_531_mut_TTG	katG_315_mut_C	MDR
cycloserine resistant	2	Kyzyl-Orda	44.8528	65.5092	1557 (2)	ND	oooooooooooooooooooooooooooooooooonnnnnnnnn	000000000003771	1	L2/Beijing	rpoB_531_mut_TTG	katG_315_mut_C	MDR
cycloserine resistant	2	Almaty	43.2389	76.8897	2080	mut	oooooooooooooooooooooooooooooooooonnnnnnnnn	000000000003771	1	L2/Beijing/94-32	rpoB_531_mut_TTG	katG_315_mut_C	MDR
cycloserine resistant	2	Pavlodar	52.274	77.0044	371 (2)	ND	oooooooooooooooooooooooooooooooooonnnnnnnnn	000000000003771	1	L2/Beijing	rpoB_531_mut_TTG	katG_315_mut_C	MDR
cycloserine resistant	2	ND			7831	mut	oooooooooooooooooooooooooooooooooonnnnnnnnn	000000000003771	1	L2/Beijing/94-32	rpoB_531_mut_TTG	katG_315_mut_C	MDR
cycloserine resistant	2	Almaty	43.2389	76.8897	2331	mut	oooooooooooooooooooooooooooooooooonnnnnnnnn	000000000003771	1	L2/Beijing/94-32	WT	WT	S
cycloserine resistant	2	Kyzyl-Orda	44.8528	65.5092	1966 (1)	mut	oooooooooooooooooooooooooooooooooonnnnnnnnn	000000000003771	1	L2/Beijing/94-32	rpoB_531_mut_TTG	katG_315_mut_C	MDR
cycloserine resistant	2	Kyzyl-Orda	44.8528	65.5092	1195 (1)	mut	oooooooooooooooooooooooooooooooooonnnnnnnnn	000000000003771	1	L2/Beijing/94-32	rpoB_531_mut_TTG	katG_315_mut_C	MDR
cycloserine resistant	2	Kyzyl-Orda	44.8528	65.5092	716	mut	oooooooooooooooooooooooooooooooooonnnnnnnnn	000000000003771	1	L2/Beijing/94-32	rpoB_531_mut_TTG	katG_315_mut_C	MDR
cycloserine resistant	2	Kyzyl-Orda	44.8528	65.5092	1831	mut	oooooooooooooooooooooooooooooooooonnnnnnnnn	000000000003771	1	L2/Beijing/94-32	rpoB_531_mut_TTG	katG_315_mut_C	MDR
cycloserine resistant	2	Almaty	43.2389	76.8897	2234	mut	oooooooooooooooooooooooooooooooooonnnnnnnnn	000000000003771	1	L2/Beijing/94-32	WT	katG_315_mut_C	monoR-INH
cycloserine resistant	2	Kyzyl-Orda	44.8528	65.5092	1413 (1)	mut	oooooooooooooooooooooooooooooooooonnnnnnnnn	000000000003771	1	L2/Beijing/94-32	rpoB_531_mut_TTG	katG_315_mut_C	MDR
cycloserine resistant	2	Pavlodar	52.274	77.0044	139	mut	oooooooooooooooooooooooooooooooooonnnnnnnnn	000000000003771	1	L2/Beijing/94-32	WT	katG_315_mut_C	monoR-INH
cycloserine resistant	2	Pavlodar	52.274	77.0044	234	mut	oooooooooooooooooooooooooooooooooonnnnnnnnn	000000000003771	1	L2/Beijing/94-32	rpoB_516_mut_GTC/rpoB_526_mut_TAC	katG_315_mut_C	MDR
cycloserine resistant	2	Pavlodar	52.274	77.0044	204 (1)	mut	oooooooooooooooooooooooooooooooooonnnnnnnnn	000000000003771	1	L2/Beijing/94-32	WT	WT	S
cycloserine resistant	2	Pavlodar	52.274	77.0044	400	wt	oooooooooooooooooooooooooooooooooonnnnnonnn	000000000003731	190	L2/Beijing	rpoB_531_mut_TTG	katG_315_mut_C	MDR
cycloserine resistant	2	Almaty	43.2389	76.8897	2259	mut	oooooooooooooooooooooooooooooooooonnnnnnnnn	000000000003771	1	L2/Beijing/94-32	rpoB_531_mut_TTG	katG_315_mut_C	MDR
cycloserine resistant	2	Kyzyl-Orda	44.8528	65.5092	1043	mut	oooooooooooooooooooooooooooooooooonnnnnnnnn	000000000003771	1	L2/Beijing/94-32	rpoB_516_mut_GTC	katG_315_mut_C	MDR
cycloserine resistant	2	ND			562	mut	oooooooooooooooooooooooooooooooooonnnnnnnnn	000000000003771	1	L2/Beijing/94-32	rpoB_531_mut_TTG	katG_315_mut_C	MDR
cycloserine resistant	2	Kyzyl-Orda	44.8528	65.5092	1372	mut	oooooooooooooooooooooooooooooooooonnnnnnnnn	000000000003771	1	L2/Beijing/94-32	FAILED	FAILED	FAILED
cycloserine resistant	2	Kyzyl-Orda	44.8528	65.5092	1934 (2)	ND	nnnnnnnnnnnnnnnnnnnnoooonnnnnnnnoooonnnnnnn	777777607760771	42	L4/L4.3/LAM9	rpoB_531_mut_TTG	katG_315_mut_C	MDR
cycloserine resistant	2	Pavlodar	52.274	77.0044	355	mut	oooooooooooooooooooooooooooooooooonnnnnnnnn	000000000003771	1	L2/Beijing/94-32	rpoB_531_mut_TTG	katG_315_mut_C	MDR
cycloserine resistant	2	Kyzyl-Orda	44.8528	65.5092	610 (1)	mut	oooooooooooooooooooooooooooooooooonnnnnnnnn	000000000003771	1	L2/Beijing/94-32	rpoB_531_mut_TTG	katG_315_mut_C	MDR
cycloserine resistant	2	Kyzyl-Orda	44.8528	65.5092	1089 (3)	ND	oooooooooooooooooooooooooooooooooonnnnnnnnn	000000000003771	1	L2/Beijing	rpoB_531_mut_TTG	katG_315_mut_C	MDR
cycloserine resistant	2	Kyzyl-Orda	44.8528	65.5092	610 (2)	ND	oooooooooooooooooooooooooooooooooonnnnnnnnn	000000000003771	1	L2/Beijing	rpoB_531_mut_TTG	katG_315_mut_C	MDR
cycloserine resistant	2	Kyzyl-Orda	44.8528	65.5092	1413 (2)	ND	oooooooooooooooooooooooooooooooooonnnnnnnnn	000000000003771	1	L2/Beijing	rpoB_531_mut_TTG	katG_315_mut_C	MDR
cycloserine resistant	2	Kyzyl-Orda	44.8528	65.5092	1195 (2)	ND	oooooooooooooooooooooooooooooooooonnnnnnnnn	000000000003771	1	L2/Beijing	FAILED	FAILED	FAILED
cycloserine resistant	2	Kyzyl-Orda	44.8528	65.5092	1015 (2)	ND	oooooooooooooooooooooooooooooooooonnnnnnnnn	000000000003771	1	L2/Beijing	rpoB_526_mut_TAC	katG_315_mut_C	MDR
cycloserine resistant	2	Pavlodar	52.274	77.0044	178	mut	oooooooooooooooooooooooooooooooooonnnnnnnnn	000000000003771	1	L2/Beijing/94-32	rpoB_531_mut_TTG	katG_315_mut_C	MDR
cycloserine resistant	2	Kyzyl-Orda	44.8528	65.5092	1966 (2)	ND	oooooooooooooooooooooooooooooooooonnnnnnnnn	000000000003771	1	L2/Beijing	rpoB_531_mut_TTG	katG_315_mut_C	MDR
cycloserine resistant	2	Pavlodar	52.274	77.0044	204 (2)	ND	oooooooooooooooooooooooooooooooooonnnnnnnnn	000000000003771	1	L2/Beijing	WT	WT	S
cycloserine resistant	2	Kyzyl-Orda	44.8528	65.5092	778 (1)	ND	oooooooooooooooooooooooooooooooooonnnnnnnnn	000000000003771	1	L2/Beijing	rpoB_531_mut_TTG	katG_315_mut_C	MDR
cycloserine resistant	2	Kyzyl-Orda	44.8528	65.5092	953	ND	nnnnnnnnnnnnnnnnnnnnoooonnnnnnnnoooonnnnnnn	777777607760771	42	L4/L4.3/LAM9	FAILED	FAILED	FAILED
cycloserine resistant	2	ND			7538	mut	oooooooooooooooooooooooooooooooooonnnnnnnnn	000000000003771	1	L2/Beijing/94-32	FAILED	FAILED	FAILED
cycloserine resistant	2	Kyzyl-Orda	44.8528	65.5092	778 (2)	mut	oooooooooooooooooooooooooooooooooonnnnnnnnn	000000000003771	1	L2/Beijing/94-32	rpoB_531_mut_TTG	katG_315_mut_C	MDR
cycloserine resistant	2	Kyzyl-Orda	44.8528	65.5092	1762	wt	oooooooooooooooooooooooooooooooooonnnnnnnnn	000000000003771	1	L2/Beijing	rpoB_531_mut_TTG	katG_315_mut_C	MDR
cycloserine resistant	2	Kyzyl-Orda	44.8528	65.5092	1271	mut	oooooooooooooooooooooooooooooooooonnnnnnnnn	000000000003771	1	L2/Beijing/94-32	rpoB_531_mut_TTG	katG_315_mut_C	MDR
cycloserine resistant	2	ND			7484	mut	oooooooooooooooooooooooooooooooooonnnnnnnnn	000000000003771	1	L2/Beijing/94-32	rpoB_531_mut_TTG	katG_315_mut_C	MDR
cycloserine resistant	2	Kyzyl-Orda	44.8528	65.5092	695	mut	oooooooooooooooooooooooooooooooooonnnnnnnnn	000000000003771	1	L2/Beijing/94-32	rpoB_531_mut_TTG	katG_315_mut_C	MDR
cycloserine resistant	2	Kyzyl-Orda	44.8528	65.5092	1051 (2)	ND	nnnnnnnnnnnnnnnnnnnnoooonnnnnnnnoooonnnnnnn	777777607760771	42	L4/L4.3/LAM9	FAILED	FAILED	FAILED
East-Kazakhstan	2	Semey	50.4267	80.2667	2028	mut	oooooooooooooooooooooooooooooooooonnnnnnnnn	000000000003771	1	L2/Beijing/94-32	WT	katG_315_mut_C	monoR-INH
Almaty	2	Taldykourgan	45.0156	78.3739	926	ND	nnnnnnnnnnnnnnnnnnnnnnnnnnooooooooooonnnnnn	777777776000371	1498	L4/U	rpoB_531_mut_TTG	katG_315_mut_C	MDR
East-Kazakhstan	2	Semey	50.4267	80.2667	906	mut	oooooooooooooooooooooooooooooooooonnoonnnnn	000000000003171	260	L2/Beijing/94-32	WT	WT	S
Almaty	2	Taldykourgan	45.0156	78.3739	1976	mut	oooooooooooooooooooooooooooooooooonnnnnnnnn	000000000003771	1	L2/Beijing/94-32	WT	WT	S
Almaty	2	Taldykourgan	45.0156	78.3739	498	ND	nnnnnnnnnnnnnooooooooooooonnnnnnoooonnnnnnn	777740001760771	444	L4/L4.3/LAM-RUS?	rpoB_531_mut_TTG	katG_315_mut_C	MDR
Almaty	2	Taldykourgan	45.0156	78.3739	1982	ND	nnnnnnnnnnnnnnnnnnnnnnnnnnnnnnnnoooonnnnnnn	777777777760771	53	L4/L4.1.3/Ghana/T1 or L4.5	WT	WT	S
Almaty	2	Taldykourgan	45.0156	78.3739	1081	mut	oooooooooooooooooooooooooooooooooonnnnnnnnn	000000000003771	1	L2/Beijing/94-32	rpoB_531_mut_TTG	katG_315_mut_C	MDR
Almaty	2	Taldykourgan	45.0156	78.3739	173	mut	oooooooooooooooooooooooooooooooooonnnnnnnnn	000000000003771	1	L2/Beijing/94-32	WT	WT	S
Almaty	2	Taldykourgan	45.0156	78.3739	1254	mut	oooooooooooooooooooooooooooooooooonnnnnnnnn	000000000003771	1	L2/Beijing/94-32	rpoB_531_mut_TTG	katG_315_mut_C	MDR
Almaty	2	Taldykourgan	45.0156	78.3739	1163	ND	nnnnnnnnnnnnonnnnnnnnnnnnnnnooonoooonnnnnnn	777737777420771	35	L4/L4.2/URAL	FAILED	FAILED	FAILED
Almaty	2	Taldykourgan	45.0156	78.3739	1376	ND	nnnnnnnnnnnnnnnnnnnnnnnnnnnnnnnnoooonnnnnnn	777777777760771	53	L4/L4.1.3/Ghana/T1 or L4.5	FAILED	FAILED	FAILED
Almaty	2	Taldykourgan	45.0156	78.3739	1426	mut	oooooooooooooooooooooooooooooooooonnnnnnnnn	000000000003771	1	L2/Beijing/94-32	WT	katG_315_mut_C	monoR-INH
Almaty	2	Taldykourgan	45.0156	78.3739	1381	ND	FAILED	0	FAILED	FAILED	rpoB_526_mut_TAC	katG_315_mut_C	MDR
Almaty	2	Taldykourgan	45.0156	78.3739	822	ND	nnnnnnnnnnnnnnnnnnnnoooonnnnnnnnoooonnnnnnn	777777607760771	42	L4/L4.3/LAM9	WT	WT	S
East-Kazakhstan	2	Semey	50.4267	80.2667	782	mut	oooooooooooooooooooooooooooooooooonnnnnnnnn	000000000003771	1	L2/Beijing/94-32	rpoB_531_mut_TTG	katG_315_mut_C	MDR
West Kazakhstan	2	Uralsk	51.2333	51.3667	496	mut	oooooooooooooooooooooooooooooooooonnnnnnnnn	000000000003771	1	L2/Beijing/94-32	WT	WT	S
West Kazakhstan	2	Uralsk	51.2333	51.3667	1306	ND	nnnnnnnnnnnnnnnnnnnnnnonnnnnnnnnoooonnnnnnn	777777757760771	44	L4/T5(LAM-RUS?)	rpoB_531_mut_TTG	katG_315_mut_C	MDR
West Kazakhstan	2	Uralsk	51.2333	51.3667	2287	mut	oooooooooooooooooooooooooooooooooonnnnnnnnn	000000000003771	1	L2/Beijing/94-32	rpoB_531_mut_TTG	katG_315_mut_C	MDR
West Kazakhstan	2	Uralsk	51.2333	51.3667	205	mut	oooooooooooooooooooooooooooooooooonnnnnnnnn	000000000003771	1	L2/Beijing/94-32	WT	WT	S
West Kazakhstan	2	Uralsk	51.2333	51.3667	177	mut	oooooooooooooooooooooooooooooooooonnnnnnnnn	000000000003771	1	L2/Beijing/94-32	WT	WT	S
West Kazakhstan	2	Uralsk	51.2333	51.3667	2445	mut	oooooooooooooooooooooooooooooooooonnnnnnnnn	000000000003771	1	L2/Beijing/94-32	rpoB_531_mut_TTG	katG_315_mut_C	MDR
West Kazakhstan	2	Uralsk	51.2333	51.3667	2376	ND	nnnnnnnnnnnnnnnnnnnnoooonnnnnnnnoooonnnnnnn	777777607760771	42	L4/L4.3/LAM9	WT	WT	S
West Kazakhstan	2	Uralsk	51.2333	51.3667	2077	mut	oooooooooooooooooooooooooooooooooonnnnnnnnn	000000000003771	1	L2/Beijing/94-32	WT	WT	S
Atyrau-3	2	Atyrau	47.1167	51.8833	4206 (1)	mut	oooooooooooooooooooooooooooooooooonnnnnnnnn	000000000003771	1	L2/Beijing/94-32	FAILED	FAILED	FAILED
Atyrau-3	2	Atyrau	47.1167	51.8833	4207	ND	nnnnnnnnnnnnnnnnnnnnoooonnnnnnnnoooonnnnnnn	777777607760771	42	L4/L4.3/LAM9	rpoB_526_mut_TAC	katG_315_mut_C	MDR
Atyrau-3	2	Atyrau	47.1167	51.8833	4225	mut	oooooooooooooooooooooooooooooooooonnnnnnnnn	000000000003771	1	L2/Beijing/94-32	rpoB_526_mut_GAC	katG_315_mut_C	MDR
Atyrau-3	2	Atyrau	47.1167	51.8833	4780 (1)	mut	oooooooooooooooooooooooooooooooooonnnnnnnnn	000000000003771	1	L2/Beijing/94-32	FAILED	FAILED	FAILED
Atyrau-3	2	Atyrau	47.1167	51.8833	5206	mut	oooooooooooooooooooooooooooooooooonnnnnnnnn	000000000003771	1	L2/Beijing/94-32	FAILED	FAILED	FAILED
Atyrau-3	2	Atyrau	47.1167	51.8833	4435 (1)	mut	oooooooooooooooooooooooooooooooooonnnnnnnnn	000000000003771	1	L2/Beijing/94-32	rpoB_531_mut_TTG	katG_315_mut_C	MDR
Atyrau-3	2	Atyrau	47.1167	51.8833	4883 (1)	mut	oooooooooooooooooooooooooooooooooonnnnnnnnn	000000000003771	1	L2/Beijing/94-32	WT	WT	S
Atyrau-3	2	Atyrau	47.1167	51.8833	4483	mut	oooooooooooooooooooooooooooooooooonnnnnnnnn	000000000003771	1	L2/Beijing/94-32	WT	WT	S
Atyrau-3	2	Atyrau	47.1167	51.8833	130	ND	nnnnnnnnnnnnnnnnnnnnoooonnnnnnnnoooonnnnnnn	777777607760771	42	L4/L4.3/LAM9	rpoB_531_mut_TTG	katG_315_mut_C/inhA_-15_mut_T	MDR
Atyrau-3	2	Atyrau	47.1167	51.8833	4504 (1)	mut	oooooooooooooooooooooooooooooooooonnnnnnnnn	000000000003771	1	L2/Beijing/94-32	FAILED	FAILED	FAILED
Atyrau-3	2	Atyrau	47.1167	51.8833	4418	mut	oooooooooooooooooooooooooooooooooonnnnnnnnn	000000000003771	1	L2/Beijing/94-32	FAILED	FAILED	FAILED
Atyrau-3	2	Atyrau	47.1167	51.8833	170	ND	nnnnnnnnnnnnonnnnnnnnnnnnnnnnnnnoooonnnonnn	777737777760731	73	L4/L4.6 or L4/AMBIGOUS T3:T2	WT	WT	S
Atyrau-3	2	Atyrau	47.1167	51.8833	490 (1)	mut	oooooooooooooooooooooooooooooooooonnnnnnnnn	000000000003771	1	L2/Beijing/94-32	WT	WT	S
Atyrau-3	2	Atyrau	47.1167	51.8833	4951	ND	nnnnnnnnnnnnnnnnnnonnnnnnnnnnnnnoooonnnnnnn	777777377760771	40	L4/T4	rpoB_531_mut_TTG	katG_315_mut_C	MDR
Atyrau-3	2	Atyrau	47.1167	51.8833	4214	mut	oooooooooooooooooooooooooooooooooonnnnnnnnn	000000000003771	1	L2/Beijing/94-32	rpoB_531_mut_TTG	katG_315_mut_C	MDR
Atyrau-3	2	Atyrau	47.1167	51.8833	4514	mut	oooooooooooooooooooooooooooooooooonnnnnnnnn	000000000003771	1	L2/Beijing/94-32	FAILED	FAILED	FAILED
Atyrau-3	2	Atyrau	47.1167	51.8833	4648	mut	oooooooooooooooooooooooooooooooooonnnnnnnnn	000000000003771	1	L2/Beijing/94-32	rpoB_531_mut_TTG	katG_315_mut_C	MDR
Atyrau-3	2	Atyrau	47.1167	51.8833	4635 (1)	mut	oooooooooooooooooooooooooooooooooonnnnnnnnn	000000000003771	1	L2/Beijing/94-32	WT	WT	S
Atyrau-3	2	Atyrau	47.1167	51.8833	4696	mut	oooooooooooooooooooooooooooooooooonnnnnnnnn	000000000003771	1	L2/Beijing/94-32	rpoB_531_mut_TTG	katG_315_mut_C	MDR
Atyrau-3	2	Atyrau	47.1167	51.8833	4325	mut	oooooooooooooooooooooooooooooooooonnnnnnnnn	000000000003771	1	L2/Beijing/94-32	rpoB_531_mut_TTG	katG_315_mut_C	MDR
Atyrau-3	2	Atyrau	47.1167	51.8833	4703	mut	oooooooooooooooooooooooooooooooooonnnnnnnnn	000000000003771	1	L2/Beijing/94-32	rpoB_531_mut_TTG	katG_315_mut_C	MDR
Atyrau-3	2	Atyrau	47.1167	51.8833	5062	mut	oooooooooooooooooooooooooooooooooonnnnnnnnn	000000000003771	1	L2/Beijing/94-32	rpoB_531_mut_TTG	katG_315_mut_C	MDR
Atyrau-3	2	Atyrau	47.1167	51.8833	4712 (1)	mut	oooooooooooooooooooooooooooooooooonnnnnnnnn	000000000003771	1	L2/Beijing/94-32	rpoB_531_mut_TTG	katG_315_mut_C	MDR
Atyrau-3	2	Atyrau	47.1167	51.8833	4780 (2)	ND	oooooooooooooooooooooooooooooooooonnnnnnnnn	000000000003771	1	L2/Beijing	WT	katG_315_mut_C	monoR-INH
Atyrau-3	2	Atyrau	47.1167	51.8833	4592	mut	oooooooooooooooooooooooooooooooooonnnnnnnnn	000000000003771	1	L2/Beijing/94-32	WT	katG_315_mut_C	monoR-INH
Atyrau-3	2	Atyrau	47.1167	51.8833	4864	mut	oooooooooooooooooooooooooooooooooonnnnnnnnn	000000000003771	1	L2/Beijing/94-32	rpoB_531_mut_TTG	katG_315_mut_C	MDR
Atyrau-3	2	Atyrau	47.1167	51.8833	4779	mut	oooooooooooooooooooooooooooooooooonnnnnnnnn	000000000003771	1	L2/Beijing/94-32	rpoB_531_mut_TTG	katG_315_mut_C	MDR
Atyrau-3	2	Atyrau	47.1167	51.8833	4803	mut	oooooooooooooooooooooooooooooooooonnnnnnnnn	000000000003771	1	L2/Beijing/94-32	rpoB_531_mut_TTG	katG_315_mut_C	MDR
Atyrau-3	2	Atyrau	47.1167	51.8833	4222	mut	oooooooooooooooooooooooooooooooooonnnnnnnnn	000000000003771	1	L2/Beijing/94-32	rpoB_531_mut_TTG	katG_315_mut_C	MDR
Atyrau-3	2	Atyrau	47.1167	51.8833	4435 (2)	ND	oooooooooooooooooooooooooooooooooonnnnnnnnn	000000000003771	1	L2/Beijing	rpoB_531_mut_TTG	katG_315_mut_C	MDR
Atyrau-3	2	Atyrau	47.1167	51.8833	152	mut	oooooooooooooooooooooooooooooooooonnnnnnnnn	000000000003771	1	L2/Beijing/94-32	FAILED	FAILED	FAILED
Atyrau-3	2	Atyrau	47.1167	51.8833	490 (2)	ND	oooooooooooooooooooooooooooooooooonnnnnnnnn	000000000003771	1	L2/Beijing	WT	WT	S
Atyrau-3	2	Atyrau	47.1167	51.8833	5120	mut	oooooooooooooooooooooooooooooooooonnnnnnnnn	000000000003771	1	L2/Beijing/94-32	rpoB_531_mut_TTG	katG_315_mut_C	MDR
Atyrau-3	2	Atyrau	47.1167	51.8833	4853	mut	oooooooooooooooooooooooooooooooooonnnnnnnnn	000000000003771	1	L2/Beijing/94-32	WT	katG_315_mut_C	monoR-INH
Atyrau-3	2	Atyrau	47.1167	51.8833	4515	ND	nnnnnnnnooonnnnnnnnnnnnnnnnnnnnnoooonnnnnnn	776177777760771	156	L4/U	WT	WT	S
Atyrau-3	2	Atyrau	47.1167	51.8833	5017	ND	nnnnnnnnnnnnnooooooooooooonnnnnnoonnnnnnnnn	777740001763771	new	U(mixed?)	WT	WT	S
Atyrau-3	2	Atyrau	47.1167	51.8833	120	mut	oooooooooooooooooooooooooooooooooonnnnnnnnn	000000000003771	1	L2/Beijing/94-32	rpoB_531_mut_TTG	katG_315_mut_C	MDR
Atyrau-3	2	Atyrau	47.1167	51.8833	4647	ND	nnnnnnnnnnnnnooooooooooonnnnnnnnoooonnnnnnn	777740007760771	803	L4/L4.3/LAM-RUS?	rpoB_531_mut_TTG	katG_315_mut_C/inhA_-15_mut_T	MDR
Atyrau-3	2	Atyrau	47.1167	51.8833	4820	mut	oooooooooooooooooooooooooooooooooonnnnnnnnn	000000000003771	1	L2/Beijing/94-32	rpoB_531_mut_TTG	katG_315_mut_C	MDR
Atyrau-3	2	Atyrau	47.1167	51.8833	4476	mut	oooooooooooooooooooooooooooooooooonnnnnnnnn	000000000003771	1	L2/Beijing/94-32	rpoB_531_mut_TTG	katG_315_mut_C	MDR
Atyrau-3	2	Atyrau	47.1167	51.8833	4635 (2)	ND	oooooooooooooooooooooooooooooooooonnnnnnnnn	000000000003771	1	L2/Beijing	WT	WT	S
Atyrau-3	2	Atyrau	47.1167	51.8833	4650	wt	oooooooooooooooooooooooooooooooooonnnnnnnnn	000000000003771	1	L2/Beijing	rpoB_531_mut_TTG	katG_315_mut_C	MDR
Atyrau-3	2	Atyrau	47.1167	51.8833	4480	mut	oooooooooooooooooooooooooooooooooonnnnnnnnn	000000000003771	1	L2/Beijing/94-32	rpoB_531_mut_TTG	katG_315_mut_C	MDR
Atyrau-3	2	Atyrau	47.1167	51.8833	4168	ND	oooooooooooooooooooooooonoooooonoonnnnnnnnn	000000004023771	new	U(mixed?)	WT	katG_315_mut_C	monoR-INH
Atyrau-3	2	Atyrau	47.1167	51.8833	4611	mut	oooooooooooooooooooooooooooooooooonnnnnnnnn	000000000003771	1	L2/Beijing/94-32	FAILED	FAILED	FAILED
Atyrau-3	2	Atyrau	47.1167	51.8833	4470	mut	oooooooooooooooooooooooooooooooooonnnnnnnnn	000000000003771	1	L2/Beijing/94-32	rpoB_531_mut_TTG	katG_315_mut_C	MDR
Atyrau-3	2	Atyrau	47.1167	51.8833	4786	mut	oooooooooooooooooooooooooooooooooonnnnnnnnn	000000000003771	1	L2/Beijing/94-32	rpoB_531_mut_TTG	katG_315_mut_C	MDR
Atyrau-3	2	Atyrau	47.1167	51.8833	4888	mut	oooooooooooooooooooooooooooooooooonnnnnnnnn	000000000003771	1	L2/Beijing/94-32	rpoB_531_mut_TTG	katG_315_mut_C	MDR
Atyrau-3	2	Atyrau	47.1167	51.8833	4712 (2)	ND	oooooooooooooooooooooooooooooooooonnnnnnnnn	000000000003771	1	L2/Beijing	rpoB_531_mut_TTG	katG_315_mut_C	MDR
Atyrau-3	2	Atyrau	47.1167	51.8833	4636	mut	oooooooooooooooooooooooooooooooooonnnnnnnnn	000000000003771	1	L2/Beijing/94-32	rpoB_531_mut_TTG	katG_315_mut_C	MDR
Atyrau-3	2	Atyrau	47.1167	51.8833	4860	ND	nnnnnnnoonnnnnnnnnnnnnnnnnnnooonoooonnnnnnn	774777777420771	262	L4/L4.2/URAL	WT	WT	S
Atyrau-3	2	Atyrau	47.1167	51.8833	4722	mut	oooooooooooooooooooooooooooooooooonnnnnnnnn	000000000003771	1	L2/Beijing/94-32	rpoB_531_mut_TTG	katG_315_mut_C	MDR
Atyrau-3	2	Atyrau	47.1167	51.8833	4167	ND	oooooooooooooooooooooooonoooooonoonnnnnnnnn	000000004023771	new	U(mixed?)	WT	katG_315_mut_C	monoR-INH
Atyrau-3	2	Atyrau	47.1167	51.8833	4206 (2)	ND	oooooooooooooooooooooooooooooooooonnnnnnnnn	000000000003771	1	L2/Beijing	WT	katG_315_mut_C	monoR-INH
Atyrau-3	2	Atyrau	47.1167	51.8833	4455	mut	oooooooooooooooooooooooooooooooooonnnnnnnnn	000000000003771	1	L2/Beijing/94-32	FAILED	FAILED	FAILED
Atyrau-3	2	Atyrau	47.1167	51.8833	4606	mut	oooooooooooooooooooooooooooooooooonnnnnnnnn	000000000003771	1	L2/Beijing/94-32	rpoB_531_mut_TTG	katG_315_mut_C	MDR
Atyrau-3	2	Atyrau	47.1167	51.8833	4631	ND	nnnnnnnnnnnnnnnnnnnnoooonnnnnnnnoooonnnnnnn	777777607760771	42	L4/L4.3/LAM9	rpoB_531_mut_TTG	katG_315_mut_C/inhA_-15_mut_T	MDR
Atyrau-3	2	Atyrau	47.1167	51.8833	157	mut	oooooooooooooooooooooooooooooooooonnnnnnnnn	000000000003771	1	L2/Beijing/94-32	rpoB_531_mut_TTG	katG_315_mut_C	MDR
Atyrau-3	2	Atyrau	47.1167	51.8833	4623	mut	oooooooooooooooooooooooooooooooooonnnnnnnnn	000000000003771	1	L2/Beijing/94-32	rpoB_531_mut_TTG	katG_315_mut_C	MDR
Atyrau-3	2	Atyrau	47.1167	51.8833	4479	ND	oooooooooooooooooooooooooooooooooonnnnnnnnn	000000000003771	1	L2/Beijing	rpoB_531_mut_TTG	katG_315_mut_C	MDR
Atyrau-3	2	Atyrau	47.1167	51.8833	5121	mut	oooooooooooooooooooooooooooooooooonnnnnnnnn	000000000003771	1	L2/Beijing/94-32	rpoB_531_mut_TTG	katG_315_mut_C	MDR
Atyrau-3	2	Atyrau	47.1167	51.8833	4883 (2)	ND	oooooooooooooooooooooooooooooooooonnnnnnnnn	000000000003771	1	L2/Beijing	WT	WT	S
Atyrau-3	2	Atyrau	47.1167	51.8833	4785	mut	oooooooooooooooooooooooooooooooooonnnnnnnnn	000000000003771	1	L2/Beijing/94-32	rpoB_531_mut_TTG	katG_315_mut_C	MDR
Atyrau-3	2	Atyrau	47.1167	51.8833	4504 (2)	ND	oooooooooooooooooooooooooooooooooonnnnnnnnn	000000000003771	1	L2/Beijing	FAILED	FAILED	FAILED
Atyrau-3	2	Atyrau	47.1167	51.8833	4859	mut	oooooooooooooooooooooooooooooooooonnnnnnnnn	000000000003771	1	L2/Beijing/94-32	rpoB_531_mut_TTG	katG_315_mut_C	MDR
Atyrau-3	2	Atyrau	47.1167	51.8833	4476	ND	nnnnnnnnnnnnnnnnnnnnoooonnnnnnnnoooonnnnnnn	777777607760771	42	L4/L4.3/LAM9	FAILED	FAILED	FAILED
Atyrau-3	2	Atyrau	47.1167	51.8833	4901	mut	oooooooooooooooooooooooooooooooooonnnnnnnnn	000000000003771	1	L2/Beijing/94-32	rpoB_531_mut_TTG	katG_315_mut_C	MDR
Atyrau-3	2	Atyrau	47.1167	51.8833	5106	mut	oooooooooooooooooooooooooooooooooonnnnnnnnn	000000000003771	1	L2/Beijing/94-32	WT	katG_315_mut_C	monoR-INH
East-Kazakhstan	2	Semey	50.4267	80.2667	6800	ND	nnnnnnnnnnnnnnoooooooooonnnnnnnnoooonnnnnnn	777760007760771	254	L4/L4.3/LAM-RUS(former T5-RUS1)	WT	WT	S
East-Kazakhstan	2	Semey	50.4267	80.2667	7799	mut	oooooooooooooooooooooooooooooooooonnnnnnnnn	000000000003771	1	L2/Beijing/94-32	rpoB_531_mut_TTG	katG_315_mut_C	MDR
East-Kazakhstan	2	Semey	50.4267	80.2667	6182	ND	oonnnnnnnnnnnnnnnnnnonnnnnnnnnnnoooonnnnnnn	177777677760771	2143	L4/U	WT	WT	S
East-Kazakhstan	2	Semey	50.4267	80.2667	6323	ND	nnnnnnooooooooooooonnnnnnnnnnnnnoooonnnnnnn	770000377760771	new	L4/L4.3/LAM-RUS?	WT	WT	S
East-Kazakhstan	2	Semey	50.4267	80.2667	8460 (1)	wt	oooooooooooooooooooooooooooooooooonnnnnnnnn	000000000003771	1	L2/Beijing	WT	WT	S
East-Kazakhstan	2	Semey	50.4267	80.2667	5440	mut	oooooooooooooooooooooooooooooooooonnnnnnnnn	000000000003771	1	L2/Beijing/94-32	FAILED	FAILED	FAILED
East-Kazakhstan	2	Semey	50.4267	80.2667	8011	ND	nnnnnnnnnnnnnooooooooooooonnnnnnoooonnnnnnn	777740001760771	444	L4/L4.3/LAM-RUS?	FAILED	FAILED	FAILED
East-Kazakhstan	2	Semey	50.4267	80.2667	8532	mut	oooooooooooooooooooooooooooooooooonnnnnnnnn	000000000003771	1	L2/Beijing/94-32	rpoB_531_mut_TTG	katG_315_mut_C	MDR
East-Kazakhstan	2	Semey	50.4267	80.2667	5946	mut	oooooooooooooooooooooooooooooooooonnnnnnnnn	000000000003771	1	L2/Beijing/94-32	WT	WT	S
East-Kazakhstan	2	Semey	50.4267	80.2667	5916	ND	nnnnnnnnnnnnnnoooooooooonnnnnnnnoooonnnnnnn	777760007760771	254	L4/L4.3/LAM-RUS(former T5-RUS1)	WT	katG_315_mut_C/inhA_-15_mut_T	monoR-INH
East-Kazakhstan	2	Semey	50.4267	80.2667	8142	ND	nnnnnnnnnnnnnnnnnnnnoooonnnnnnnnoooonnnnnnn	777777607760771	42	L4/L4.3/LAM9	WT	katG_315_mut_C/inhA_-15_mut_T	monoR-INH
East-Kazakhstan	2	Semey	50.4267	80.2667	7650	ND	nnnnnnnnnnnnnooooooooooooonnnnnnoooonnnnnnn	777740001760771	444	L4/L4.3/LAM-RUS?	rpoB_531_mut_TTG	katG_315_mut_C/inhA_-15_mut_T	MDR
East-Kazakhstan	2	Semey	50.4267	80.2667	5362	wt	oooooooooooooooooooooooooooooooooonnnnnnnnn	000000000003771	1	L2/Beijing	WT	katG_315_mut_C	monoR-INH
East-Kazakhstan	2	Semey	50.4267	80.2667	6795	mut	oooooooooooooooooooooooooooooooooonnnnnnnnn	000000000003771	1	L2/Beijing/94-32	rpoB_531_mut_TTG	katG_315_mut_C	MDR
East-Kazakhstan	2	Semey	50.4267	80.2667	8082	mut	oooooooooooooooooooooooooooooooooonnnnnnnnn	000000000003771	1	L2/Beijing/94-32	WT	katG_315_mut_C	monoR-INH
East-Kazakhstan	2	Semey	50.4267	80.2667	6072	mut	oooooooooooooooooooooooooooooooooonnnnnnnnn	000000000003771	1	L2/Beijing/94-32	WT	WT	S
East-Kazakhstan	2	Semey	50.4267	80.2667	8390	ND	nnnnnnnnnnnnnnoooooooooonnnnnnnnoooonnnnnnn	777760007760771	254	L4/L4.3/LAM-RUS(former T5-RUS1)	WT	WT	S
East-Kazakhstan	2	Semey	50.4267	80.2667	7415	mut	oooooooooooooooooooooooooooooooooonnnnnnnnn	000000000003771	1	L2/Beijing/94-32	WT	WT	S
East-Kazakhstan	2	Semey	50.4267	80.2667	6849	mut	oooooooooooooooooooooooooooooooooonnnnnnnnn	000000000003771	1	L2/Beijing/94-32	rpoB_531_mut_TTG	katG_315_mut_C	MDR
East-Kazakhstan	2	Semey	50.4267	80.2667	8460 (2)	ND	nnnnnnnnnnnnnnonnnnnnnnnnnnnnnnnoooonnnnnnn	777767777760771	118	L4/U	WT	WT	S
East-Kazakhstan	2	Semey	50.4267	80.2667	8462 (3)	ND	nnnnnnnnnnnnnnonnnnnnnnnnnnnnnnnoooonnnnnnn	777767777760771	118	L4/U	WT	WT	S
Almaty/may 2014	2	Almaty	43.2389	76.8897	440	mut	oooooooooooooooooooooooooooooooooonnnnnnnnn	000000000003771	1	L2/Beijing/94-32	rpoB_531_mut_TTG	katG_315_mut_C	MDR
Almaty/may 2014	2	Almaty	43.2389	76.8897	718	ND	FAILED	0	FAILED	FAILED	FAILED	FAILED	FAILED
Almaty/may 2014	2	Almaty	43.2389	76.8897	1655	mut	FAILED	0	FAILED	L2/Beijing/94-32	FAILED	FAILED	FAILED
Almaty/may 2014	2	Almaty	43.2389	76.8897	2	mut	oooooooooooooooooooooooooooooooooonnnnnnnnn	000000000003771	1	L2/Beijing/94-32	FAILED	FAILED	FAILED
Almaty/may 2014	2	Almaty	43.2389	76.8897	843	wt	oooooooooooooooooooooooooooooooooonnnnnnnnn	000000000003771	1	L2/Beijing	rpoB_531_mut_TTG	katG_315_mut_C	MDR
Almaty/may 2014	2	Almaty	43.2389	76.8897	952	mut	oooooooooooooooooooooooooooooooooonnnnnnnnn	000000000003771	1	L2/Beijing/94-32	FAILED	FAILED	FAILED
Almaty/may 2014	2	Almaty	43.2389	76.8897	241	mut	oooooooooooooooooooooooooooooooooonnnnnnnnn	000000000003771	1	L2/Beijing/94-32	rpoB_531_mut_TTG	katG_315_mut_C	MDR
Almaty/may 2014	2	Almaty	43.2389	76.8897	1438	mut	oooooooooooooooooooooooooooooooooonnnnnnnnn	000000000003771	1	L2/Beijing/94-32	rpoB_531_mut_TTG	katG_315_mut_C	MDR
Almaty/may 2014	2	Almaty	43.2389	76.8897	687	mut	oooooooooooooooooooooooooooooooooonnnnnnnnn	000000000003771	1	L2/Beijing/94-32	FAILED	FAILED	FAILED
Almaty/may 2014	2	Almaty	43.2389	76.8897	131	wt	FAILED	0	FAILED	FAILED	FAILED	FAILED	FAILED
Almaty/may 2014	2	Almaty	43.2389	76.8897	60	ND	oooooooooooooooooooooooooooooooooonnnnnnnnn	000000000003771	1	L2/Beijing	rpoB_516_mut_GTC	katG_315_mut_C	MDR
Almaty/may 2014	2	Almaty	43.2389	76.8897	777	mut	oooooooooooooooooooooooooooooooooonnnnnnnnn	000000000003771	1	L2/Beijing/94-32	rpoB_531_mut_TTG	katG_315_mut_C/inhA_-15_mut_T	MDR
Almaty/may 2014	2	Almaty	43.2389	76.8897	1461	ND	FAILED	0	FAILED	FAILED	FAILED	FAILED	FAILED
Almaty/may 2014	2	Almaty	43.2389	76.8897	1003	mut	oooooooooooooooooooooooooooooooooonnnnnnnnn	000000000003771	1	L2/Beijing/94-32	rpoB_531_mut_TTG	katG_315_mut_C	MDR
Almaty/may 2014	2	Almaty	43.2389	76.8897	1119	ND	oooooooooooooooooooooooooooooooooonnnnnnnnn	000000000003771	1	L2/Beijing	FAILED	FAILED	FAILED
Almaty/may 2014	2	Almaty	43.2389	76.8897	659	mut	oooooooooooooooooooooooooooooooooonnnnnnnnn	000000000003771	1	L2/Beijing/94-32	FAILED	FAILED	FAILED
Almaty/may 2014	2	Almaty	43.2389	76.8897	1122	ND	oooooooooooooooooooooooooooooooooonnnnnnnnn	000000000003771	1	L2/Beijing	FAILED	FAILED	FAILED
Almaty/may 2014	2	Almaty	43.2389	76.8897	442	mut	oooooooooooooooooooooooooooooooooonnnnnnnnn	000000000003771	1	L2/Beijing/94-32	FAILED	FAILED	FAILED
Almaty/may 2014	2	Almaty	43.2389	76.8897	647	ND	oooooooooooooooooooooooooooooooooonnnnnnnnn	000000000003771	1	L2/Beijing	FAILED	FAILED	FAILED
Almaty/may 2014	2	Almaty	43.2389	76.8897	629	ND	FAILED	0	FAILED	FAILED	FAILED	FAILED	FAILED
Almaty/may 2014	2	Almaty	43.2389	76.8897	1002	mut	oooooooooooooooooooooooooooooooooonnnnnnnnn	000000000003771	1	L2/Beijing/94-32	rpoB_531_mut_TTG	katG_315_mut_C	MDR
Almaty/may 2014	2	Almaty	43.2389	76.8897	1426	ND	oooooooooooooooooooooooooooooooooonnnnnnnon	000000000003761	1674	L2/Beijing	FAILED	FAILED	FAILED
Almaty/may 2014	2	Almaty	43.2389	76.8897	1657	mut	FAILED	0	FAILED	L2/Beijing/94-32	FAILED	FAILED	FAILED
Almaty/may 2014	2	Almaty	43.2389	76.8897	1528	ND	oooooooooooooooooooooooooooooooooonnnnnnnnn	000000000003771	1	L2/Beijing	FAILED	FAILED	FAILED
Almaty/may 2014	2	Almaty	43.2389	76.8897	1436	ND	oooooooooooooooooooooooooooooooooonnnnnnnnn	000000000003771	1	L2/Beijing	FAILED	FAILED	FAILED
Almaty/may 2014	2	Almaty	43.2389	76.8897	97	ND	oooooooooooooooooooooooooooooooooonnnnnnnnn	000000000003771	1	L2/Beijing	rpoB_531_mut_TTG	katG_315_mut_C	MDR
Almaty/may 2014	2	Almaty	43.2389	76.8897	1007	mut	oooooooooooooooooooooooooooooooooonnnnnnnnn	000000000003771	1	L2/Beijing/94-32	rpoB_531_mut_TTG	katG_315_mut_C	MDR
Almaty/may 2014	2	Almaty	43.2389	76.8897	793	mut	oooooooooooooooooooooooooooooooooonnnnnnnnn	000000000003771	1	L2/Beijing/94-32	rpoB_531_mut_TTG	katG_315_mut_C	MDR
Almaty/may 2014	2	Almaty	43.2389	76.8897	619	ND	FAILED	0	FAILED	FAILED	FAILED	FAILED	FAILED
Almaty/may 2014	2	Almaty	43.2389	76.8897	625	wt	nnnnnnnnnnnnnonnnnnnoooonnnnnnnnoooonnnnnnn	777757607760771	1176	L4/L4.3/LAM	FAILED	FAILED	FAILED
Almaty/may 2014	2	Almaty	43.2389	76.8897	627	ND	oooooooooooooooooooooooooooooooooonnnnnnnnn	000000000003771	1	L2/Beijing	FAILED	FAILED	FAILED
Almaty/may 2014	2	Almaty	43.2389	76.8897	1121	mut	oooooooooooooooooooooooooooooooooonnnnnnnnn	000000000003771	1	L2/Beijing/94-32	FAILED	FAILED	FAILED
Almaty/may 2014	2	Almaty	43.2389	76.8897	1531	ND	oooooooooooooooooooooooooooooooooonnnnnnnnn	000000000003771	1	L2/Beijing	FAILED	FAILED	FAILED
Almaty/may 2014	2	Almaty	43.2389	76.8897	1316	mut	oooooooooooooooooooooooooooooooooonnnnnnnnn	000000000003771	1	L2/Beijing/94-32	rpoB_531_mut_TTG	KatG_315_mut_C	MDR
Almaty/may 2014	2	Almaty	43.2389	76.8897	707	ND	oooooooooooooooooooooooooooooooooonnnnnnnnn	000000000003771	1	L2/Beijing	FAILED	FAILED	FAILED
Almaty/may 2014	2	Almaty	43.2389	76.8897	639	ND	FAILED	0	FAILED	FAILED	FAILED	FAILED	FAILED
Almaty/july 2014	2	Almaty	43.2389	76.8897	38	wt	oooooooooooooooooooooooooooooooooonnnnnnnnn	000000000003771	1	L2/Beijing	FAILED	FAILED	FAILED
Almaty/july 2014	2	Almaty	43.2389	76.8897	1591	ND	oooooooooooooooooooooooooooooooooonnnnnnnnn	000000000003771	1	L2/Beijing	FAILED	FAILED	FAILED
Almaty/july 2014	2	Almaty	43.2389	76.8897	1674	mut	oooooooooooooooooooooooooooooooooonnnnnnnnn	000000000003771	1	L2/Beijing/94-32	FAILED	FAILED	FAILED
Almaty/july 2014	2	Almaty	43.2389	76.8897	1714	ND	oooooooooooooooooooooooooooooooooonnnnnnnnn	000000000003771	1	L2/Beijing	FAILED	FAILED	FAILED
Almaty/july 2014	2	Almaty	43.2389	76.8897	1895	mut	oooooooooooooooooooooooooooooooooonnnnnnnnn	000000000003771	1	L2/Beijing/94-32	FAILED	FAILED	FAILED
Almaty/july 2014	2	Almaty	43.2389	76.8897	2061	mut	oooooooooooooooooooooooooooooooooonnnnnnnnn	000000000003771	1	L2/Beijing/94-32	FAILED	FAILED	FAILED
Almaty/july 2014	2	Almaty	43.2389	76.8897	2217	ND	oooooooooooooooooooooooooooooooooonnnnnnnnn	000000000003771	1	L2/Beijing	FAILED	FAILED	FAILED
Almaty/july 2014	2	Almaty	43.2389	76.8897	1840	ND	oooooooooooooooooooooooooooooooooonnnnnnnnn	000000000003771	1	L2/Beijing	FAILED	FAILED	FAILED
Almaty/july 2014	2	Almaty	43.2389	76.8897	12650	ND	oooooooooooooooooooooooooooooooooonnnnnnnnn	000000000003771	1	L2/Beijing	rpoB_531_mut_TTG	katG_315_mut_C	MDR
Almaty/july 2014	2	Almaty	43.2389	76.8897	2397	ND	oooooooooooooooooooooooooooooooooonnnnnnnnn	000000000003771	1	L2/Beijing	FAILED	FAILED	FAILED
Almaty/july 2014	2	Almaty	43.2389	76.8897	3223	ND	oooooooooooooooooooooooooooooooooonnnnnnnnn	000000000003771	1	L2/Beijing	rpoB_531_mut_TTG	katG_315_mut_C	MDR
Almaty/july 2014	2	Almaty	43.2389	76.8897	3426	mut	oooooooooooooooooooooooooooooooooonnnnnnnnn	000000000003771	1	L2/Beijing/94-32	rpoB_531_mut_TTG	katG_315_mut_C	MDR
Almaty/july 2014	2	Almaty	43.2389	76.8897	3768	mut	oooooooooooooooooooooooooooooooooonnnnnnnnn	000000000003771	1	L2/Beijing/94-32	FAILED	FAILED	FAILED
Almaty/july 2014	2	Almaty	43.2389	76.8897	10948	wt	oooooooooooooooooooooooooooooooooonnnnnnnnn	000000000003771	1	L2/Beijing	FAILED	FAILED	FAILED
Almaty/MDR-TB 2014	2	Almaty	43.2389	76.8897	1309	mut	oooooooooooooooooooooooooooooooooonnnnnnnnn	000000000003771	1	L2/Beijing/94-32	FAILED	FAILED	FAILED
Almaty/MDR-TB 2014	2	Almaty	43.2389	76.8897	1310	ND	oooooooooooooooooooooooooooooooooonnnnnnnnn	000000000003771	1	L2/Beijing	rpoB_531_mut_TTG	KatG_315_mut_C	MDR
Almaty/MDR-TB 2014	2	Almaty	43.2389	76.8897	969	mut	oooooooooooooooooooooooooooooooooonnnnnnnnn	000000000003771	1	L2/Beijing/94-32	FAILED	FAILED	FAILED
Almaty/MDR-TB 2014	2	Almaty	43.2389	76.8897	998	wt	nonnnnnnnnnnnnnnnnnnnnnnnnnnooonoooonnnnnnn	577777777420771	127	L4/L4-5/NEW-1	WT	WT	S
Almaty/MDR-TB 2014	2	Almaty	43.2389	76.8897	1004	ND	FAILED	0	FAILED	FAILED	FAILED	FAILED	FAILED
Almaty/MDR-TB 2014	2	Almaty	43.2389	76.8897	803	ND	nnnnooonnnnnnnnnnnnnnnnnnnnnnnnnoooonnnnnnn	743777777760771	77	L4/U	FAILED	FAILED	FAILED
Almaty/XDR SPLS	2	Almaty	43.2389	76.8897	1049	mut	oooooooooooooooooooooooooooooooooonnnnnnnnn	000000000003771	1	L2/Beijing/94-32	rpoB_531_mut_TTG	katG_315_mut_C	MDR
Almaty/XDR SPLS	2	Almaty	43.2389	76.8897	12103	ND	FAILED	0	FAILED	FAILED	FAILED	FAILED	FAILED
Almaty/XDR SPLS	2	Almaty	43.2389	76.8897	1097	mut	oooooooooooooooooooooooooooooooooonnnnnnnnn	000000000003771	1	L2/Beijing/94-32	rpoB_531_mut_TTG	katG_315_mut_C	MDR
Almaty/XDR SPLS	2	Almaty	43.2389	76.8897	13379	ND	FAILED	0	FAILED	FAILED	FAILED	FAILED	FAILED
Almaty/XDR SPLS	2	Almaty	43.2389	76.8897	2407	ND	oooooooooooooooooooooooooooooooooonnnnnnnnn	000000000003771	1	L2/Beijing	FAILED	FAILED	FAILED
Almaty/XDR SPLS	2	Almaty	43.2389	76.8897	7026	mut	oooooooooooooooooooooooooooooooooonnnnnnnnn	000000000003771	1	L2/Beijing/94-32	rpoB_531_mut_TTG	KatG_315_mut_C	MDR
Almaty/XDR SPLS	2	Almaty	43.2389	76.8897	1132	mut	oooooooooooooooooooooooooooooooooonnnnnnnnn	000000000003771	1	L2/Beijing/94-32	FAILED	FAILED	FAILED
Almaty/XDR SPLS	2	Almaty	43.2389	76.8897	9150	ND	FAILED	0	FAILED	FAILED	FAILED	FAILED	FAILED
Almaty/XDR SPLS	2	Almaty	43.2389	76.8897	11668	ND	FAILED	0	FAILED	FAILED	FAILED	FAILED	FAILED
Almaty/XDR SPLS	2	Almaty	43.2389	76.8897	9752	ND	FAILED	0	FAILED	FAILED	FAILED	FAILED	FAILED
Almaty/XDR SPLS	2	Almaty	43.2389	76.8897	12670	ND	oooooooooooooooooooooooooooooooooonnnnnnnnn	000000000003771	1	L2/Beijing	FAILED	FAILED	FAILED
Almaty/XDR SPLS	2	Almaty	43.2389	76.8897	2411	ND	oooooooooooooooooooooooooooooooooonnnnnnnnn	000000000003771	1	L2/Beijing	FAILED	FAILED	FAILED
Almaty/XDR SPLS	2	Almaty	43.2389	76.8897	1037	wt	nnonnnnnoonnnnnnnnnnnonnnnnnnnnnoooonnnnnnn	676377737760771	1253	L4/L4.4/S	rpoB_516_mut_GTC	katG_315_mut_C	MDR
Almaty/XDR SPLS	2	Almaty	43.2389	76.8897	13545	mut	oooooooooooooooooooooooooooooooooonnnnnnnnn	000000000003771	1	L2/Beijing/94-32	rpoB_531_mut_TGG	KatG_315_mut_C	MDR
Almaty/XDR SPLS	2	Almaty	43.2389	76.8897	53/8113	wt	oooooooooooooooooooooooooooooooooonnnnnnnnn	000000000003771	1	L2/Beijing	FAILED	FAILED	FAILED
Almaty/XDR SPLS	2	Almaty	43.2389	76.8897	14312	mut	oooooooooooooooooooooooooooooooooonnnnnnnnn	000000000003771	1	L2/Beijing/94-32	FAILED	FAILED	FAILED
Almaty/XDR SPLS	2	Almaty	43.2389	76.8897	19/7626	ND	oooooooooooooooooooooooooooooooooonnnnnnnnn	000000000003771	1	L2/Beijing	FAILED	FAILED	FAILED
Almaty/XDR SPLS	2	Almaty	43.2389	76.8897	12647	ND	FAILED	0	FAILED	FAILED	FAILED	FAILED	FAILED
Almaty/XDR SPLS	2	Almaty	43.2389	76.8897	725	ND	oooooooooooooooooooooooooooooooooonnnnnnnnn	000000000003771	1	L2/Beijing	FAILED	FAILED	FAILED
Almaty/XDR SPLS	2	Almaty	43.2389	76.8897	1028	wt	FAILED	0	FAILED	FAILED	FAILED	FAILED	FAILED
Almaty/XDR SPLS	2	Almaty	43.2389	76.8897	1299	ND	FAILED	0	FAILED	FAILED	FAILED	FAILED	FAILED
Pavlodar	2	Pavlodar	52.274	77.0044	3246	ND	oooooooooooooooooooooooooooooooooonnnnnnnnn	000000000003771	1	L2/Beijing	WT	katG_315_mut_C	monoR-INH
Pavlodar	2	Pavlodar	52.274	77.0044	393	wt	FAILED	0	FAILED	FAILED	WT	WT	S
Pavlodar	2	Pavlodar	52.274	77.0044	2791	mut	oooooooooooooooooooooooooooooooooonnnnnnnnn	000000000003771	1	L2/Beijing/94-32	WT	WT	S
Pavlodar	2	Pavlodar	52.274	77.0044	2546	mut	oooooooooooooooooooooooooooooooooonnnnnnnnn	000000000003771	1	L2/Beijing/94-32	WT	WT	S
Pavlodar	2	Pavlodar	52.274	77.0044	254	wt	nnnnnnnnnnnnnnnnnnnnnnnnnnnnnnnnoooonnnnnnn	777777777760771	53	L4/L4.1.3/Ghana/T1 or L4.5	FAILED	FAILED	FAILED
Pavlodar	2	Pavlodar	52.274	77.0044	321	mut	oooooooooooooooooooooooooooooooooonnnnnnnnn	000000000003771	1	L2/Beijing/94-32	WT	WT	S
Pavlodar	2	Pavlodar	52.274	77.0044	2536	wt	nnnnnnnnnnnnnnnnnnnnnnnnnnnnnnnnoooonnnnnnn	777777777760771	53	L4/L4.1.3/Ghana/T1 or L4.5	WT	WT	S
Pavlodar	2	Pavlodar	52.274	77.0044	2569	mut	oooooooooooooooooooooooooooooooooonnnnnnnnn	000000000003771	1	L2/Beijing/94-32	WT	WT	S
Pavlodar	2	Pavlodar	52.274	77.0044	297	wt	nnnnnnnnnnnnonnnnnnnnonnnnnnooonoooonnnnnnn	777737737420771	2354	L4/L4.2/URAL	WT	WT	S
Pavlodar	2	Pavlodar	52.274	77.0044	336	wt	oooooooooooooooooooooooooooooooooonnnnnnnnn	000000000003771	1	L2/Beijing	WT	katG_315_mut_C	monoR-INH
Pavlodar	2	Pavlodar	52.274	77.0044	2336	wt	nnnnnnnnnnnnnnnnnnnnnnnnnnnnnnnnoooonnnnnnn	777777777760771	53	L4/L4.1.3/Ghana/T1 or L4.5	WT	WT	S
Pavlodar	2	Pavlodar	52.274	77.0044	2791	mut	oooooooooooooooooooooooooooooooooonnnnnnnnn	000000000003771	1	L2/Beijing/94-32	FAILED	FAILED	FAILED
Aktobe	2	Aktobe	50.2839	57.167	7314	mut	oooooooooooooooooooooooooooooooooonnnnnonnn	000000000003731	190	L2/Beijing/94-32	WT	WT	S
Aktobe	2	Aktobe	50.2839	57.167	3360	ND	nnnnnnnoonnnnnnnnnnnnnnnnnnnooonoooonnnnnnn	774777777420771	262	L4/L4.2/URAL	WT	katG_315_mut_C	monoR-INH
Aktobe	2	Aktobe	50.2839	57.167	2781	mut	oooooooooooooooooooooooooooooooooonnnnnnnnn	000000000003771	1	L2/Beijing/94-32	FAILED	FAILED	FAILED
Aktobe	2	Aktobe	50.2839	57.167	7761	ND	nonnnnnoonnnnnnnnnnnnnnnnnnnooonoooonnnnnnn	574777777420771	1269	L4/L4.5/NEW-1or L4/L4.2/URAL	FAILED	FAILED	FAILED
Aktobe	2	Aktobe	50.2839	57.167	7280	ND	nnnnnnnnnnnnnnnnnnnnoooonnnnnnnnoooonnnnnnn	777777607760771	42	L4/L4.3/LAM9	WT	WT	S
Aktobe	2	Aktobe	50.2839	57.167	7349	mut	oooooooooooooooooooooooooooooooooonnnnnnnnn	000000000003771	1	L2/Beijing/94-32	WT	WT	S
Aktobe	2	Aktobe	50.2839	57.167	7224	ND	nnnnnnoooooooooooonnnnnnnnnnnnnnoooonnnnnnn	770000777760771	280	L4/L4.3/LAM-RUS?/T1-RUS2	WT	katG_315_mut_C	S
Aktobe	2	Aktobe	50.2839	57.167	7264	mut	oooooooooooooooooooooooooooooooooonnnnnnnnn	000000000003771	1	L2/Beijing/94-32	FAILED	FAILED	FAILED
Aktobe	2	Aktobe	50.2839	57.167	7214	mut	oooooooooooooooooooooooooooooooooonnnnnnnnn	000000000003771	1	L2/Beijing/94-32	FAILED	FAILED	FAILED
Aktobe	2	Aktobe	50.2839	57.167	3069	ND	nnnnnnnnnnnnnooooooooooooonnnnnnoooonnnnnnn	777740001760771	444	L4/L4.3/LAM-RUS?	FAILED	FAILED	FAILED
Aktobe	2	Aktobe	50.2839	57.167	152	mut	oooooooooooooooooooooooooooooooooonnnnnnnnn	000000000003771	1	L2/Beijing/94-32	WT	WT	S
Aktobe	2	Aktobe	50.2839	57.167	5403	mut	oooooooooooooooooooooooooooooooooonnnnnnnnn	000000000003771	1	L2/Beijing/94-32	WT	WT	S
Aktobe	2	Aktobe	50.2839	57.167	7707 (1)	ND	nnnnnnnnnnnnnnnnnnonnnoonnnnnnnnoooonoonnnn	777777347760471	39	L4/T4-CEU1	rpoB_526_mut_TAC	WT	monoR-RIF
Aktobe	2	Aktobe	50.2839	57.167	8253	ND	nnnnnnnnnnnnnnnnnnnnnnnnoooooooooooonnnnnnn	777777770000771	602	L4/L4.3/LAM-RUS?	WT	WT	S
Aktobe	2	Aktobe	50.2839	57.167	5403	mut	oooooooooooooooooooooooooooooooooonnnnnnnnn	000000000003771	1	L2/Beijing/94-32	WT	WT	S
Aktobe	2	Aktobe	50.2839	57.167	4848	ND	nnnnnnnnnnnnnnnnnnnnnnnnnoooooonooonnnnnnnn	777777774021771	new	U	WT	WT	S
Aktobe	2	Aktobe	50.2839	57.167	5466	ND	nnnnnnnnnoooooooooooooooooooooooooooonnnnnn	777000000000371	560	L4/U	WT	WT	S
Aktobe	2	Aktobe	50.2839	57.167	3350	ND	nnnnnnnnnnnnnnnnnnnnnnnnnnnnnnnnoooonnnnnnn	777777777760771	53	L4/L4.1.3/Ghana/T1 or L4.5	WT	WT	S
Aktobe	2	Aktobe	50.2839	57.167	7707 (2)	ND	nnnnnnnnnnnnnnnnnnonnnoonnnnnnnnoooonoonnnn	777777347760471	39	L4/T4-CEU1	WT	WT	S
Zhambyl	2	Taraz	42.8961	71.3984	282	ND	nnnnnnnonnnnnnnnnnonnnnnnnnnnnnnoooonnnnnnn	775777377760771	259	L4/U/T4	WT	WT	S
Zhambyl	2	Taraz	42.8961	71.3984	3014	ND	nnnnnnnnnnnnnnnnnnnnoooonnnnnnnnoooonnnnnnn	777777607760771	42	L4/L4.3/LAM9	FAILED	FAILED	FAILED
Zhambyl	2	Taraz	42.8961	71.3984	2726	mut	oooooooooooooooooooooooooooooooooonnnnnnnnn	000000000003771	1	L2/Beijing/94-32	FAILED	FAILED	FAILED
Zhambyl	2	Taraz	42.8961	71.3984	3319	ND	nnnnnnnnnnnnnooooooooooooonnnnnnoonnnnnnnnn	777740001763771	new	U(mixed?)	WT	WT	S
Zhambyl	2	Taraz	42.8961	71.3984	3514	ND	oooooooooooooooonnnnnnnnnnnnooonoooonnnnnnn	000003777420771	new	L4/L4.2/URAL	rpoB_531_mut_TGG	KatG_315_mut_C/inhA_-15_mut_T	MDR
Zhambyl	2	Taraz	42.8961	71.3984	1171	mut	oooooooooooooooooooooooooooooooooonnnnnnnnn	000000000003771	1	L2/Beijing/94-32	rpoB_531_mut_TTG	katG_315_mut_C	MDR
Zhambyl	2	Taraz	42.8961	71.3984	2285	ND	nnnnnnnnnnnnnnnnnnnnoooonnnnnnnnoooonnnnnnn	777777607760771	42	L4/L4.3/LAM9	FAILED	FAILED	FAILED
Zhambyl	2	Taraz	42.8961	71.3984	1067	ND	nnnnnnnnnnnnnnnnnnnnoooonnnnnnnnoooonnnnnnn	777777607760771	42	L4/L4.3/LAM9	rpoB_526_mut_TAC	katG_315_mut_C	MDR
Zhambyl	2	Taraz	42.8961	71.3984	5432	ND	nnonnnnnnnnnnnnnnnnnoooonnnnnnooooooooonnnn	677777607700071	new	L4/L4.3/LAM-RUS?	FAILED	FAILED	FAILED
Zhambyl	2	Taraz	42.8961	71.3984	5050	wt	oooooooooooooooooooooooooooooooooonnnnnnnnn	000000000003771	1	L2/Beijing	FAILED	FAILED	FAILED
Zhambyl	2	Taraz	42.8961	71.3984	5001	mut	oooooooooooooooooooooooooooooooooonnnnnnnnn	000000000003771	1	L2/Beijing/94-32	FAILED	FAILED	FAILED
Zhambyl	2	Taraz	42.8961	71.3984	5143	mut	oooooooooooooooooooooooooooooooooonnnnnnnnn	000000000003771	1	L2/Beijing/94-32	rpoB_526_mut_TAC/rpoB_531_mut_TGG	katG_315_mut_A	MDR
Zhambyl	2	Taraz	42.8961	71.3984	179 (1)	mut	oooooooooooooooooooooooooooooooooonnnnnnnnn	000000000003771	1	L2/Beijing/94-32	rpoB_526_mut_TAC	katG_315_mut_C	MDR
Zhambyl	2	Taraz	42.8961	71.3984	4671	mut	oooooooooooooooooooooooooooooooooonnnnnnnnn	000000000003771	1	L2/Beijing/94-32	rpoB_526_mut_TAC/rpoB_531_mut_TTG	katG_315_mut_C	MDR
Zhambyl	2	Taraz	42.8961	71.3984	5158	mut	oooooooooooooooooooooooooooooooooonnnnnnnnn	000000000003771	1	L2/Beijing/94-32	FAILED	FAILED	FAILED
Zhambyl	2	Taraz	42.8961	71.3984	4730	ND	nnnnnnnoonnnnnnnnnnnnnnnnnnnooonoooonnnnnnn	774777777420771	262	L4/L4.2/URAL	FAILED	FAILED	FAILED
Zhambyl	2	Taraz	42.8961	71.3984	5187	mut	oooooooooooooooooooooooooooooooooonnnnnnnnn	000000000003771	1	L2/Beijing/94-32	FAILED	FAILED	FAILED
Zhambyl	2	Taraz	42.8961	71.3984	4692	ND	nnnnnnnnnnnnnnnnnnnnoooonnnnnnnnoooonnnnnnn	777777607760771	42	L4/L4.3/LAM9	rpoB_531_mut_TTG	KatG_315_mut_C	MDR
Zhambyl	2	Taraz	42.8961	71.3984	4925	mut	oooooooooooooooooooooooooooooooooonnnnnnnnn	000000000003771	1	L2/Beijing/94-32	rpoB_526_mut_TAC/rpoB_531_mut_TGG	katG_315_mut_A	MDR
Zhambyl	2	Taraz	42.8961	71.3984	4738	ND	nnnnnnnoonnnnnnnnnnnnnnnnnnnooonoooonnnnnnn	774777777420771	262	L4/L4.2/URAL	rpoB_526_mut_TAC/rpoB_531_mut_TGG	katG_315_mut_A	MDR
Zhambyl	2	Taraz	42.8961	71.3984	179 (2)	ND	oooooooooooooooooooooooooooooooooonnnnnnnnn	000000000003771	1	L2/Beijing	rpoB_526_mut_TAC/rpoB_531_mut_TGG	katG_315_mut_A	MDR
Zhambyl	2	Taraz	42.8961	71.3984	4641	ND	nnnnnnnnnnnnnoonnnnnnnnnnnnnnnnnoooonnnnnnn	777747777760771	new	L4/U	FAILED	FAILED	FAILED
Mangistau	2	Aktau	44.5908	53.85	3 (1)	mut	oooooooooooooooooooooooooooooooooonnnnnnnnn	000000000003771	1	L2/Beijing/94-32	WT	WT	S
Mangistau	2	Aktau	44.5908	53.85	12	mut	oooooooooooooooooooooooooooooooooonnnnnonnn	000000000003731	190	L2/Beijing/94-32	FAILED	FAILED	FAILED
Mangistau	2	Aktau	44.5908	53.85	3 (2)	ND	oooooooooooooooooooooooooooooooooonnnnnnnnn	000000000003771	1	L2/Beijing	WT	WT	S
Mangistau	2	Aktau	44.5908	53.85	10	mut	oooooooooooooooooooooooooooooooooonnnnnnnnn	000000000003771	1	L2/Beijing/94-32	FAILED	FAILED	FAILED
Mangistau	2	Aktau	44.5908	53.85	22	ND	nnnnnnnnnnnnnnnnnnnnoooonnnnnnnnoooonnnnnnn	777777607760771	42	L4/L4.3/LAM9	rpoB_526_mut_TAC	WT	monoR-RIF
Mangistau	2	Aktau	44.5908	53.85	2	ND	nonnnnnnoooooooooonnnnnnnnnnooonoooonnnnnnn	576000777420771	new	L4/L4.2/URAL?	WT	WT	S
Mangistau	2	Aktau	44.5908	53.85	34	mut	oooooooooooooooooooooooooooooooooonnnnnnnnn	000000000003771	1	L2/Beijing/94-32	WT	KatG_315_mut_C	monoR-INH
Mangistau	2	Aktau	44.5908	53.85	11	ND	nnnnnnnnnnnnnnnnnnnnoooonnnnnnnnoooonnnnnnn	777777607760771	42	L4/L4.3/LAM9	rpoB_526_mut_TAC	WT	monoR-RIF
Mangistau	2	Aktau	44.5908	53.85	41	wt	oooooooooooooooooooooooooooooooooonnnnnnnnn	000000000003771	1	L2/Beijing	rpoB_526_mut_TAC/rpoB_531_mut_TGG	katG_315_mut_C	MDR
Mangistau	2	Aktau	44.5908	53.85	44	mut	oooooooooooooooooooooooooooooooooonnnnnnnnn	000000000003771	1	L2/Beijing/94-32	rpoB_531_mut_TTG	katG_315_mut_C	MDR
Mangistau	2	Aktau	44.5908	53.85	47	mut	oooooooooooooooooooooooooooooooooonnnnnnnnn	000000000003771	1	L2/Beijing/94-32	rpoB_531_mut_TTG	katG_315_mut_C	MDR
Mangistau	2	Aktau	44.5908	53.85	17	mut	oooooooooooooooooooooooooooooooooonnnnnnnnn	000000000003771	1	L2/Beijing/94-32	rpoB_531_mut_TTG	KatG_315_mut_C	MDR
Mangistau	2	Aktau	44.5908	53.85	28	mut	oooooooooooooooooooooooooooooooooonnnnnnnnn	000000000003771	1	L2/Beijing/94-32	rpoB_531_mut_TTG	KatG_315_mut_C	MDR
Mangistau	2	Aktau	44.5908	53.85	38	mut	oooooooooooooooooooooooooooooooooonnnnnnnnn	000000000003771	1	L2/Beijing/94-32	rpoB_531_mut_TTG	KatG_315_mut_C	MDR
Mangistau	2	Aktau	44.5908	53.85	27	wt	oooooooooooooooooooooooooooooooooonnnnnnnnn	000000000003771	1	L2/Beijing	rpoB_531_mut_TTG	katG_315_mut_C	MDR
Mangistau	2	Aktau	44.5908	53.85	40	wt	oooooooooooooooooooooooooooooooooonnnnnnnnn	000000000003771	1	L2/Beijing	rpoB_526_mut_TAC/rpoB_531_mut_TGG	katG_315_mut_C	MDR
Mangistau	2	Aktau	44.5908	53.85	18	mut	oooooooooooooooooooooooooooooooooonnnnnnnnn	000000000003771	1	L2/Beijing/94-32	rpoB_531_mut_TTG	katG_315_mut_C	MDR
Mangistau	2	Aktau	44.5908	53.85	1	mut	oooooooooooooooooooooooooooooooooonnnnnnnnn	000000000003771	1	L2/Beijing/94-32	WT	WT	S
Mangistau	2	Aktau	44.5908	53.85	49	ND	FAILED	0	FAILED	FAILED	rpoB_526_mut_TAC	WT	monoR-RIF
Mangistau	2	Aktau	44.5908	53.85	15	ND	nnnnnnnnonnnnnooooooooooonnnnnnnoooonnnnnnn	776760003760771	495	L4/L4.3/LAM-RUS/former T5-RUS1	WT	WT	S
Mangistau	2	Aktau	44.5908	53.85	35	mut	oooooooooooooooooooooooooooooooooonnnnnnnnn	000000000003771	1	L2/Beijing/94-32	FAILED	FAILED	FAILED
Mangistau	2	Aktau	44.5908	53.85	26	mut	oooooooooooooooooooooooooooooooooonnnnnnnnn	000000000003771	1	L2/Beijing/94-32	rpoB_531_mut_TTG	katG_315_mut_C	MDR
Mangistau	2	Aktau	44.5908	53.85	14	wt	oooooooooooooooooooooooooooooooooonnnnnnnnn	000000000003771	1	L2/Beijing	rpoB_531_mut_TTG	katG_315_mut_C	MDR
Mangistau	2	Aktau	44.5908	53.85	8	mut	oooooooooooooooooooooooooooooooooonnnnnnnnn	000000000003771	1	L2/Beijing/94-32	rpoB_531_mut_TTG	katG_315_mut_C	MDR
Mangistau	2	Aktau	44.5908	53.85	29	ND	nnnnnnnnnnnnnnnnnnnnoooonnnnnnnnoooonnnnnnn	777777607760771	42	L4/L4.3/LAM9	WT	WT	S
Mangistau	2	Aktau	44.5908	53.85	45	wt	oooooooooooooooooooooooooooooooooonnnnnnnnn	000000000003771	1	L2/Beijing	FAILED	FAILED	FAILED
Mangistau	2	Aktau	44.5908	53.85	24	ND	nnnnnnoonnnnnnnnnnonnnnnnnnnnnnnoooonnnnnnn	771777377760771	new	L4/U	WT	WT	S
Mangistau	2	Aktau	44.5908	53.85	13	ND	nnnnnnnnnnnnonnnnnnnnnnnnnnnooonoooonnnnnnn	777737777420771	35	L4/L4.2/URAL	rpoB_526_mut_TAC/rpoB_531_mut_TGG	WT	monoR-RIF
Mangistau	2	Aktau	44.5908	53.85	37	mut	oooooooooooooooooooooooooooooooooonnnnnnnnn	000000000003771	1	L2/Beijing/94-32	rpoB_526_mut_TAC/rpoB_531_mut_TGG	WT	monoR-RIF
Mangistau	2	Aktau	44.5908	53.85	16	mut	oooooooooooooooooooooooooooooooooonnnnnnnnn	000000000003771	1	L2/Beijing/94-32	rpoB_526_mut_TAC/rpoB_531_mut_TTG	katG_315_mut_A	MDR
Mangistau	2	Aktau	44.5908	53.85	21	mut	oooooooooooooooooooooooooooooooooonnnnnnnnn	000000000003771	1	L2/Beijing/94-32	rpoB_531_mut_TGG	katG_315_mut_C	MDR
Mangistau	2	Aktau	44.5908	53.85	50	ND	nnnnnnnnonnnnnooooooooooonnnnnnnoooonnnnnnn	776760003760771	495	L4/L4.3/LAM-RUS/former T5-RUS1	WT	WT	S
Mangistau	2	Aktau	44.5908	53.85	9	wt	oooooooooooooooooooooooooooooooooonnnnnnnnn	000000000003771	1	L2/Beijing	rpoB_526_mut_TAC/rpoB_531_mut_TGG	katG_315_mut_C	MDR
Mangistau	2	Aktau	44.5908	53.85	36	mut	oooooooooooooooooooooooooooooooooonnnnnnnnn	000000000003771	1	L2/Beijing/94-32	WT	WT	S
Mangistau	2	Aktau	44.5908	53.85	48	mut	oooooooooooooooooooooooooooooooooonnnnnnnnn	000000000003771	1	L2/Beijing/94-32	FAILED	FAILED	FAILED
Mangistau	2	Aktau	44.5908	53.85	25	ND	nnnnnnnnnnnnnnnnnnnnnnnnnnnnnnnnoooonnnnnnn	777777777760771	53	L4/L4.1.3/Ghana/T1 or L4.5	WT	WT	S
Mangistau	2	Aktau	44.5908	53.85	7	mut	oooooooooooooooooooooooooooooooooonnnnnnnnn	000000000003771	1	L2/Beijing/94-32	rpoB_531_mut_TTG	katG_315_mut_C	MDR
Kyzyl-Orda	2	Kyzyl-Orda	44.8528	65.5092	2182	ND	nnnnnnnnnnnnnnnnnnnnoooonnnnnnnnoooonnnnnnn	777777607760771	42	L4/L4.3/LAM9	FAILED	FAILED	FAILED
Kyzyl-Orda	2	Kyzyl-Orda	44.8528	65.5092	1923	ND	nnnnnnnoonnnnnnnnnnnnnnnnnnnooonoooonnnnnnn	774777777420771	262	L4/L4.2/URAL	WT	WT	S
Kyzyl-Orda	2	Kyzyl-Orda	44.8528	65.5092	2036	mut	oooooooooooooooooooooooooooooooooonnnnnnnnn	000000000003771	1	L2/Beijing/94-32	WT	katG_315_mut_C	monoR-INH
Kyzyl-Orda	2	Kyzyl-Orda	44.8528	65.5092	1928	ND	oooooooooooooooooooooooooooooooooonnnnnnnnn	000000000003771	1	L2/Beijing	WT	katG_315_mut_C	monoR-INH
Kyzyl-Orda	2	Kyzyl-Orda	44.8528	65.5092	2160	mut	oooooooooooooooooooooooooooooooooonnnnnnnnn	000000000003771	1	L2/Beijing/94-32	rpoB_531_mut_TTG	katG_315_mut_C	MDR
Kyzyl-Orda	2	Kyzyl-Orda	44.8528	65.5092	2203	mut	oooooooooooooooooooooooooooooooooonnnnnnnnn	000000000003771	1	L2/Beijing/94-32	FAILED	FAILED	FAILED
Kyzyl-Orda	2	Kyzyl-Orda	44.8528	65.5092	2330	mut	oooooooooooooooooooooooooooooooooonnnnnnnnn	000000000003771	1	L2/Beijing/94-32	FAILED	FAILED	FAILED
Kyzyl-Orda	2	Kyzyl-Orda	44.8528	65.5092	2182	ND	nnnnnnnnnnnnnnnnnnnnoooonnnnnnnnoooonnnnnnn	777777607760771	42	L4/L4.3/LAM9	FAILED	FAILED	FAILED
Kyzyl-Orda	2	Kyzyl-Orda	44.8528	65.5092	2447	mut	oooooooooooooooooooooooooooooooooonnnnnnnnn	000000000003771	1	L2/Beijing/94-32	rpoB_531_mut_TTG	KatG_315_mut_C	MDR
Kyzyl-Orda	2	Kyzyl-Orda	44.8528	65.5092	2112	mut	oooooooooooooooooooooooooooooooooonnnnnnnnn	000000000003771	1	L2/Beijing/94-32	FAILED	FAILED	FAILED
Kyzyl-Orda	2	Kyzyl-Orda	44.8528	65.5092	2272	mut	oooooooooooooooooooooooooooooooooonnnnnnnnn	000000000003771	1	L2/Beijing/94-32	FAILED	FAILED	FAILED
Kyzyl-Orda	2	Kyzyl-Orda	44.8528	65.5092	1922	mut	oooooooooooooooooooooooooooooooooonnnnnnnnn	000000000003771	1	L2/Beijing/94-32	FAILED	FAILED	FAILED
Kyzyl-Orda	2	Kyzyl-Orda	44.8528	65.5092	2062	ND	nnnnnnnnnnnnnnnnnnnnnnnnnnnnnnnnoooonnnnnnn	777777777760771	53	L4/L4.1.3/Ghana/T1 or L4.5	WT	WT	S
Kyzyl-Orda	2	Kyzyl-Orda	44.8528	65.5092	2254	mut	oooooooooooooooooooooooooooooooooonnnnnnnnn	000000000003771	1	L2/Beijing/94-32	FAILED	FAILED	FAILED
Kyzyl-Orda	2	Kyzyl-Orda	44.8528	65.5092	2263	mut	oooooooooooooooooooooooooooooooooonnnnnnnnn	000000000003771	1	L2/Beijing/94-32	FAILED	FAILED	FAILED
Kyzyl-Orda	2	Kyzyl-Orda	44.8528	65.5092	2275	mut	oooooooooooooooooooooooooooooooooonnnnnnnnn	000000000003771	1	L2/Beijing/94-32	WT	WT	S
Kyzyl-Orda	2	Kyzyl-Orda	44.8528	65.5092	2202	ND	nnnnnnnnnnnnnnnnnnnnnnnnnnnnnnnnoooonnnonnn	777777777760731	52	L4/L4.6/T2	FAILED	FAILED	FAILED
Kyzyl-Orda	2	Kyzyl-Orda	44.8528	65.5092	2274	mut	oooooooooooooooooooooooooooooooooonnnnnnnnn	000000000003771	1	L2/Beijing/94-32	rpoB_531_mut_TTG	katG_315_mut_C	MDR
Kyzyl-Orda	2	Kyzyl-Orda	44.8528	65.5092	2448	ND	oooooooooooooooooooooooooooooooooonnnnnnnnn	000000000003771	1	L2/Beijing	rpoB_531_mut_TTG	katG_315_mut_C	MDR
Kyzyl-Orda	2	Kyzyl-Orda	44.8528	65.5092	2044	wt	oooooooooooooooooooooooooooooooooonnnnnnnnn	000000000003771	1	L2/Beijing	rpoB_531_mut_TTG	katG_315_mut_C	MDR
Kyzyl-Orda	2	Kyzyl-Orda	44.8528	65.5092	2449	ND	oooooooooooooooooooooooooooooooooonnnnnnnnn	000000000003771	1	L2/Beijing	WT	WT	MDR
Kyzyl-Orda	2	Kyzyl-Orda	44.8528	65.5092	1922	mut	oooooooooooooooooooooooooooooooooonnnnnnnnn	000000000003771	1	L2/Beijing/94-32	FAILED	FAILED	FAILED
Kyzyl-Orda	2	Kyzyl-Orda	44.8528	65.5092	2511	ND	nnnnnnnnnnnnonnnnnnnnnnnnnnnnnnnoonnnnnnnnn	777737777763771	583	U(mixed?)	FAILED	FAILED	FAILED
Kyzyl-Orda	2	Kyzyl-Orda	44.8528	65.5092	2154	mut	oooooooooooooooooooooooooooooooooonnnnnnnnn	000000000003771	1	L2/Beijing/94-32	rpoB_531_mut_TTG	katG_315_mut_C	MDR
Kyzyl-Orda	2	Kyzyl-Orda	44.8528	65.5092	2314	ND	nnnnnnnnnnnnnnoooooooooonnnnnnnnoooonnnnnnn	777760007760771	254	L4/L4.3/LAM-RUS(former T5-RUS1)	rpoB_531_mut_TTG	katG_315_mut_C	MDR
Kyzyl-Orda	2	Kyzyl-Orda	44.8528	65.5092	2141	mut	oooooooooooooooooooooooooooooooooonnnnnnnnn	000000000003771	1	L2/Beijing/94-32	rpoB_531_mut_TTG	katG_315_mut_C	MDR
Kyzyl-Orda	2	Kyzyl-Orda	44.8528	65.5092	2391	mut	oooooooooooooooooooooooooooooooooonnnnnnnnn	000000000003771	1	L2/Beijing/94-32	WT	WT	S
Kyzyl-Orda	2	Kyzyl-Orda	44.8528	65.5092	1956	mut	oooooooooooooooooooooooooooooooooonnnnnnnnn	000000000003771	1	L2/Beijing/94-32	WT	WT	S
Kyzyl-Orda	2	Kyzyl-Orda	44.8528	65.5092	2445	ND	nnnnnnnnnnnnnnoooooooooonnnnnnnnoooonnnonnn	777760007760731	2246	L4/L4.3/LAM-RUS? (former T5-RUS1)	WT	WT	S
Kyzyl-Orda	2	Kyzyl-Orda	44.8528	65.5092	2072	mut	oooooooooooooooooooooooooooooooooonnnnnnnnn	000000000003771	1	L2/Beijing/94-32	rpoB_531_mut_TTG	katG_315_mut_C	MDR
Kyzyl-Orda	2	Kyzyl-Orda	44.8528	65.5092	2038	wt	oooooooooooooooooooooooooooooooooonnnnnnnnn	000000000003771	1	L2/Beijing	FAILED	FAILED	FAILED
Akmola/Prison	2	Stepnogorsk	52.3553	71.88641	38	ND	nnnnnnnnnnnnnnoooooooooonnnnnnnnoooonnnnnnn	777760007760771	254	L4/L4.3/LAM-RUS(former T5-RUS1)	rpoB_531_mut_TTG	katG_315_mut_C	MDR
Akmola/Prison	2	Stepnogorsk	52.3553	71.88641	502	mut	oooooooooooooooooooooooooooooooooonnnnnnnnn	000000000003771	1	L2/Beijing/94-32	rpoB_531_mut_TTG	katG_315_mut_C	MDR
Akmola/Prison	2	Stepnogorsk	52.3553	71.88641	377	mut	oooooooooooooooooooooooooooooooooonnnnnnnnn	000000000003771	1	L2/Beijing/94-32	rpoB_531_mut_TTG	katG_315_mut_C	MDR
Akmola/Prison	2	Stepnogorsk	52.3553	71.88641	473	mut	oooooooooooooooooooooooooooooooooonnnnnnnnn	000000000003771	1	L2/Beijing/94-32	rpoB_531_mut_TTG	katG_315_mut_C	MDR
Akmola/Prison	2	Stepnogorsk	52.3553	71.88641	177	mut	oooooooooooooooooooooooooooooooooonnnnnnnnn	000000000003771	1	L2/Beijing/94-32	rpoB_531_mut_TTG	katG_315_mut_C	MDR
Akmola/Prison	2	Stepnogorsk	52.3553	71.88641	377	ND	oooooooooooooooooooooooooooooooooonnnnnnnnn	000000000003771	1	L2/Beijing	rpoB_531_mut_TTG	katG_315_mut_C	MDR
Akmola/Prison	2	Stepnogorsk	52.3553	71.88641	261	mut	oooooooooooooooooooooooooooooooooonnnnnnnnn	000000000003771	1	L2/Beijing/94-32	FAILED	FAILED	FAILED
Akmola/Prison	2	Stepnogorsk	52.3553	71.88641	408	wt	oooooooooooooooooooooooooooooooooonnnnnnnnn	000000000003771	1	L2/Beijing	FAILED	FAILED	FAILED
Akmola/Prison	2	Stepnogorsk	52.3553	71.88641	62	wt	oooooooooooooooooooooooooooooooooonnnnnnnnn	000000000003771	1	L2/Beijing	rpoB_531_mut_TTG	katG_315_mut_C	MDR
Akmola/Prison	2	Stepnogorsk	52.3553	71.88641	25	mut	oooooooooooooooooooooooooooooooooonnnnnnnnn	000000000003771	1	L2/Beijing/94-32	rpoB_531_mut_TTG	katG_315_mut_C	MDR
Akmola/Prison	2	Stepnogorsk	52.3553	71.88641	58	mut	oooooooooooooooooooooooooooooooooonnnnnnnnn	000000000003771	1	L2/Beijing/94-32	rpoB_531_mut_TTG	katG_315_mut_C	MDR
Akmola/Prison	2	Stepnogorsk	52.3553	71.88641	35	mut	oooooooooooooooooooooooooooooooooonnnnnnnnn	000000000003771	1	L2/Beijing/94-32	rpoB_531_mut_TTG	katG_315_mut_C	MDR
Akmola/Prison	2	Stepnogorsk	52.3553	71.88641	16	mut	oooooooooooooooooooooooooooooooooonnnnnnnnn	000000000003771	1	L2/Beijing/94-32	rpoB_531_mut_TTG	katG_315_mut_C	MDR
Akmola/Prison	2	Stepnogorsk	52.3553	71.88641	473	ND	oooooooooooooooooooooooooooooooooonnnnnnnnn	000000000003771	1	L2/Beijing	rpoB_531_mut_TTG	katG_315_mut_C	MDR
Akmola/Prison	2	Stepnogorsk	52.3553	71.88641	502	ND	oooooooooooooooooooooooooooooooooonnnnnnnnn	000000000003771	1	L2/Beijing	rpoB_531_mut_TTG	katG_315_mut_C	MDR
Akmola/Prison	2	Stepnogorsk	52.3553	71.88641	309	mut	oooooooooooooooooooooooooooooooooonnnnnnnnn	000000000003771	1	L2/Beijing/94-32	WT	katG_315_mut_C	monoR-INH
Akmola/Prison	2	Stepnogorsk	52.3553	71.88641	567	wt	oooooooooooooooooooooooooooooooooonnnnnnnnn	000000000003771	1	L2/Beijing	FAILED	FAILED	FAILED
Akmola/Prison	2	Stepnogorsk	52.3553	71.88641	62	ND	oooooooooooooooooooooooooooooooooonnnnnnnnn	000000000003771	1	L2/Beijing	rpoB_531_mut_TTG	katG_315_mut_C	MDR
Akmola/Prison	2	Stepnogorsk	52.3553	71.88641	27	mut	oooooooooooooooooooooooooooooooooonnnnnnnnn	000000000003771	1	L2/Beijing/94-32	rpoB_531_mut_TTG	katG_315_mut_C	MDR
Akmola/Prison	2	Stepnogorsk	52.3553	71.88641	58	ND	oooooooooooooooooooooooooooooooooonnnnnnnnn	000000000003771	1	L2/Beijing	FAILED	FAILED	FAILED
Akmola/Prison	2	Stepnogorsk	52.3553	71.88641	46	mut	oooooooooooooooooooooooooooooooooonnnnnnnnn	000000000003771	1	L2/Beijing/94-32	rpoB_531_mut_TTG	katG_315_mut_C	MDR
Akmola/Prison	2	Stepnogorsk	52.3553	71.88641	27	mut	oooooooooooooooooooooooooooooooooonnnnnnnnn	000000000003771	1	L2/Beijing/94-32	rpoB_531_mut_TTG	katG_315_mut_C	MDR
Akmola/Prison	2	Stepnogorsk	52.3553	71.88641	376	wt	oooooooooooooooooooooooooooooooooonnnnnnnnn	000000000003771	1	L2/Beijing	rpoB_531_mut_TTG	katG_315_mut_C	MDR
Akmola/Prison	2	Stepnogorsk	52.3553	71.88641	16	ND	oooooooooooooooooooooooooooooooooonnnnnnnnn	000000000003771	1	L2/Beijing	rpoB_531_mut_TTG	katG_315_mut_C	MDR
Akmola/Prison	2	Stepnogorsk	52.3553	71.88641	408	ND	oooooooooooooooooooooooooooooooooonnnnnnnnn	000000000003771	1	L2/Beijing	rpoB_531_mut_TTG	katG_315_mut_C	MDR
Akmola/Prison	2	Stepnogorsk	52.3553	71.88641	78	ND	nnnnnnnnnnnnnnnnnnnnoooonnnnnnnnoooonnnnnnn	777777607760771	42	L4/L4.3/LAM9	FAILED	FAILED	FAILED
Akmola/Prison	2	Stepnogorsk	52.3553	71.88641	177	ND	oooooooooooooooooooooooooooooooooonnnnnnnnn	000000000003771	1	L2/Beijing	rpoB_531_mut_TTG	katG_315_mut_C	MDR
Akmola/Prison	2	Stepnogorsk	52.3553	71.88641	56	mut	oooooooooooooooooooooooooooooooooonnnnnnnnn	000000000003771	1	L2/Beijing/94-32	rpoB_531_mut_TTG	katG_315_mut_C	MDR
Akmola/Prison	2	Stepnogorsk	52.3553	71.88641	567	ND	oooooooooooooooooooooooooooooooooonnnnnnnnn	000000000003771	1	L2/Beijing	rpoB_531_mut_TTG	katG_315_mut_C	MDR
Akmola/Prison	2	Stepnogorsk	52.3553	71.88641	512	wt	oooooooooooooooooooooooooooooooooonnnnnnnnn	000000000003771	1	L2/Beijing	rpoB_531_mut_TTG	katG_315_mut_C	MDR
Akmola/Prison	2	Stepnogorsk	52.3553	71.88641	591	wt	oooooooooooooooooooooooooooooooooonnnnnnnnn	000000000003771	1	L2/Beijing	FAILED	FAILED	FAILED
Akmola/Prison	2	Stepnogorsk	52.3553	71.88641	45	mut	oooooooooooooooooooooooooooooooooonnnnnnnnn	000000000003771	1	L2/Beijing/94-32	rpoB_531_mut_TTG	KatG_315_mut_C	MDR
Akmola/Prison	2	Stepnogorsk	52.3553	71.88641	44	wt	oooooooooooooooooooooooooooooooooonnnnnnnnn	000000000003771	1	L2/Beijing	rpoB_531_mut_TTG	katG_315_mut_C	MDR
Akmola/Prison	2	Stepnogorsk	52.3553	71.88641	16	ND	oooooooooooooooooooooooooooooooooonnnnnnnnn	000000000003771	1	L2/Beijing	rpoB_531_mut_TTG	katG_315_mut_C	MDR
Akmola/Prison	2	Stepnogorsk	52.3553	71.88641	580	mut	oooooooooooooooooooooooooooooooooonnnnnnnnn	000000000003771	1	L2/Beijing/94-32	rpoB_531_mut_TTG	katG_315_mut_C	MDR
Akmola/Prison	2	Stepnogorsk	52.3553	71.88641	507	mut	oooooooooooooooooooooooooooooooooonnnnnnnnn	000000000003771	1	L2/Beijing/94-32	rpoB_531_mut_TTG	katG_315_mut_C	MDR
Akmola/Prison	2	Stepnogorsk	52.3553	71.88641	55	mut	oooooooooooooooooooooooooooooooooonnnnnnnnn	000000000003771	1	L2/Beijing/94-32	rpoB_531_mut_TTG	katG_315_mut_C	MDR
Akmola/Prison	2	Stepnogorsk	52.3553	71.88641	33	mut	oooooooooooooooooooooooooooooooooonnnnnnnnn	000000000003771	1	L2/Beijing/94-32	rpoB_531_mut_TTG	katG_315_mut_C	MDR
Akmola/Prison	2	Stepnogorsk	52.3553	71.88641	512	ND	oooooooooooooooooooooooooooooooooonnnnnnnnn	000000000003771	1	L2/Beijing	FAILED	FAILED	FAILED
Akmola/Prison	2	Stepnogorsk	52.3553	71.88641	165	wt	oooooooooooooooooooooooooooooooooonnnnnnnnn	000000000003771	1	L2/Beijing	rpoB_531_mut_TTG	katG_315_mut_C	MDR
Akmola/Prison	2	Stepnogorsk	52.3553	71.88641	507	ND	oooooooooooooooooooooooooooooooooonnnnnnnnn	000000000003771	1	L2/Beijing	rpoB_531_mut_TTG	KatG_315_mut_C	MDR
Akmola/Prison	2	Stepnogorsk	52.3553	71.88641	520	mut	oooooooooooooooooooooooooooooooooonnnnnnnnn	000000000003771	1	L2/Beijing/94-32	rpoB_531_mut_TTG	katG_315_mut_C	MDR
Akmola/Prison	2	Stepnogorsk	52.3553	71.88641	57	mut	oooooooooooooooooooooooooooooooooonnnnnnnnn	000000000003771	1	L2/Beijing/94-32	rpoB_531_mut_TTG	katG_315_mut_C	MDR
Akmola/Prison	2	Stepnogorsk	52.3553	71.88641	15	ND	oooooooooooooooooooooooooooooooooonnnnnnnnn	000000000003771	1	L2/Beijing	rpoB_531_mut_TTG	katG_315_mut_C	MDR
Akmola/Prison	2	Stepnogorsk	52.3553	71.88641	562	ND	oooooooooooooooooooooooooooooooooonnnnnnnnn	000000000003771	1	L2/Beijing	rpoB_531_mut_TTG	katG_315_mut_C	MDR
Akmola/Prison	2	Stepnogorsk	52.3553	71.88641	261	ND	oooooooooooooooooooooooooooooooooonnnnnnnnn	000000000003771	1	L2/Beijing	rpoB_531_mut_TTG	katG_315_mut_C	MDR
Akmola/Prison	2	Stepnogorsk	52.3553	71.88641	376	ND	oooooooooooooooooooooooooooooooooonnnnnnnnn	000000000003771	1	L2/Beijing	FAILED	FAILED	FAILED
Akmola/Prison	2	Stepnogorsk	52.3553	71.88641	57	ND	oooooooooooooooooooooooooooooooooonnnnnnnnn	000000000003771	1	L2/Beijing	rpoB_531_mut_TTG	katG_315_mut_C	MDR
Akmola/Prison	2	Stepnogorsk	52.3553	71.88641	60	ND	oooooooooooooooooooooooooooooooooonnnnnnnnn	000000000003771	1	L2/Beijing	rpoB_531_mut_TTG	katG_315_mut_C	MDR
Akmola/Prison	2	Stepnogorsk	52.3553	71.88641	19	ND	oooooooooooooooooooooooooooooooooonnnnnnnnn	000000000003771	1	L2/Beijing	rpoB_531_mut_TTG	katG_315_mut_C	MDR
Akmola/Prison	2	Stepnogorsk	52.3553	71.88641	377	ND	oooooooooooooooooooooooooooooooooonnnnnnnnn	000000000003771	1	L2/Beijing	rpoB_531_mut_TTG	katG_315_mut_C	MDR
Akmola/Prison	2	Stepnogorsk	52.3553	71.88641	261	ND	oooooooooooooooooooooooooooooooooonnnnnnnnn	000000000003771	1	L2/Beijing	rpoB_531_mut_TTG	katG_315_mut_C	MDR
Akmola/Prison	2	Stepnogorsk	52.3553	71.88641	376	ND	oooooooooooooooooooooooooooooooooonnnnnnnnn	000000000003771	1	L2/Beijing	rpoB_531_mut_TTG	katG_315_mut_C	MDR
Akmola/Prison	2	Stepnogorsk	52.3553	71.88641	567	ND	oooooooooooooooooooooooooooooooooonnnnnnnnn	000000000003771	1	L2/Beijing	rpoB_531_mut_TTG	katG_315_mut_C	MDR
Akmola/Prison	2	Stepnogorsk	52.3553	71.88641	518	ND	oooooooooooooooooooooooooooooooooonnnnnnnnn	000000000003771	1	L2/Beijing	rpoB_531_mut_TTG	katG_315_mut_C	MDR
Pavlodar-3	2	Pavlodar	52.274	77.0044	6555	mut	oooooooooooooooooooooooooooooooooonnnnnnnnn	000000000003771	1	L2/Beijing/94-32	WT	WT	S
Pavlodar-3	2	Pavlodar	52.274	77.0044	6622	mut	oooooooooooooooooooooooooooooooooonnnnnnnnn	000000000003771	1	L2/Beijing/94-32	WT	WT	S
Pavlodar-3	2	Pavlodar	52.274	77.0044	5403	mut	oooooooooooooooooooooooooooooooooonnnnnnnnn	000000000003771	1	L2/Beijing/94-32	FAILED	FAILED	FAILED
Pavlodar-3	2	Pavlodar	52.274	77.0044	7406	mut	oooooooooooooooooooooooooooooooooonnnnnnnnn	000000000003771	1	L2/Beijing/94-32	rpoB_531_mut_TTG	KatG_315_mut_C	MDR
Pavlodar-3	2	Pavlodar	52.274	77.0044	7317	ND	nnnnnnnnnnnnnnoooooooooonnnnnnnnoooonnnnnnn	777760007760771	254	L4/L4.3/LAM-RUS(former T5-RUS1)	rpoB_531_mut_TTG	KatG_315_mut_C	MDR
Pavlodar-3	2	Pavlodar	52.274	77.0044	6028	ND	nnnnnnnnnnnnnoooooooooooonnnnnnnoooonnnnnnn	777740003760771	264	L4/L4.3/LAM-RUS?	FAILED	FAILED	FAILED
Pavlodar-3	2	Pavlodar	52.274	77.0044	6204	ND	nnnnnnnnnnnnnooooooooooonnnnnnnnoooonnnnnnn	777740007760771	803	L4/L4.3/LAM-RUS?	FAILED	FAILED	FAILED
Pavlodar-3	2	Pavlodar	52.274	77.0044	7006	mut	oooooooooooooooooooooooooooooooooonnnnnnnnn	000000000003771	1	L2/Beijing/94-32	FAILED	FAILED	FAILED
Pavlodar-3	2	Pavlodar	52.274	77.0044	7143	mut	oooooooooooooooooooooooooooooooooonnnnnnnnn	000000000003771	1	L2/Beijing/94-32	FAILED	FAILED	FAILED
Pavlodar-3	2	Pavlodar	52.274	77.0044	5820	mut	oooooooooooooooooooooooooooooooooonnnnnnnnn	000000000003771	1	L2/Beijing/94-32	rpoB_531_mut_TTG	KatG_315_mut_C	MDR
Pavlodar-3	2	Pavlodar	52.274	77.0044	5527	mut	oooooooooooooooooooooooooooooooooonnnnnnnnn	000000000003771	1	L2/Beijing/94-32	WT	WT	S
Pavlodar-3	2	Pavlodar	52.274	77.0044	7478	ND	nnnnnnnnnnnnnnnnnnnnoooonnnnnnnnoooonnooonn	777777607760611	new	L4/L4.3/LAM4	FAILED	FAILED	FAILED
Pavlodar-3	2	Pavlodar	52.274	77.0044	6369	mut	oooooooooooooooooooooooooooooooooonnnnnnnnn	000000000003771	1	L2/Beijing/94-32	FAILED	FAILED	FAILED
Pavlodar-3	2	Pavlodar	52.274	77.0044	7370	mut	oooooooooooooooooooooooooooooooooonnnnnnnnn	000000000003771	1	L2/Beijing/94-32	FAILED	FAILED	FAILED
Pavlodar-3	2	Pavlodar	52.274	77.0044	5545	mut	oooooooooooooooooooooooooooooooooonnnnnnnnn	000000000003771	1	L2/Beijing/94-32	FAILED	FAILED	FAILED
Pavlodar-3	2	Pavlodar	52.274	77.0044	7006	ND	oooooooooooooooooooooooooooooooooonnnnnnnnn	000000000003771	1	L2/Beijing	WT	WT	S
Pavlodar-3	2	Pavlodar	52.274	77.0044	5204	ND	oooooooooooooooooooooooooooooooooonnnnnnnnn	000000000003771	1	L2/Beijing	FAILED	FAILED	FAILED
Pavlodar-3	2	Pavlodar	52.274	77.0044	5403	ND	oooooooooooooooooooooooooooooooooonnnnnnnnn	000000000003771	1	L2/Beijing	FAILED	FAILED	FAILED
Pavlodar-3	2	Pavlodar	52.274	77.0044	6311	mut	oooooooooooooooooooooooooooooooooonnnnnnnnn	000000000003771	1	L2/Beijing/94-32	FAILED	FAILED	FAILED
Pavlodar-3	2	Pavlodar	52.274	77.0044	7370	ND	oooooooooooooooooooooooooooooooooonnnnnnnnn	000000000003771	1	L2/Beijing	rpoB_531_mut_TTG	KatG_315_mut_C	MDR
Pavlodar-3	2	Pavlodar	52.274	77.0044	5546	ND	nnnnnnnnnnnnonnnnnnnnnnnnnnnooonoooonnnnnnn	777737777420771	35	L4/L4.2/URAL	WT	WT	S
Pavlodar-3	2	Pavlodar	52.274	77.0044	5862	wt	oooooooooooooooooooooooooooooooooonnnnnnnnn	000000000003771	1	L2/Beijing	FAILED	FAILED	FAILED
Pavlodar-3	2	Pavlodar	52.274	77.0044	7595	mut	oooooooooooooooooooooooooooooooooonnnnnnnnn	000000000003771	1	L2/Beijing/94-32	WT	WT	S
Pavlodar-3	2	Pavlodar	52.274	77.0044	6313	ND	oooooooooooooooooooooooooooooooooonnnnnnnnn	000000000003771	1	L2/Beijing	WT	KatG_315_mut_C	monoR-INH
Pavlodar-3	2	Pavlodar	52.274	77.0044	7167	mut	oooooooooooooooooooooooooooooooooonnnnnnnnn	000000000003771	1	L2/Beijing/94-32	FAILED	FAILED	FAILED
Pavlodar-3	2	Pavlodar	52.274	77.0044	6570	ND	oooooooooooooooooooooooooooooooooonnnnnnnnn	000000000003771	1	L2/Beijing	WT	WT	S
Pavlodar-3	2	Pavlodar	52.274	77.0044	7524	ND	nnnnnnoooooooooooonnnnnnnnnnnnnnoooonnnnnnn	770000777760771	280	L4/L4.3/LAM-RUS?/T1-RUS2	WT	WT	S
Pavlodar-3	2	Pavlodar	52.274	77.0044	6717	mut	oooooooooooooooooooooooooooooooooonnnnnnnnn	000000000003771	1	L2/Beijing/94-32	WT	KatG_315_mut_C	monoR-INH
Pavlodar-3	2	Pavlodar	52.274	77.0044	7394	mut	oooooooooooooooooooooooooooooooooonnnnnnnnn	000000000003771	1	L2/Beijing/94-32	rpoB_526_mut_GAC	KatG_315_mut_C	MDR
Pavlodar-3	2	Pavlodar	52.274	77.0044	5629	ND	ooooooooooooooooooooooooooooonnnoooonnnnnnn	000000000160771	new	L4/U	FAILED	FAILED	FAILED
Pavlodar-3	2	Pavlodar	52.274	77.0044	7152	mut	oooooooooooooooooooooooooooooooooonnnnnnnnn	000000000003771	1	L2/Beijing/94-32	FAILED	FAILED	FAILED
Pavlodar-3	2	Pavlodar	52.274	77.0044	5451	ND	oooooooooooooooooooooooooooooooooonnnnnnnnn	000000000003771	1	L2/Beijing	rpoB_531_mut_TTG	KatG_315_mut_C	MDR
Pavlodar-3	2	Pavlodar	52.274	77.0044	6990	mut	oooooooooooooooooooooooooooooooooonnnnnnnnn	000000000003771	1	L2/Beijing/94-32	rpoB_531_mut_TTG	KatG_315_mut_C	MDR
Pavlodar-3	2	Pavlodar	52.274	77.0044	7143	mut	oooooooooooooooooooooooooooooooooonnnnnnnnn	000000000003771	1	L2/Beijing/94-32	WT	WT	S
Pavlodar-3	2	Pavlodar	52.274	77.0044	7478	ND	nnnnnnnnnnnnnnnnnnnnoooonnnnnnnnoooonnooonn	777777607760611	new	L4/L4.3/LAM4	FAILED	FAILED	FAILED
Pavlodar-3	2	Pavlodar	52.274	77.0044	5449	ND	nnnnnnnoonnnnnnnnnnnnnnnnnnnooonoooonnnnnnn	774777777420771	262	L4/L4.2/URAL	WT	KatG_315_mut_C	monoR-INH
Pavlodar-3	2	Pavlodar	52.274	77.0044	7123	mut	oooooooooooooooooooooooooooooooooonnnnnnnnn	000000000003771	1	L2/Beijing/94-32	WT	WT	S
Pavlodar-3	2	Pavlodar	52.274	77.0044	7514	mut	oooooooooooooooooooooooooooooooooonnnnnnnnn	000000000003771	1	L2/Beijing/94-32	FAILED	FAILED	FAILED
Pavlodar-3	2	Pavlodar	52.274	77.0044	6313	ND	oooooooooooooooooooooooooooooooooonnnnnnnnn	000000000003771	1	L2/Beijing	WT	KatG_315_mut_C	monoR-INH
Pavlodar-3	2	Pavlodar	52.274	77.0044	6948	mut	oooooooooooooooooooooooooooooooooonnnnnnnnn	000000000003771	1	L2/Beijing/94-32	rpoB_531_mut_TTG	KatG_315_mut_C	MDR
Pavlodar-3	2	Pavlodar	52.274	77.0044	6265	ND	oooooooooooooooooooooooooooooooooonnnnnnnnn	000000000003771	1	L2/Beijing	rpoB_531_mut_TTG	KatG_315_mut_C	MDR
Pavlodar-3	2	Pavlodar	52.274	77.0044	6757	ND	oooooooooooooooooooooooooooooooooonnnnnnnnn	000000000003771	1	L2/Beijing	rpoB_531_mut_TTG	KatG_315_mut_C	MDR
Pavlodar-3	2	Pavlodar	52.274	77.0044	5674	ND	nnnnnnnnnnnnnnnnnnnnnnnnnnnnnnnnoooonnnnnnn	777777777760771	53	L4/L4.1.3/Ghana/T1 or L4.5	WT	WT	S
Pavlodar-3	2	Pavlodar	52.274	77.0044	7151	mut	oooooooooooooooooooooooooooooooooonnnnnnnnn	000000000003771	1	L2/Beijing/94-32	rpoB_531_mut_TTG	KatG_315_mut_C	MDR
Pavlodar-3	2	Pavlodar	52.274	77.0044	6311	ND	oooooooooooooooooooooooooooooooooonnnnnnnnn	000000000003771	1	L2/Beijing	WT	WT	S
Pavlodar-3	2	Pavlodar	52.274	77.0044	5371	mut	oooooooooooooooooooooooooooooooooonnnnnnnnn	000000000003771	1	L2/Beijing/94-32	rpoB_531_mut_TTG	KatG_315_mut_C	MDR
Pavlodar-3	2	Pavlodar	52.274	77.0044	7227	ND	FAILED	0	FAILED	FAILED	WT	WT	S
Pavlodar-3	2	Pavlodar	52.274	77.0044	6169	ND	FAILED	0	FAILED	FAILED	rpoB_531_mut_TTG	KatG_315_mut_C	MDR
Pavlodar-3	2	Pavlodar	52.274	77.0044	5885	mut	oooooooooooooooooooooooooooooooooonnnnnnnnn	000000000003771	1	L2/Beijing/94-32	WT	WT	S
Pavlodar-3	2	Pavlodar	52.274	77.0044	6204	ND	nnnnnnnnnnnnnnoooooooooonnnnnnnnoooonnnnnnn	777760007760771	254	L4/L4.3/LAM-RUS(former T5-RUS1)	rpoB_531_mut_TTG	KatG_315_mut_C	MDR
Pavlodar-3	2	Pavlodar	52.274	77.0044	6723	mut	oooooooooooooooooooooooooooooooooonnnnnnnnn	000000000003771	1	L2/Beijing/94-32	FAILED	FAILED	FAILED
Pavlodar-3	2	Pavlodar	52.274	77.0044	6369	ND	oooooooooooooooooooooooooooooooooonnnnnnnnn	000000000003771	1	L2/Beijing	rpoB_531_mut_TTG	KatG_315_mut_C	MDR
Pavlodar-3	2	Pavlodar	52.274	77.0044	6553	mut	oooooooooooooooooooooooooooooooooonnnnnnnnn	000000000003771	1	L2/Beijing/94-32	FAILED	FAILED	FAILED
Pavlodar-3	2	Pavlodar	52.274	77.0044	6553	ND	oooooooooooooooooooooooooooooooooonnnnnnnnn	000000000003771	1	L2/Beijing	FAILED	FAILED	FAILED
Pavlodar-3	2	Pavlodar	52.274	77.0044	6913	ND	oooooooooooooooooooooooooooooooooonnnnnnnnn	000000000003771	1	L2/Beijing	rpoB_531_mut_TTG	KatG_315_mut_C	MDR
Pavlodar-3	2	Pavlodar	52.274	77.0044	6990	ND	oooooooooooooooooooooooooooooooooonnnnnnnnn	000000000003771	1	L2/Beijing	rpoB_531_mut_TTG	KatG_315_mut_C	MDR
Pavlodar-3	2	Pavlodar	52.274	77.0044	6520	mut	oooooooooooooooooooooooooooooooooonnnnnnnnn	000000000003771	1	L2/Beijing/94-32	FAILED	FAILED	FAILED
Pavlodar-3	2	Pavlodar	52.274	77.0044	7598	ND	nnnnnoooooooooooonnnnnnnnnnnnnnnoooonnnnnnn	760001777760771	new	L4/U	WT	WT	S
Pavlodar-3	2	Pavlodar	52.274	77.0044	5812	wt	oooooooooooooooooooooooooooooooooonnnnnnnnn	000000000003771	1	L2/Beijing	FAILED	FAILED	FAILED
Pavlodar-3	2	Pavlodar	52.274	77.0044	5673	ND	oooooooooooooooooooooooooooooooooonnnnnnnnn	000000000003771	1	L2/Beijing	rpoB_531_mut_TTG	KatG_315_mut_C	MDR
Karaganda	2	Karaganda	49.8333	73.1666	104	mut	oooooooooooooooooooooooooooooooooonnnnnnnnn	000000000003771	1	L2/Beijing/94-32	rpoB_531_mut_TTG	KatG_315_mut_C	MDR
Karaganda	2	Karaganda	49.8333	73.1666	89	mut	oooooooooooooooooooooooooooooooooonnnnnnnnn	000000000003771	1	L2/Beijing/94-32	WT	WT	S
Karaganda	2	Karaganda	49.8333	73.1666	124	ND	nnnnnnnnnnnnnooooooooooonnnnnnnnoooonnnnnnn	777740007760771	803	L4/L4.3/LAM-RUS?	WT	WT	S
Karaganda	2	Karaganda	49.8333	73.1666	91	mut	oooooooooooooooooooooooooooooooooonnnnnnnnn	000000000003771	1	L2/Beijing/94-32	WT	KatG_315_mut_C	monoR-INH
Karaganda	2	Karaganda	49.8333	73.1666	111	mut	oooooooooooooooooooooooooooooooooonnnnnnnnn	000000000003771	1	L2/Beijing/94-32	WT	WT	S
Karaganda	2	Karaganda	49.8333	73.1666	121	ND	nnnnnnnnnnnnnoooooooooonnnnnnnnnoooonnnnnnn	777740017760771	159	L4/L4.3/LAM-RUS?	FAILED	FAILED	FAILED
Karaganda	2	Karaganda	49.8333	73.1666	67	ND	nnnnnnnnnnnnnnoooooooooonnnnnnnnoooonnnnnnn	777760007760771	254	L4/L4.3/LAM-RUS(former T5-RUS1)	rpoB_531_mut_TTG	KatG_315_mut_C	MDR
Karaganda	2	Karaganda	49.8333	73.1666	132	mut	oooooooooooooooooooooooooooooooooonnnnnnnnn	000000000003771	1	L2/Beijing/94-32	WT	KatG_315_mut_C	monoR-INH
Karaganda	2	Karaganda	49.8333	73.1666	84	ND	nnnnnnnnnnnnnnnnnnnnnnnnnnnnnnnnoooonnnnnnn	777777777760771	53	L4/L4.1.3/Ghana/T1 or L4.5	WT	WT	S
Karaganda	2	Karaganda	49.8333	73.1666	128	mut	oooooooooooooooooooooooooooooooooonnnnnonnn	000000000003731	190	L2/Beijing/94-32	FAILED	FAILED	FAILED
Karaganda	2	Karaganda	49.8333	73.1666	86	mut	oooooooooooooooooooooooooooooooooonnnnnnnnn	000000000003771	1	L2/Beijing/94-32	FAILED	FAILED	FAILED
Karaganda	2	Karaganda	49.8333	73.1666	119	ND	FAILED	0	FAILED	FAILED	WT	WT	S
Karaganda	2	Karaganda	49.8333	73.1666	88	ND	nnnnnnnnnnnnnnnnnnnnnnnnnnnnnnnnoonnnnnnnnn	777777777763771	54	MANU2? Mix?	WT	WT	S
Karaganda	2	Karaganda	49.8333	73.1666	136	ND	nnnnnnnnnnnnnnnnnnnnoooonnnnnnnnoooonnnnnnn	777777607760771	42	L4/L4.3/LAM9	FAILED	FAILED	FAILED
Karaganda	2	Karaganda	49.8333	73.1666	130	ND	nnnnnnnoonnnnnnnnnnnnnnnnnnnooonoooonnnnnnn	774777777420771	262	L4/L4.2/URAL	FAILED	FAILED	FAILED
Karaganda	2	Karaganda	49.8333	73.1666	102	mut	oooooooooooooooooooooooooooooooooonnnnnnnnn	000000000003771	1	L2/Beijing/94-32	rpoB_531_mut_TTG	KatG_315_mut_C	MDR
Karaganda	2	Karaganda	49.8333	73.1666	131	ND	nnnnnnnnnnnnonnnnnnnnnnnnnnnooonoooonnnnnnn	777737777420771	35	L4/L4.2/URAL	FAILED	FAILED	FAILED
Karaganda	2	Karaganda	49.8333	73.1666	117	ND	nnnnnnnnnnnnnnnnnnnnnnnnnnnnnnnnoooonnnonnn	777777777760731	52	L4/L4.6/T2	FAILED	FAILED	FAILED
Karaganda	2	Karaganda	49.8333	73.1666	110	mut	oooooooooooooooooooooooooooooooooonnnnnnnnn	000000000003771	1	L2/Beijing/94-32	FAILED	FAILED	FAILED
Karaganda	2	Karaganda	49.8333	73.1666	90	ND	nnnnnnnnnnnnnnnnnnnnoooonnnnnnnnoooonnnnnnn	777777607760771	42	L4/L4.3/LAM9	FAILED	FAILED	FAILED
Karaganda	2	Karaganda	49.8333	73.1666	126	ND	nnnonnnnnnnnnnnnnnnnnnnnnnnnnnnnoooonnnnnnn	737777777760771	205	L4/U	WT	WT	S
Karaganda	2	Karaganda	49.8333	73.1666	104	mut	oooooooooooooooooooooooooooooooooonnnnnnnnn	000000000003771	1	L2/Beijing/94-32	rpoB_531_mut_TTG	KatG_315_mut_C	MDR
Karaganda	2	Karaganda	49.8333	73.1666	65	ND	nnnnnnnnnnnnnnoooooooooonnnnnnnnoooonnnnnnn	777760007760771	254	L4/L4.3/LAM-RUS(former T5-RUS1)	WT	KatG_315_mut_C	monoR-INH
Karaganda	2	Karaganda	49.8333	73.1666	87	mut	oooooooooooooooooooooooooooooooooonnnnnnnnn	000000000003771	1	L2/Beijing/94-32	rpoB_531_mut_TTG	KatG_315_mut_C	MDR
						345					163
												MDR	351

## Sheet: S2 Table
Table S2 : detailed TB-SNPID results on 470 MTC DNA samples from Kazakhstan (n=543 analysed, 73 failed)
								SNPS for TB-SNPID Drug Resistance																		SNPS for TB-SNPID Identification
International ID	Sample ID	Country	ID Number	region or note	TB-SNPID Drug Resistance	TB-SNIPID Drug Resistance Summary	TB-SNPID Identification	embB-306wt_EMB	katG-315mut_INH	inhA-15mut_INH	rpoB-176mut_RIF	rpoB-531mut_RIF	rpoB-526Gmut_RIF	rpoB-526Tmut_RIF	rpoB-522mut_RIF	rpoB-516	gyrA-90mut_FLQ	gyrA-94mut_FLQ	rrs 1401wt_AMK/KAN/CAP	rrs 1402mut_CAP	rpsl K43R_wt_SRM	rpsl K88R	rplC-460Twt_Lzd	eisG-14Tmut_	eisG-10Amut_KM	16S rRNAref_MTBC	mutT2-58mut_Beijing2	ahpC-46mut_CAS	ogt-15mut_Haarlem	Ag85C-103mut_ LAM	RD9A_	pncA	recCmut_X	pckA_P_Beijing	fbpBmut_Beijing	RD702P_M. africanum	RD10P_M. africanum and M. bovis	RD711	acsmut_Beijing	RD131A_Beijing	RD1 (BCG)P_BCG	TbD1A_Modern MTB	alkA/fadD31mut_M. africanum and M. bovis	RD12canP_Canetti	RD1micP_	ESAT-6P_MTB	RD2sealP_Microti	NTM 16S rRNAP_MNT	rpoC-452wt_MDR
KZ15_422	KAZ_001_Mangistau	KAZ	1	Mangistau	-/-/-/-/-/-/-/-/-	S	-/Beijing/-/-/-/-/-/-	1	0	0	0	0	0	0	0	0	0	0	0	0	1	1	1	0	0	1	1	0	0	0	1	0	0	0	1	1	0	0	1	0	0	0	1	0	0	1	0	0	1
KZ15_410	KAZ_002_Mangistau	KAZ	2	Mangistau	-/-/-/-/-/-/-/-/-	S	-/-/-/Euro-American Other/-/-/-/-	1	0	0	0	0	0	0	0	0	0	0	0	0	1	0	1	0	0	1	0	0	0	0	1	0	0	0	0	1	0	0	1	1	0	0	1	0	0	1	0	0	1
KZ15_458	KAZ_002_Almaty	KAZ	2	Almaty	-/INH/-/-/FLQ/-/-/-/-	MonoR-INH	-/Beijing SA+/-/-/-/-/-/-	1	1	0	0	0	0	0	0	0	1	1	0	0	1	1	1	0	0	1	1	0	0	1	1	0	0	0	1	1	0	0	1	1	0	0	0	0	0	1	0	0	1
KZ15_441	KAZ_007_Mangistau	KAZ	7	Mangistau	-/INH/RIF/-/-/-/-/-/-	MDR	-/Beijing/-/-/-/-/-/-	1	1	0	0	1	0	0	0	0	0	0	0	0	1	0	1	0	0	1	1	0	0	0	1	0	0	0	1	1	0	0	1	0	0	0	1	0	0	1	0	0	1
KZ15_428	KAZ_008_Mangistau	KAZ	8	Mangistau	-/INH/RIF/EMB/-/-/-/-/-	MDR	-/Beijing SA+/-/-/-/-/-/-	0	1	0	0	1	0	0	0	0	0	0	0	0	1	1	1	0	0	1	1	0	0	0	1	0	0	0	1	1	0	0	1	1	0	0	1	0	0	1	0	0	1
KZ15_437	KAZ_009_Mangistau	KAZ	9	Mangistau	-/INH/-/-/-/-/-/-/-	MonoR-INH	-/Beijing SA+/-/-/-/-/-/-	1	1	0	0	0	0	0	0	0	0	0	0	0	1	1	1	0	0	1	1	0	0	0	1	0	0	0	1	1	0	0	1	1	0	0	0	0	0	1	0	0	1
KZ15_408	KAZ_0010_Mangistau	KAZ	10	Mangistau	-/-/-/-/-/-/-/KM/-	S	-/Beijing/-/-/-/-/-/-	1	0	0	0	0	0	0	0	0	0	0	0	0	1	1	1	0	1	1	1	0	0	0	1	0	0	0	1	1	0	0	1	0	0	0	0	0	0	1	0	0	1
KZ15_412	KAZ_0011_Mangistau	KAZ	11	Mangistau	-/-/RIF/-/-/-/-/-/-	MonoR-RIF	-/-/-/LAM/-/-/-/-	1	0	0	0	1	0	0	0	0	0	0	0	0	1	0	1	0	0	1	0	0	0	1	1	0	0	0	0	1	0	0	1	1	0	0	0	0	0	1	0	0	1
KZ15_100	KAZ_0012_Kostanay	KAZ	12	Kostanay	S/INH/RIF/EMB/-/-/-/-/-	MDR	-/Beijing V+/CHIN+/K2/-/-/-/-/-/-	0	1	0	0	1	0	0	0	0	0	0	0	0	0	0	1	0	0	1	1	0	0	0	1	0	0	0	1	1	0	0	0	1	0	0	0	0	0	1	0	0	1
KZ15_406	KAZ_0012_Mangistau	KAZ	12	Mangistau	-/-/-/-/-/-/-/-/-	S	-/Beijing/-/-/-/-/-/-	1	0	0	0	0	0	0	0	0	0	0	0	0	1	0	1	0	0	1	1	0	0	0	1	0	0	0	1	1	0	0	1	0	0	0	0	0	0	1	0	0	1
KZ15_432	KAZ_0013_Mangistau	KAZ	13	Mangistau	-/-/-/-/-/-/-/-/-	S	-/-/-/LAM/-/-/-/-	1	0	0	0	0	0	0	0	0	0	0	0	0	1	1	1	0	0	1	0	0	0	1	1	0	0	0	0	1	0	0	1	1	0	0	0	0	0	1	0	0	1
KZ15_427	KAZ_0014_Mangistau	KAZ	14	Mangistau	-/INH/RIF/EMB/-/-/-/-/-	MDR	-/Beijing SA+/-/-/-/-/-/-	0	1	0	0	1	0	0	0	0	0	0	0	0	1	1	1	0	0	1	1	0	0	0	1	0	0	0	1	1	0	0	1	1	0	0	0	0	0	1	0	0	1
KZ15_424	KAZ_0015_Mangistau	KAZ	15	Mangistau	-/-/RIF/-/-/-/-/-/-	MonoR-RIF	-/-/-/LAM/-/-/-/-	1	0	0	0	1	0	0	0	0	0	0	0	0	1	0	1	0	0	1	0	0	0	1	1	0	0	0	0	1	0	0	1	1	0	0	1	0	0	1	0	0	1
KZ15_434	KAZ_0016_Mangistau	KAZ	16	Mangistau	-/INH/RIF/EMB/-/KM/AM/CM/-/KM/-	MDR	-/Beijing SA+/-/-/-/-/-/-	0	1	0	0	1	0	0	0	0	0	0	1	0	1	1	1	0	1	1	1	0	0	0	1	0	0	0	1	1	0	0	1	1	0	0	0	0	0	1	0	0	1
KZ15_416	KAZ_0017_Mangistau	KAZ	17	Mangistau	-/INH/RIF/-/-/-/-/KM/-	MDR	-/Beijing SA+/-/-/-/-/-/-	1	1	0	0	1	0	0	0	0	0	0	0	0	1	1	1	0	1	1	1	0	0	0	1	0	0	0	1	1	0	0	1	1	0	0	0	0	0	1	0	0	1
KZ15_421	KAZ_0018_Mangistau	KAZ	18	Mangistau	-/INH/RIF/EMB/-/-/-/-/-	MDR	-/Beijing SA+/-/-/-/-/-/-	0	1	0	0	1	0	0	0	0	0	0	0	0	1	0	1	0	0	1	1	0	0	0	1	0	0	0	1	1	0	0	1	1	0	0	0	0	0	1	0	0	1
KZ15_435	KAZ_0021_Mangistau	KAZ	21	Mangistau	-/INH/-/-/-/-/-/-/-	MonoR-INH	-/Beijing/-/-/-/-/-/-	1	1	0	0	0	0	0	0	0	0	0	0	0	1	1	1	0	0	1	1	0	0	0	1	0	0	0	1	1	0	0	1	0	0	0	0	0	0	1	0	0	1
KZ15_409	KAZ_0022_Mangistau	KAZ	22	Mangistau	-/INH/RIF/-/-/-/-/-/-	MDR	-/-/-/LAM/-/-/-/-	1	0	1	0	1	0	0	0	0	0	0	0	0	1	1	1	0	0	1	0	0	0	1	1	0	0	0	0	1	0	0	1	1	0	0	0	0	0	1	0	0	1
KZ15_431	KAZ_0024_Mangistau	KAZ	24	Mangistau	-/-/-/-/-/-/-/-/-	S	-/-/-/Euro-American Other/-/-/-/-	1	0	0	0	0	0	0	0	0	0	0	0	0	1	0	1	0	0	1	0	0	0	0	1	0	0	0	0	1	0	0	1	1	0	0	1	0	0	1	0	0	1
KZ15_440	KAZ_0025_Mangistau	KAZ	25	Mangistau	-/INH/-/-/-/-/-/-/-	MonoR-INH	-/-/-/Euro-American Other/-/-/-/-	1	0	1	0	0	0	0	0	0	0	0	0	0	1	1	1	0	0	1	0	0	0	0	1	0	0	0	0	1	0	0	1	1	0	0	0	0	0	1	0	0	1
KZ15_426	KAZ_0026_Mangistau	KAZ	26	Mangistau	-/INH/RIF/EMB/-/-/-/-/-	MDR	-/Beijing SA+/-/-/-/-/-/-	0	1	0	0	1	0	0	0	0	0	0	0	0	1	0	1	0	0	1	1	0	0	0	1	0	0	0	1	1	0	0	1	1	0	0	1	0	0	1	0	0	1
KZ15_419	KAZ_0027_Mangistau	KAZ	27	Mangistau	-/INH/RIF/-/-/-/-/-/-	MDR	-/Beijing SA+/-/-/-/-/-/-	1	1	0	0	1	0	0	0	0	0	0	0	0	1	1	1	0	0	1	1	0	0	0	1	0	0	0	1	1	0	0	1	1	0	0	0	0	0	1	0	0	1
KZ15_417	KAZ_0028_Mangistau	KAZ	28	Mangistau	-/INH/RIF/-/-/-/-/-/-	MDR	-/Beijing/-/-/-/-/-/-	1	1	0	0	1	0	0	0	0	0	0	0	0	1	1	1	0	0	1	1	0	0	0	1	0	0	0	1	1	0	0	1	0	0	0	0	0	0	1	0	0	1
KZ15_429	KAZ_0029_Mangistau	KAZ	29	Mangistau	-/-/RIF/-/-/-/-/-/-	MonoR-RIF	-/-/-/LAM/-/-/-/-	1	0	0	0	1	0	0	0	0	0	0	0	0	1	1	1	0	0	1	0	0	0	1	1	0	0	0	0	1	0	0	1	1	0	0	1	0	0	1	0	0	1
KZ15_411	KAZ_0034_Mangistau	KAZ	34	Mangistau	-/INH/-/-/-/-/-/-/-	MonoR-INH	-/Beijing SA+/-/-/-/-/-/-	1	1	0	0	0	0	0	0	0	0	0	0	0	1	1	1	0	0	1	1	0	0	0	1	0	0	0	1	1	0	0	1	1	0	0	0	0	0	1	0	0	1
KZ15_425	KAZ_0035_Mangistau	KAZ	35	Mangistau	-/INH/RIF/EMB/-/-/-/KM/-	MDR	-/Beijing SA+/-/-/-/-/-/-	0	1	0	0	1	0	0	0	0	0	0	0	0	1	1	1	0	1	1	1	0	0	0	1	0	0	0	1	1	0	0	1	1	0	0	0	0	0	1	0	0	1
KZ15_438	KAZ_0036_Mangistau	KAZ	36	Mangistau	-/-/-/-/-/-/-/-/-	S	-/Beijing/-/-/-/-/-/-	1	0	0	0	0	0	0	0	0	0	0	0	0	1	1	1	0	0	1	1	0	0	0	1	0	0	0	1	1	0	0	1	0	0	0	0	0	0	1	0	0	1
KZ15_433	KAZ_0037_Mangistau	KAZ	37	Mangistau	-/-/-/-/-/-/-/-/-	S	-/Beijing/-/-/-/-/-/-	1	0	0	0	0	0	0	0	0	0	0	0	0	1	1	1	0	0	1	1	0	0	1	1	0	0	0	1	1	0	0	1	0	0	0	1	0	0	1	0	0	1
KZ15_418	KAZ_0038_Stepnogorsk	KAZ	38	Stepnogorsk	-/INH/RIF/EMB/-/-/-/-/-	MDR	-/Beijing SA+/-/-/-/-/-/-	0	1	0	0	1	0	0	0	0	0	0	0	0	1	1	1	0	0	1	1	0	0	1	1	0	0	0	1	1	0	0	1	1	0	0	1	0	0	1	0	0	1
KZ15_420	KAZ_0040_Mangistau	KAZ	40	Mangistau	-/INH/-/-/-/-/-/KM/-	MonoR-INH	-/Beijing SA+/-/-/-/-/-/-	1	1	0	0	0	0	0	0	0	0	0	0	0	1	1	1	0	1	1	1	0	0	0	1	0	0	0	1	1	0	0	1	1	0	0	0	0	0	1	0	0	1
KZ15_082	KAZ_0040_82_Uralsk	KAZ	40_82	Uralsk	-/INH/RIF/EMB/-/-/-/-/-	MDR	-/Beijing V+/CHIN+/K2/-/-/-/-/-/-	0	1	0	0	1	0	0	0	0	0	0	0	0	1	1	1	0	0	1	1	0	0	0	1	0	0	0	1	1	0	0	0	1	0	0	0	0	0	1	0	0	1
KZ15_083	KAZ_0040_83_Uralsk	KAZ	40_83	Uralsk	S/INH/RIF/EMB/-/-/-/-/-	MDR	-/Beijing V+/CHIN+/K2/-/-/-/-/-/-	0	1	0	0	1	0	0	0	0	0	0	0	0	0	1	1	0	0	1	1	0	0	0	1	0	0	0	1	1	0	0	0	1	0	0	0	0	0	1	0	0	1
KZ15_413	KAZ_0041_Mangistau	KAZ	41	Mangistau	-/INH/-/-/-/-/-/-/-	MonoR-INH	-/Beijing SA+/-/-/-/-/-/-	1	1	0	0	0	0	0	0	0	0	0	0	0	1	1	1	0	0	1	1	0	0	0	1	0	0	0	1	1	0	0	1	1	0	0	0	0	0	1	0	0	1
KZ15_414	KAZ_0044_Mangistau	KAZ	44	Mangistau	-/INH/RIF/EMB/-/-/-/-/-	MDR	-/Beijing SA+/-/-/-/-/-/-	0	1	0	0	1	0	0	0	0	0	0	0	0	1	1	1	0	0	1	1	0	0	0	1	0	0	0	1	1	0	0	1	1	0	0	0	0	0	1	0	0	1
KZ15_430	KAZ_0045_Mangistau	KAZ	45	Mangistau	-/INH/RIF/-/-/-/-/-/-	MDR	-/Beijing/-/-/-/-/-/-	1	1	0	0	1	0	0	0	0	0	0	0	0	1	1	1	0	0	1	1	0	0	1	1	0	0	0	1	1	0	0	1	0	0	0	1	0	0	1	0	0	1
KZ15_415	KAZ_0047_Mangistau	KAZ	47	Mangistau	-/INH/RIF/EMB/-/-/-/KM/-	MDR	-/Beijing SA+/-/-/-/-/-/-	0	1	0	0	1	0	0	0	0	0	0	0	0	1	1	1	0	1	1	1	0	0	1	1	0	0	0	1	1	0	0	1	1	0	0	0	0	0	1	0	0	1
KZ15_439	KAZ_0048_Mangistau	KAZ	48	Mangistau	-/-/-/-/-/-/-/-/-	S	-/Beijing/-/-/-/-/-/-	1	0	0	0	0	0	0	0	0	0	0	0	0	1	1	1	0	0	1	1	0	0	0	1	0	0	0	1	1	0	0	1	0	0	0	0	0	0	1	0	0	1
KZ15_423	KAZ_0049_Mangistau	KAZ	49	Mangistau	-/-/-/-/-/-/-/-/-	S	-/-/-/Euro-American Other/-/-/-/-	1	0	0	0	0	0	0	0	0	0	0	0	0	1	0	1	0	0	1	0	0	0	0	1	0	0	0	0	1	0	0	1	1	0	0	1	0	0	1	0	0	1
KZ15_079	KAZ_0050_Mangistau	KAZ	50	Mangistau	-/-/RIF/-/-/-/-/-/-	MonoR-RIF	-/-/-/LAM/-/-/-/-	1	0	0	0	1	0	0	0	0	0	0	0	0	1	0	1	0	0	1	0	0	0	1	1	0	0	0	0	1	0	0	1	1	0	0	1	0	0	1	0	0	1
KZ15_436	KAZ_0050_Uralsk	KAZ	50	Uralsk	S/INH/RIF/EMB/-/-/-/-/-	MDR	-/Beijing V+/CHIN+/K2/-/-/-/-/-/-	0	1	0	0	1	0	0	0	0	0	0	0	0	0	1	1	0	0	1	1	0	0	0	1	0	0	0	1	1	0	0	0	1	0	0	0	0	0	1	0	0	1
KZ15_160	KAZ_0056_Kostanay	KAZ	56	Kostanay	-/INH/RIF/EMB/-/-/-/-/-	MDR	-/Beijing SA+/-/-/-/-/-/-	0	1	0	0	1	0	0	0	0	0	0	0	0	1	0	1	0	0	1	1	0	0	0	1	0	0	0	1	1	0	0	1	1	0	0	0	0	0	1	0	0	1
KZ15_465	KAZ_0060_Almaty	KAZ	60	Almaty	-/INH/-/-/FLQ/-/-/-/-	MonoR-INH	-/Beijing SA+/-/-/-/-/-/-	1	1	0	0	0	0	0	0	0	0	1	0	0	1	1	1	0	0	1	1	0	0	1	1	0	0	0	1	1	0	0	1	1	0	0	0	0	0	1	0	0	1
KZ15_078	KAZ_0060_Uralsk	KAZ	60	Uralsk	S/INH/RIF/EMB/-/-/-/-/-	MDR	-/Beijing V+/CHIN+/K2/-/-/-/-/-/-	0	1	0	0	1	0	0	0	0	0	0	0	0	0	1	1	0	0	1	1	0	0	0	1	0	0	0	1	1	0	0	0	1	0	0	0	0	0	1	0	0	1
KZ15_071	KAZ_0075_Uralsk	KAZ	75	Uralsk	-/INH/RIF/EMB/-/-/-/-/-	MDR	-/Beijing V+/CHIN+/K2/-/-/-/-/-/-	0	1	0	0	1	0	0	0	0	0	0	0	0	1	0	1	0	0	1	1	0	0	0	1	0	0	0	1	1	0	0	0	1	0	0	0	0	0	1	0	0	1
KZ15_077	KAZ_0077_Uralsk	KAZ	77	Uralsk	-/INH/RIF/-/-/-/-/KM/-	MDR	-/Beijing V+/CHIN+/K2/-/-/-/-/-/-	1	1	0	0	1	0	0	0	0	0	0	0	0	1	1	1	0	1	1	1	0	0	0	1	0	0	0	1	1	0	0	0	1	0	0	0	0	0	1	0	0	1
KZ15_085	KAZ_0085_Uralsk	KAZ	85	Uralsk	-/INH/RIF/EMB/-/-/-/KM/-	MDR	-/Beijing V+/CHIN+/K2/-/-/-/-/-/-	0	1	0	0	1	0	0	0	0	0	0	0	0	1	1	1	0	1	1	1	0	0	0	1	0	0	0	1	1	0	0	0	1	0	0	0	0	0	1	0	0	1
KZ15_093	KAZ_0095__	KAZ	95	_	S/INH/RIF/EMB/-/-/-/-/-	MDR	-/Beijing/-/-/-/-/-/-	0	1	0	0	1	0	0	0	0	0	0	0	0	0	0	1	0	0	1	1	0	0	0	0	0	0	0	0	1	0	0	0	1	0	0	0	0	0	0	0	0	1
KZ15_480	KAZ_0097_Almaty	KAZ	97	Almaty	-/INH/RIF/EMB/FLQ/KM/AM/CM/-/-/-	MDR	-/Beijing SA+/-/-/-/-/-/-	0	1	0	0	1	0	0	0	0	0	1	1	0	1	1	1	0	0	1	1	0	0	1	1	0	0	0	1	1	0	0	1	1	0	0	1	0	0	1	0	0	1
KZ15_073	KAZ_00106_Uralsk	KAZ	106	Uralsk	-/INH/RIF/EMB/-/-/-/-/-	MDR	-/Beijing V+/CHIN+/K2/-/-/-/-/-/-	0	1	0	0	1	0	0	0	0	0	0	0	0	1	0	1	0	0	1	1	0	0	0	1	0	0	0	1	1	0	0	0	1	0	0	0	0	0	1	0	0	1
KZ15_014	KAZ_00113_zhambyl	KAZ	113	zhambyl	S/INH/RIF/EMB/-/-/-/KM/-	MDR	-/Beijing V+/CHIN+/K2/-/-/-/-/-/-	0	1	0	0	1	0	0	0	0	0	0	0	0	0	0	1	1	0	1	1	0	0	0	1	0	0	0	1	1	0	0	0	1	0	0	0	0	0	1	0	0	1
KZ15_311	KAZ_00120_Atyrau-3	KAZ	120	Atyrau-3	-/INH/RIF/-/-/-/-/-/-	MDR	-/Beijing/-/-/-/-/-/-	1	1	0	0	1	0	0	0	0	0	0	0	0	1	0	1	0	0	1	1	0	0	0	1	0	0	0	1	1	0	0	1	0	0	0	1	0	0	1	0	0	1
KZ15_075	KAZ_00122_Uralsk	KAZ	122	Uralsk	-/INH/RIF/EMB/-/-/-/KM/-	MDR	-/Beijng K1/-/-/-/-/-/-	0	1	0	0	1	0	0	0	0	0	0	0	0	1	0	1	1	0	1	1	0	0	0	1	0	0	0	1	1	0	0	0	0	0	0	0	0	0	1	0	0	1
KZ15_076	KAZ_00124_Karaganda	KAZ	124	Karaganda	-/INH/RIF/EMB/-/-/-/-/-	MDR	-/Beijing V+/CHIN+/K2/-/-/-/-/-/-	0	1	0	0	1	0	0	0	0	0	0	0	0	1	1	1	0	0	1	1	0	0	0	1	0	0	0	1	1	0	0	0	1	0	0	0	0	0	1	0	0	1
KZ15_080	KAZ_00128_Uralsk	KAZ	128	Uralsk	S/INH/RIF/EMB/-/-/-/KM/-	MDR	-/Beijng K1/-/-/-/-/-/-	0	1	0	0	1	0	0	0	0	0	0	0	0	0	1	1	1	0	1	1	0	0	0	1	0	0	0	1	1	0	0	0	0	0	0	0	0	0	1	0	0	1
KZ15_283	KAZ_00130_Atyrau-3	KAZ	130	Atyrau-3	-/INH/RIF/-/-/-/-/-/-	MDR	-/-/-/LAM/-/-/-/-	1	1	1	0	1	0	0	0	0	0	0	0	0	1	0	1	0	0	1	0	0	0	1	1	0	0	0	0	1	0	0	1	1	0	0	0	0	0	1	0	0	1
KZ15_019	KAZ_00135_taldygorgan	KAZ	135	taldygorgan	-/INH/RIF/EMB/-/-/-/-/-	MDR	-/Beijing V+/CHIN+/K2/-/-/-/-/-/-	0	1	0	0	1	0	0	0	0	0	0	0	0	1	0	1	0	0	1	1	0	0	0	1	0	0	0	1	1	0	0	0	1	0	0	0	0	0	1	0	0	1
KZ15_081	KAZ_00137_Uralsk	KAZ	137	Uralsk	S/INH/RIF/-/-/-/-/-/-	MDR	-/Beijing V+/CHIN+/K2/-/-/-/-/-/-	1	1	0	0	1	0	0	0	0	0	0	0	0	0	0	1	0	0	1	1	0	0	0	1	0	0	0	1	1	0	0	0	1	0	0	0	0	0	1	0	0	1
KZ15_224	KAZ_00139_cycloserine resistant_Pavlodar	KAZ	139	cycloserine resistant_Pavlodar	-/INH/-/EMB/-/-/-/-/-	MonoR-INH	-/Beijing SA+/-/-/-/-/-/-	0	1	0	0	0	0	0	0	0	0	0	0	0	1	1	1	0	0	1	1	0	0	1	1	0	0	0	1	1	0	0	1	1	0	0	1	0	0	1	0	0	1
KZ15_084	KAZ_00144_Uralsk	KAZ	144	Uralsk	-/INH/RIF/EMB/-/-/-/-/-	MDR	-/Beijing V+/CHIN+/K2/-/-/-/-/-/-	0	1	0	0	1	0	0	0	0	0	0	0	0	1	1	1	0	0	1	1	0	0	0	1	0	0	0	1	1	0	0	0	1	0	0	0	0	0	1	0	0	1
KZ15_374	KAZ_00152_Aktobe	KAZ	152	Aktobe	-/-/-/-/-/-/-/-/-	S	-/Beijing/-/-/-/-/-/-	1	0	0	0	0	0	0	0	0	0	0	0	0	1	0	1	0	0	1	1	0	0	0	1	0	0	0	1	1	0	0	1	0	0	0	0	0	0	1	0	0	1
KZ15_305	KAZ_00152_Atyrau-3	KAZ	152	Atyrau-3	-/INH/-/EMB/-/-/-/-/-	MonoR-INH	-/Beijing SA+/-/-/-/-/-/-	0	0	1	0	0	0	0	0	0	0	0	0	0	1	0	1	0	0	1	1	0	0	0	1	0	0	0	1	1	0	0	1	1	0	0	0	0	0	1	0	0	1
KZ15_332	KAZ_00157_Atyrau-3	KAZ	157	Atyrau-3	-/INH/RIF/EMB/FLQ/-/-/-/-	MDR	-/Beijing/-/-/-/-/-/-	0	1	0	0	1	0	0	0	0	1	1	0	0	1	0	1	0	0	1	1	0	0	0	1	0	0	0	1	1	0	0	1	0	0	0	1	0	0	1	0	0	1
KZ15_286	KAZ_00170_Atyrau-3	KAZ	170	Atyrau-3	-/-/-/-/-/-/-/-/-	S	-/-/-/LAM/-/-/-/-	1	0	0	0	0	0	0	0	0	0	0	0	0	1	0	1	0	0	1	0	0	0	1	1	0	0	0	0	1	0	0	1	1	0	0	1	0	0	1	0	0	1
KZ15_259	KAZ_00173_Taldygorgan	KAZ	173	Taldygorgan	-/-/-/-/-/-/-/KM/-	S	-/Beijing/-/-/-/-/-/-	1	0	0	0	0	0	0	0	0	0	0	0	0	1	1	1	0	1	1	1	0	0	0	1	0	0	0	1	1	0	0	1	0	0	0	1	0	0	1	0	0	1
KZ15_271	KAZ_00177_Uralsk	KAZ	177	Uralsk	-/INH/RIF/EMB/-/-/-/-/-	MDR	-/Beijing SA+/-/-/-/-/-/-	0	1	0	0	1	0	0	0	0	0	0	0	0	1	0	1	0	0	1	1	0	0	0	1	0	0	0	1	1	0	0	1	1	0	0	1	0	0	1	0	0	1
KZ15_240	KAZ_00178_cycloserine resistant_Pavlodar	KAZ	178	cycloserine resistant_Pavlodar	-/INH/RIF/EMB/-/-/-/KM/-	MDR	-/Beijing SA+/-/-/-/-/-/-	0	1	0	0	1	0	0	0	0	0	0	0	0	1	1	1	0	1	1	1	0	0	0	1	0	0	0	1	1	0	0	1	1	0	0	0	0	0	1	0	0	1
KZ15_031	KAZ_00178_taldygorgan	KAZ	178	taldygorgan	-/-/-/-/-/-/-/-/-	S	-/-/-/LAM/-/-/-/-	1	0	0	0	0	0	0	0	0	0	0	0	0	1	0	1	0	0	1	0	0	0	1	1	0	0	0	0	1	0	0	0	1	0	0	0	0	0	1	0	0	1
KZ15_065	KAZ_00186_Uralsk	KAZ	186	Uralsk	-/INH/RIF/EMB/-/-/-/-/-	MDR	-/Beijing V+/CHIN+/K2/-/-/-/-/-/-	0	1	0	0	1	0	0	0	0	0	0	0	0	1	0	1	0	0	1	1	0	0	0	1	0	0	0	1	1	0	0	0	1	0	0	0	0	0	1	0	0	1
KZ15_270	KAZ_00205_Uralsk	KAZ	205	Uralsk	-/-/-/-/-/-/-/-/-	S	-/Beijing/-/-/-/-/-/-	1	0	0	0	0	0	0	0	0	0	0	0	0	1	0	1	0	0	1	1	0	0	0	1	0	0	0	1	1	0	0	1	0	0	0	0	0	0	1	0	0	1
KZ15_112	KAZ_00209_Kostanay	KAZ	209	Kostanay	-/INH/RIF/EMB/FLQ/KM/AM/CM/-/-/-	MDR	-/Beijng K1/-/-/-/-/-/-	0	0	1	0	1	0	0	0	0	1	0	1	0	1	0	1	0	0	1	1	0	0	0	1	0	0	0	1	1	0	0	0	0	0	0	0	0	0	1	0	0	1
KZ15_125	KAZ_00229_Kostanay	KAZ	229	Kostanay	S/INH/RIF/EMB/-/-/-/-/-	MDR	-/Beijing V+/CHIN+/K2/-/-/-/-/-/-	0	1	0	0	1	0	0	0	0	0	0	0	0	0	0	1	0	0	1	1	0	0	0	1	0	0	0	1	1	0	0	0	1	0	0	0	0	0	1	0	0	1
KZ15_225	KAZ_00234_cycloserine resistant_Pavlodar	KAZ	234	cycloserine resistant_Pavlodar	-/INH/-/EMB/-/-/-/KM/-	MonoR-INH	-/Beijing SA+/-/-/-/-/-/-	0	1	0	0	0	0	0	0	0	0	0	0	0	1	1	1	0	1	1	1	0	0	1	1	0	0	0	1	1	0	0	1	1	0	0	1	0	0	1	0	0	1
KZ15_461	KAZ_00241_Almaty	KAZ	241	Almaty	-/INH/RIF/-/-/-/-/-/-	MDR	-/Beijing/-/-/-/-/-/-	1	1	0	0	1	0	0	0	0	0	0	0	0	1	1	1	0	0	1	1	0	0	0	1	0	0	0	1	1	0	0	1	0	0	0	0	0	0	1	0	0	1
KZ15_536	KAZ_00254_Pavlodar	KAZ	254	Pavlodar	-/-/-/-/-/-/-/-/-	S	-/-/-/LAM/-/-/-/-	1	0	0	0	0	0	0	0	0	0	0	0	0	1	0	1	0	0	1	0	0	0	1	1	0	0	0	0	1	0	0	1	1	0	0	1	0	0	1	0	0	1
KZ15_063	KAZ_00259_Uralsk	KAZ	259	Uralsk	S/INH/RIF/EMB/-/-/-/-/-	MDR	-/Beijing V+/CHIN+/K2/-/-/-/-/-/-	0	1	0	0	1	0	0	0	0	0	0	0	0	0	1	1	0	0	1	1	0	0	0	1	0	0	0	1	1	0	0	0	1	0	0	0	0	0	1	0	0	1
KZ15_383	KAZ_00282_Zhambyl	KAZ	282	Zhambyl	-/-/-/-/-/-/-/-/-	S	-/-/-/Euro-American Other/-/-/-/-	1	0	0	0	0	0	0	0	0	0	0	0	0	1	0	1	0	0	1	0	0	0	0	1	0	0	0	0	1	0	0	1	1	0	0	0	0	0	1	0	0	1
KZ15_540	KAZ_00297_Pavlodar	KAZ	297	Pavlodar	-/-/-/-/-/-/-/-/-	S	-/-/-/Euro-American Other/-/-/-/-	1	0	0	0	0	0	0	0	0	0	0	0	0	1	0	1	0	0	1	0	0	0	0	1	0	0	0	0	1	0	0	1	1	0	0	1	0	0	1	0	0	1
KZ15_057	KAZ_00308_Uralsk	KAZ	308	Uralsk	-/INH/RIF/EMB/-/-/-/-/-	MDR	-/Beijing SA+/-/-/-/-/-/-	0	1	0	0	1	0	0	0	0	0	0	0	0	1	0	1	0	0	1	1	0	0	0	1	0	0	0	1	1	0	0	1	1	0	0	0	0	0	1	0	0	1
KZ15_537	KAZ_00321_Pavlodar	KAZ	321	Pavlodar	-/-/-/-/-/-/-/-/-	S	-/Beijing/-/-/-/-/-/-	1	0	0	0	0	0	0	0	0	0	0	0	0	1	1	1	0	0	1	1	0	0	1	1	0	0	0	1	1	0	0	1	0	0	0	1	0	0	1	0	0	1
KZ15_541	KAZ_00336_Pavlodar	KAZ	336	Pavlodar	-/INH/-/-/-/-/-/-/-	MonoR-INH	-/Beijing SA+/-/-/-/-/-/-	1	1	0	0	0	0	0	0	0	0	0	0	0	1	1	1	0	0	1	1	0	0	0	1	0	0	0	1	1	0	0	1	1	0	0	0	0	0	1	0	0	1
KZ15_233	KAZ_00355_cycloserine resistant_Pavlodar	KAZ	355	cycloserine resistant_Pavlodar	-/INH/RIF/EMB/-/-/-/-/-	MDR	-/Beijing SA+/-/-/-/-/-/-	0	1	0	0	1	0	0	0	0	0	0	0	0	1	1	1	0	0	1	1	0	0	0	1	0	0	0	1	1	0	0	1	1	0	0	0	0	0	1	0	0	1
KZ15_212	KAZ_00363_cycloserine resistant_Pavlodar	KAZ	363	cycloserine resistant_Pavlodar	-/INH/RIF/EMB/FLQ/-/-/KM/-	MDR	-/Beijing SA+/-/-/-/-/-/-	0	1	0	0	1	0	0	0	0	1	0	0	0	1	1	1	0	1	1	1	0	0	0	1	0	0	0	1	1	0	0	1	1	0	0	0	0	0	1	0	0	1
KZ15_533	KAZ_00393_Pavlodar	KAZ	393	Pavlodar	-/-/-/-/-/-/-/-/-	S	-/-/-/LAM/-/-/-/-	1	0	0	0	0	0	0	0	0	0	0	0	0	1	1	1	0	0	1	0	0	0	1	1	0	0	0	0	1	0	0	1	1	0	0	1	0	0	1	0	0	1
KZ15_227	KAZ_00400_cycloserine resistant_Pavlodar	KAZ	400	cycloserine resistant_Pavlodar	-/INH/RIF/-/-/-/-/KM/-	MDR	-/Beijing SA+/-/-/-/-/-/-	1	1	0	0	1	0	0	0	0	0	0	0	0	1	1	1	0	1	1	1	0	0	0	1	0	0	0	1	1	0	0	1	1	0	0	0	0	0	1	0	0	1
KZ15_455	KAZ_00440_Almaty	KAZ	440	Almaty	-/INH/RIF/EMB/FLQ/-/-/-/-	MDR	-/Beijing SA+/-/-/-/-/-/-	0	1	0	0	1	0	0	0	0	0	1	0	0	1	1	1	0	0	1	1	0	0	1	1	0	0	0	1	1	0	0	1	1	0	0	0	0	0	1	0	0	1
KZ15_472	KAZ_00442_Almaty	KAZ	442	Almaty	-/INH/RIF/-/FLQ/-/-/-/-	MDR	-/Beijing SA+/-/-/-/-/-/-	1	1	0	0	1	0	0	0	0	0	1	0	0	1	1	1	0	0	1	1	0	0	0	1	0	0	0	1	1	0	0	1	1	0	0	0	0	0	1	0	0	1
KZ15_091	KAZ_00468_Uralsk	KAZ	468	Uralsk	-/INH/-/EMB/-/-/-/-/-	MonoR-INH	-/Beijing V+/CHIN+/K2/-/-/-/-/-/-	0	1	0	0	0	0	0	0	0	0	0	0	0	1	0	1	0	0	1	1	0	0	0	1	0	0	0	1	1	0	0	0	1	0	0	0	0	0	1	0	0	1
KZ15_267	KAZ_00496_Uralsk	KAZ	496	Uralsk	-/INH/RIF/EMB/-/-/-/KM/-	MDR	-/Beijing SA+/-/-/-/-/-/-	0	1	0	0	1	0	0	0	0	0	0	0	0	1	1	1	0	1	1	1	0	0	0	1	0	0	0	1	1	0	0	1	1	0	0	1	0	0	1	0	0	1
KZ15_256	KAZ_00498_Taldygorgan	KAZ	498	Taldygorgan	-/-/-/-/-/-/-/-/-	S	-/-/-/LAM/-/-/-/-	1	0	0	0	0	0	0	0	0	0	0	0	0	1	0	1	0	0	1	0	0	0	1	1	0	0	0	0	1	0	0	1	1	0	0	0	0	0	1	0	0	1
KZ15_203	KAZ_00555_cycloserine resistant_Kyzylorda	KAZ	555	cycloserine resistant_Kyzylorda	-/INH/RIF/-/-/-/-/-/-	MDR	-/Beijing SA+/-/-/-/-/-/-	1	1	0	0	1	0	0	0	0	0	0	0	0	1	1	1	0	0	1	1	0	0	0	1	0	0	0	1	1	0	0	1	1	0	0	0	0	0	1	0	0	1
KZ15_230	KAZ_00562_cycloserine resistant	KAZ	562	cycloserine resistant	S/INH/RIF/EMB/-/-/-/KM/-	MDR	-/Beijing V+/CHIN+/K2/-/-/-/-/-/-	0	1	0	0	1	0	0	0	0	0	0	0	0	0	1	1	0	1	1	1	0	0	0	1	0	0	0	1	1	0	0	0	1	0	0	0	0	0	1	0	0	1
KZ15_191	KAZ_00563_cycloserine resistant_Kyzylorda	KAZ	563	cycloserine resistant_Kyzylorda	-/-/-/-/-/-/-/-/-	S	-/Beijing/-/-/-/-/-/-	1	0	0	0	0	0	0	0	0	0	0	0	0	1	1	1	0	0	1	1	0	0	0	1	0	0	0	1	1	0	0	1	0	0	0	0	0	0	1	0	0	1
KZ15_198	KAZ_00577_cycloserine resistant_Kyzylorda	KAZ	577	cycloserine resistant_Kyzylorda	-/INH/RIF/EMB/-/-/-/-/-	MDR	-/Beijing SA+/-/-/-/-/-/-	0	1	0	0	1	0	0	0	0	0	0	0	0	1	1	1	0	0	1	1	0	0	0	1	0	0	0	1	1	0	0	1	1	0	0	0	0	0	1	0	0	1
KZ15_101	KAZ_00579_Kostanay	KAZ	579	Kostanay	S/INH/RIF/EMB/-/-/-/-/-	MDR	-/Beijing V+/CHIN+/K2/-/-/-/-/-/-	0	1	0	0	1	0	0	0	0	0	0	0	0	0	0	1	0	0	1	1	0	0	0	1	0	0	0	1	1	0	0	0	1	0	0	0	0	0	1	0	0	1
KZ15_485	KAZ_00627_Almaty	KAZ	627	Almaty	-/-/-/EMB/FLQ/-/-/KM/-	S	-/Beijng K1/-/-/-/-/-/-	0	0	0	0	0	0	0	0	0	0	1	0	0	1	1	1	0	1	1	1	0	0	0	1	0	0	0	1	1	0	0	0	0	0	0	0	0	0	1	0	0	1
KZ15_092	KAZ_00641_kyzyl orda	KAZ	641	kyzyl orda	S/INH/-/-/-/-/-/-/-	MonoR-INH	-/Beijing V+/CHIN+/K2/-/-/-/-/-/-	1	1	0	0	0	0	0	0	0	0	0	0	0	0	0	1	0	0	1	1	0	0	0	1	0	0	0	1	1	0	0	0	1	0	0	0	0	0	1	0	0	1
KZ15_470	KAZ_00659_Almaty	KAZ	659	Almaty	-/-/-/EMB/-/-/-/KM/-	S	-/Beijing/-/-/-/-/-/-	0	0	0	0	0	0	0	0	0	0	0	0	0	1	1	1	0	1	1	1	0	0	0	1	0	0	0	0	1	0	0	0	0	0	0	0	0	0	1	0	0	1
KZ15_146	KAZ_00676_Kostanay	KAZ	676	Kostanay	S/INH/RIF/EMB/-/-/-/-/-	MDR	-/Beijing V+/CHIN+/K2/-/-/-/-/-/-	0	1	0	0	1	0	0	0	0	0	0	0	0	0	0	1	0	0	1	1	0	0	0	1	0	0	0	1	1	0	0	0	1	0	0	0	0	0	1	0	0	1
KZ15_250	KAZ_00695_cycloserine resistant_Kyzylorda	KAZ	695	cycloserine resistant_Kyzylorda	-/INH/RIF/EMB/-/-/-/-/-	MDR	-/Beijing SA+/-/-/-/-/-/-	0	1	0	0	1	0	0	0	0	0	0	0	0	1	1	1	0	0	1	1	0	0	0	1	0	0	0	1	1	0	0	1	1	0	0	0	0	0	1	0	0	1
KZ15_489	KAZ_00707_Almaty	KAZ	707	Almaty	-/INH/-/EMB/-/-/-/KM/-	MonoR-INH	-/Beijing V+/CHIN+/K2/-/-/-/-/-/-	0	1	0	0	0	0	0	0	0	0	0	0	0	1	1	1	0	1	1	1	0	0	0	1	0	0	0	1	1	0	0	0	1	0	0	0	0	0	1	0	0	1
KZ15_220	KAZ_00716_cycloserine resistant_Kyzylorda	KAZ	716	cycloserine resistant_Kyzylorda	-/INH/RIF/EMB/-/-/-/-/-	MDR	-/Beijing SA+/-/-/-/-/-/-	0	1	0	0	1	0	0	0	0	0	0	0	0	1	1	1	0	0	1	1	0	0	0	1	0	0	0	1	1	0	0	1	1	0	0	0	0	0	1	0	0	1
KZ15_266	KAZ_00782_Uralsk	KAZ	782	Uralsk	-/-/-/-/-/-/-/-/-	S	-/Beijing SA+/-/-/-/-/-/-	1	0	0	0	0	0	0	0	0	0	0	0	0	1	1	1	0	0	1	1	0	0	1	1	0	0	0	1	1	0	0	1	1	0	0	1	0	0	1	0	0	1
KZ15_482	KAZ_00793_Almaty	KAZ	793	Almaty	-/INH/RIF/EMB/FLQ/-/-/-/-	MDR	-/Beijing SA+/-/-/-/-/-/-	0	1	0	0	1	0	0	0	0	0	1	0	0	1	0	1	0	0	1	1	1	0	1	1	0	0	0	1	1	0	0	1	1	0	0	1	0	0	1	0	0	1
KZ15_128	KAZ_00805_Kostanay	KAZ	805	Kostanay	S/INH/RIF/EMB/-/-/-/-/-	MDR	-/Beijing V+/CHIN+/K2/-/-/-/-/-/-	0	1	0	0	1	0	0	0	0	0	0	0	0	0	0	1	0	0	1	1	0	0	0	1	0	0	0	1	1	0	0	0	1	0	0	0	0	0	1	0	0	1
KZ15_265	KAZ_00822_Taldygorgan	KAZ	822	Taldygorgan	-/INH/RIF/-/-/-/-/-/-	MDR	-/-/-/LAM/-/-/-/-	1	1	0	0	1	0	0	0	0	0	0	0	0	1	1	1	0	0	1	0	0	0	1	1	0	0	0	0	1	0	0	1	1	0	0	0	0	0	1	0	0	1
KZ15_124	KAZ_00842_Kostanay	KAZ	842	Kostanay	-/INH/-/-/-/-/-/-/-	MonoR-INH	-/-/-/Euro-American Other/-/-/-/-	1	1	0	0	0	0	0	0	0	0	0	0	0	1	1	1	0	0	1	0	0	0	0	1	0	0	0	0	1	0	0	0	1	0	0	0	0	0	1	0	0	1
KZ15_459	KAZ_00843_Almaty	KAZ	843	Almaty	-/INH/RIF/-/FLQ/-/-/-/-	MDR	-/Beijing SA+/-/-/-/-/-/-	1	1	0	0	1	0	0	0	0	1	0	0	0	1	0	1	0	0	1	1	0	0	1	1	0	0	0	1	1	0	0	1	1	0	0	0	0	0	1	0	0	1
KZ15_096	KAZ_00890_Kostanay	KAZ	890	Kostanay	S/-/-/EMB/-/KM/AM/CM/-/KM/-	S	-/Beijing V+/CHIN+/K2/-/-/-/-/-/-	0	0	0	0	0	0	0	0	0	0	0	1	0	0	1	1	0	1	1	1	0	0	0	1	0	0	0	1	1	0	0	0	1	0	0	0	0	0	1	0	0	1
KZ15_254	KAZ_00906_Taldygorgan	KAZ	906	Taldygorgan	-/-/-/-/-/-/-/-/-	S	-/Beijing SA+/-/-/-/-/-/-	1	0	0	0	0	0	0	0	0	0	0	0	0	1	0	1	0	0	1	1	0	0	0	1	0	0	0	1	1	0	0	1	1	0	0	0	0	0	1	0	0	1
KZ15_021	KAZ_00907_taldygorgan	KAZ	907	taldygorgan	S/INH/RIF/EMB/-/-/-/-/-	MDR	-/Beijing V+/CHIN+/K2/-/-/-/-/-/-	0	1	0	0	1	0	0	0	0	0	0	0	0	0	0	1	0	0	1	1	0	0	0	1	0	0	0	1	1	0	0	0	1	0	0	0	0	0	1	0	0	1
KZ15_253	KAZ_00926_Taldygorgan	KAZ	926	Taldygorgan	-/-/-/-/-/-/-/-/-	S	-/-/-/Haarlem/-/-/-/-	1	0	0	0	0	0	0	0	0	0	0	0	0	1	0	1	0	0	1	0	0	1	0	1	0	0	0	0	1	0	0	1	1	0	0	0	0	0	1	0	0	1
KZ15_142	KAZ_00935_Kostanay	KAZ	935	Kostanay	-/-/-/-/-/-/-/-/-	S	-/-/-/Euro-American Other/-/-/-/-	1	0	0	0	0	0	0	0	0	0	0	0	0	1	0	1	0	0	1	0	0	0	0	1	0	0	0	0	1	0	0	0	1	0	0	0	0	0	1	0	0	1
KZ15_137	KAZ_00976_Kostanay	KAZ	976	Kostanay	S/INH/-/-/-/-/-/-/-	MonoR-INH	-/Beijing V+/CHIN+/K2/-/-/-/-/-/-	1	1	0	0	0	0	0	0	0	0	0	0	0	0	1	1	0	0	1	1	0	0	0	1	0	0	0	1	1	0	0	0	1	0	0	0	0	0	1	0	0	1
KZ15_508	KAZ_00998_Almaty	KAZ	998	Almaty	-/-/-/-/-/-/-/KM/-	S	-/-/-/Euro-American Other/-/-/-/-	1	0	0	0	0	0	0	0	0	0	0	0	0	1	1	1	0	1	1	0	0	0	0	1	0	0	0	0	1	0	0	1	1	0	0	1	0	0	1	0	0	1
KZ15_475	KAZ_001002_Almaty	KAZ	1002	Almaty	-/INH/RIF/EMB/-/-/-/-/-	MDR	-/Beijing V+/CHIN+/K2/-/-/-/-/-/-	0	1	0	0	1	0	0	0	0	0	0	0	0	1	1	1	0	0	1	1	0	0	0	1	0	0	0	1	1	0	0	0	1	0	0	0	0	0	1	0	0	1
KZ15_468	KAZ_001003_Almaty	KAZ	1003	Almaty	-/INH/RIF/EMB/-/-/-/KM/-	MDR	-/Beijing SA+/-/-/-/-/-/-	0	1	0	0	1	0	0	0	0	0	0	0	0	1	0	1	0	1	1	1	0	0	1	1	0	0	0	1	1	0	0	1	1	0	0	1	0	0	1	0	0	1
KZ15_509	KAZ_001004_Almaty	KAZ	1004	Almaty	-/-/RIF/-/-/-/-/KM/-	MonoR-RIF	-/-/-/Euro-American Other/-/-/-/-	1	0	0	0	0	0	0	1	0	0	0	0	0	1	1	1	0	1	1	0	0	0	0	1	0	0	0	0	1	0	0	1	1	0	0	0	0	0	1	0	0	1
KZ15_481	KAZ_001007_Almaty	KAZ	1007	Almaty	-/INH/RIF/EMB/FLQ/-/-/-/-	MDR	-/Beijing V+/CHIN+/K2/-/-/-/-/-/-	0	1	0	0	1	0	0	0	0	0	1	0	0	1	0	1	0	0	1	1	0	0	0	1	0	0	0	1	1	0	0	0	1	0	0	0	0	0	1	0	0	1
KZ15_024	KAZ_001009_taldygorgan	KAZ	1009	taldygorgan	S/INH/-/-/-/-/-/-/-	MonoR-INH	-/Beijing V+/CHIN+/K2/-/-/-/-/-/-	1	1	0	0	0	0	0	0	0	0	0	0	0	0	0	1	0	0	1	1	0	0	0	1	0	0	0	1	1	0	0	0	1	0	0	0	0	0	1	0	0	1
KZ15_523	KAZ_001037_Almaty	KAZ	1037	Almaty	-/INH/-/-/-/KM/AM/CM/-/-/-	MonoR-INH	-/-/-/LAM/-/-/-/-	1	1	0	0	0	0	0	0	0	0	0	1	0	1	1	1	0	0	1	0	0	0	1	1	0	0	0	0	1	0	0	1	1	0	0	1	0	0	1	0	0	1
KZ15_098	KAZ_001039_Kostanay	KAZ	1039	Kostanay	-/-/-/-/-/-/-/-/-	S	-/-/-/Euro-American Other/-/-/-/-	1	0	0	0	0	0	0	0	0	0	0	0	0	1	0	1	0	0	1	0	0	0	0	1	0	0	0	0	1	0	0	0	1	0	0	0	0	0	1	0	0	1
KZ15_229	KAZ_001043_cycloserine resistant	KAZ	1043	cycloserine resistant	-/INH/-/-/-/-/-/KM/-	MonoR-INH	-/Beijing SA+/-/-/-/-/-/-	1	1	0	0	0	0	0	0	0	0	0	0	0	1	1	1	0	1	1	1	0	0	0	1	0	0	0	1	1	0	0	1	1	0	0	0	0	0	1	0	0	1
KZ15_511	KAZ_001049_Almaty	KAZ	1049	Almaty	-/INH/RIF/-/FLQ/-/-/-/-	MDR	-/Beijing SA+/-/-/-/-/-/-	1	1	0	0	1	0	0	0	0	1	0	0	0	1	1	1	0	0	1	1	0	0	1	1	0	0	0	1	1	0	0	1	1	0	0	0	0	0	1	0	0	1
KZ15_390	KAZ_001067_Zhambyl	KAZ	1067	Zhambyl	-/INH/RIF/-/-/-/-/-/-	MDR	-/-/-/LAM/-/-/-/-	1	1	1	0	1	0	0	0	0	0	0	0	0	1	0	1	0	0	1	0	0	0	1	1	0	0	0	0	1	0	0	1	1	0	0	0	0	0	1	0	0	1
KZ15_109	KAZ_001069_Kostanay	KAZ	1069	Kostanay	S/INH/RIF/EMB/-/-/-/-/-	MDR	-/Beijing V+/CHIN+/K2/-/-/-/-/-/-	0	1	0	0	1	0	0	0	0	0	0	0	0	0	0	1	0	0	1	1	0	0	0	1	0	0	0	1	1	0	0	0	1	0	0	0	0	0	1	0	0	1
KZ15_020	KAZ_001081_taldygorgan	KAZ	1081	taldygorgan	S/INH/RIF/-/-/-/-/-/-	MDR	-/Beijng K1/-/-/-/-/-/-	1	1	0	0	1	0	0	0	0	0	0	0	0	0	0	1	0	0	1	1	0	0	0	1	0	0	0	1	1	0	0	0	0	0	0	0	0	0	1	0	0	1
KZ15_258	KAZ_001081_Taldygorgan	KAZ	1081	Taldygorgan	-/INH/RIF/-/-/-/-/-/-	MDR	-/Beijing/-/-/-/-/-/-	1	1	0	0	1	0	0	0	0	0	0	0	0	1	1	1	0	0	1	1	0	0	0	1	0	0	0	1	1	0	0	1	0	0	0	1	0	0	1	0	0	1
KZ15_104	KAZ_001092_Kostanay	KAZ	1092	Kostanay	S/INH/RIF/EMB/-/-/-/-/-	MDR	-/Beijing V+/CHIN+/K2/-/-/-/-/-/-	0	1	0	0	1	0	0	0	0	0	0	0	0	0	0	1	0	0	1	1	0	0	0	1	0	0	0	1	1	0	0	0	1	0	0	0	0	0	1	0	0	1
KZ15_513	KAZ_001097_Almaty	KAZ	1097	Almaty	-/INH/RIF/-/-/-/-/-/-	MDR	-/Beijing/-/-/-/-/-/-	1	1	0	0	1	0	0	0	0	0	0	0	0	1	1	1	0	0	1	1	0	0	1	1	0	0	0	1	1	0	0	1	0	0	0	0	0	0	1	0	0	1
KZ15_116	KAZ_001106_Kostanay	KAZ	1106	Kostanay	S/INH/RIF/-/-/-/-/-/-	MDR	-/Beijng K1/-/-/-/-/-/-	1	1	0	0	1	0	0	0	0	0	0	0	0	0	0	1	0	0	1	1	0	0	0	1	0	0	0	1	1	0	0	0	0	0	0	0	0	0	1	0	0	1
KZ15_193	KAZ_001113_cycloserine resistant	KAZ	1113	cycloserine resistant	-/INH/RIF/EMB/-/KM/AM/CM/-/-/-	MDR	-/Beijing SA+/-/-/-/-/-/-	0	1	0	0	1	0	0	0	0	0	0	1	0	1	1	1	0	0	1	1	0	0	0	1	0	0	0	1	1	0	0	1	1	0	0	0	0	0	1	0	0	1
KZ15_517	KAZ_001132_Almaty	KAZ	1132	Almaty	-/INH/RIF/EMB/-/KM/AM/CM/-/KM/-	MDR	-/Beijing SA+/-/-/-/-/-/-	0	1	0	0	1	0	0	0	0	0	0	1	0	1	1	1	0	1	1	1	0	0	1	1	0	0	0	1	1	0	0	1	1	0	0	1	0	0	1	0	0	1
KZ15_106	KAZ_001140_Kostanay	KAZ	1140	Kostanay	-/INH/-/-/-/-/-/-/-	MonoR-INH	-/-/-/Haarlem/-/-/-/-	1	1	1	0	0	0	0	0	0	0	0	0	0	1	1	1	0	0	1	0	0	1	0	1	0	0	0	0	1	0	0	0	1	0	0	0	0	0	1	0	0	1
KZ15_058	KAZ_001145_Uralsk	KAZ	1145	Uralsk	-/INH/RIF/EMB/-/-/-/-/-	MDR	-/Beijing V+/CHIN+/K2/-/-/-/-/-/-	0	1	0	0	1	0	0	0	0	0	0	0	0	1	0	1	0	0	1	1	0	0	0	1	0	0	0	1	1	0	0	0	1	0	0	0	0	0	1	0	0	1
KZ15_261	KAZ_001163_Taldygorgan	KAZ	1163	Taldygorgan	-/-/-/-/-/-/-/-/-	S	-/-/-/Euro-American Other/-/-/-/-	1	0	0	0	0	0	0	0	0	0	0	0	0	1	0	1	0	0	1	0	0	0	0	1	0	0	0	0	1	0	0	1	1	0	0	1	0	0	1	0	0	1
KZ15_388	KAZ_001171_Zhambyl	KAZ	1171	Zhambyl	-/INH/RIF/EMB/-/-/-/-/-	MDR	-/Beijing SA+/-/-/-/-/-/-	0	1	0	0	1	0	0	0	0	0	0	0	0	1	0	1	0	0	1	1	0	0	0	1	0	0	0	1	1	0	0	1	1	0	0	0	0	0	1	0	0	1
KZ15_205	KAZ_001200_cycloserine resistant	KAZ	1200	cycloserine resistant	-/INH/RIF/-/-/-/-/-/-	MDR	-/-/-/Euro-American Other/-/-/-/-	1	1	0	0	1	0	0	0	0	0	0	0	0	1	0	1	0	0	1	0	0	0	0	1	0	0	0	0	1	0	0	1	1	0	0	0	0	0	1	0	0	1
KZ15_260	KAZ_001254_Taldygorgan	KAZ	1254	Taldygorgan	-/INH/RIF/EMB/-/-/-/KM/-	MDR	-/Beijing SA+/-/-/-/-/-/-	0	1	0	0	1	0	0	0	0	0	0	0	0	1	1	1	0	1	1	1	0	0	0	1	0	0	0	1	1	0	0	1	1	0	0	1	0	0	1	0	0	1
KZ15_248	KAZ_001271_cycloserine resistant	KAZ	1271	cycloserine resistant	-/INH/RIF/EMB/-/-/-/KM/-	MDR	-/Beijing SA+/-/-/-/-/-/-	0	1	0	0	1	0	0	0	0	0	0	0	0	1	1	1	0	1	1	1	0	0	0	1	0	0	0	1	1	0	0	1	1	0	0	0	0	0	1	0	0	1
KZ15_268	KAZ_001306_Uralsk	KAZ	1306	Uralsk	-/INH/-/-/-/-/-/-/-	MonoR-INH	-/-/-/LAM/-/-/-/-	1	0	1	0	0	0	0	0	0	0	0	0	0	1	1	1	0	0	1	0	0	0	1	1	0	0	0	0	1	0	0	1	1	0	0	1	0	0	1	0	0	1
KZ15_506	KAZ_001310_Almaty	KAZ	1310	Almaty	-/INH/RIF/EMB/FLQ/-/-/KM/-	MDR	-/Beijing SA+/-/-/-/-/-/-	0	1	0	0	1	0	0	0	0	0	1	0	0	1	1	1	0	1	1	1	0	0	1	1	0	0	0	1	1	0	0	1	1	0	0	0	0	0	1	0	0	1
KZ15_488	KAZ_001316_Almaty	KAZ	1316	Almaty	-/INH/RIF/-/FLQ/-/-/-/-	MDR	-/Beijing SA+/-/-/-/-/-/-	1	1	0	0	1	0	0	0	0	0	1	0	0	1	1	1	0	0	1	1	0	0	1	1	0	0	0	1	1	0	0	1	1	0	0	0	0	0	1	0	0	1
KZ15_003	KAZ_001329_zhambyl	KAZ	1329	zhambyl	-/INH/-/-/-/-/-/-/-	MonoR-INH	-/Beijng K1/-/-/-/-/-/-	1	0	1	0	0	0	0	0	0	0	0	0	0	1	0	1	0	0	1	1	0	0	0	1	0	0	0	1	1	0	0	0	0	0	0	0	0	0	1	0	0	1
KZ15_231	KAZ_001372_cycloserine resistant	KAZ	1372	cycloserine resistant	-/INH/-/-/-/-/-/-/-	MonoR-INH	-/Beijing SA+/-/-/-/-/-/-	1	1	0	0	0	0	0	0	0	0	0	0	0	1	1	1	0	0	1	1	0	0	0	1	0	0	0	1	1	0	0	1	1	0	0	0	0	0	1	0	0	1
KZ15_262	KAZ_001376_Taldygorgan	KAZ	1376	Taldygorgan	-/-/-/-/-/-/-/-/-	S	-/-/-/Euro-American Other/-/-/-/-	1	0	0	0	0	0	0	0	0	0	0	0	0	1	0	1	0	0	1	0	0	0	0	1	0	0	0	0	1	0	0	1	1	0	0	1	0	0	1	0	0	1
KZ15_206	KAZ_001410_cycloserine resistant	KAZ	1410	cycloserine resistant	-/INH/-/EMB/-/-/-/KM/-	MonoR-INH	-/Beijing SA+/-/-/-/-/-/-	0	1	0	0	0	0	0	0	0	0	0	0	0	1	1	1	0	1	1	1	0	0	0	1	0	0	0	1	1	0	0	1	1	0	0	0	0	0	1	0	0	1
KZ15_263	KAZ_001426_Taldygorgan	KAZ	1426	Taldygorgan	-/INH/-/-/-/-/-/-/-	MonoR-INH	-/Beijing SA+/-/-/-/-/-/-	1	1	0	0	0	0	0	0	0	0	0	0	0	1	0	1	0	0	1	1	0	0	0	1	0	0	0	1	1	0	0	1	1	0	0	1	0	0	1	0	0	1
KZ15_055	KAZ_001430_Uralsk	KAZ	1430	Uralsk	-/INH/RIF/EMB/-/-/-/-/-	MDR	-/Beijing V+/CHIN+/K2/-/-/-/-/-/-	0	1	0	0	1	0	0	0	0	0	0	0	0	1	0	1	0	0	1	1	0	0	0	1	0	0	0	1	1	0	0	0	1	0	0	0	0	0	1	0	0	1
KZ15_029	KAZ_001562_taldygorgan	KAZ	1562	taldygorgan	-/INH/RIF/EMB/-/-/-/-/-	MDR	-/Beijing V+/CHIN+/K2/-/-/-/-/-/-	0	1	0	0	1	0	0	0	0	0	0	0	0	1	0	1	0	0	1	1	0	0	0	1	0	0	0	1	1	0	0	0	1	0	0	0	0	0	1	0	0	1
KZ15_201	KAZ_001617_cycloserine resistant	KAZ	1617	cycloserine resistant	-/INH/RIF/EMB/-/-/-/KM/-	MDR	-/Beijing SA+/-/-/-/-/-/-	0	1	0	0	1	0	0	0	0	0	0	0	0	1	1	1	0	1	1	1	0	0	0	1	0	0	0	1	1	0	0	1	1	0	0	0	0	0	1	0	0	1
KZ15_025	KAZ_001656_taldygorgan	KAZ	1656	taldygorgan	-/INH/-/-/-/-/-/-/-	MonoR-INH	-/Beijing V+/CHIN+/K2/-/-/-/-/-/-	1	1	0	0	0	0	0	0	0	0	0	0	0	1	0	1	0	0	1	1	0	0	0	1	0	0	0	1	1	0	0	0	1	0	0	0	0	0	1	0	0	1
KZ15_185	KAZ_001728_cycloserine resistant	KAZ	1728	cycloserine resistant	-/INH/RIF/EMB/FLQ/-/CM/-/-	MDR	-/Beijing V+/CHIN+/K2/-/-/-/-/-/-	0	1	0	0	1	0	0	0	0	1	0	0	1	1	1	1	0	0	1	1	0	0	0	1	0	0	0	1	1	0	0	0	1	0	0	0	0	0	1	0	0	1
KZ15_247	KAZ_001762_cycloserine resistant	KAZ	1762	cycloserine resistant	-/INH/RIF/-/FLQ/KM/AM/CM/-/KM/-	MDR	-/Beijing SA+/-/-/-/-/-/-	1	1	0	0	1	0	0	0	0	1	0	1	0	1	1	1	0	1	1	1	0	0	0	1	0	0	0	1	1	0	0	1	1	0	0	0	0	0	1	0	0	1
KZ15_194	KAZ_001787_cycloserine resistant	KAZ	1787	cycloserine resistant	-/INH/RIF/EMB/-/-/-/KM/-	MDR	-/Beijing SA+/-/-/-/-/-/-	0	1	0	0	1	0	0	0	0	0	0	0	0	1	1	1	0	1	1	1	0	0	0	1	0	0	0	1	1	0	0	1	1	0	0	0	0	0	1	0	0	1
KZ15_221	KAZ_001831_cycloserine resistant	KAZ	1831	cycloserine resistant	-/INH/RIF/EMB/-/-/-/-/-	MDR	-/Beijing/-/-/-/-/-/-	0	1	0	0	1	0	0	0	0	0	0	0	0	1	1	1	0	0	1	1	0	0	1	1	0	0	0	1	1	0	0	1	0	0	0	1	0	0	1	0	0	1
KZ15_188	KAZ_001850_cycloserine resistant	KAZ	1850	cycloserine resistant	-/INH/-/-/-/-/-/-/-	MonoR-INH	-/Beijing SA+/-/-/-/-/-/-	1	1	0	0	0	0	0	0	0	0	0	0	0	1	1	1	0	0	1	1	0	0	0	1	0	0	0	1	1	0	0	1	1	0	0	0	0	0	1	0	0	1
KZ15_204	KAZ_001863_cycloserine resistant	KAZ	1863	cycloserine resistant	-/INH/RIF/EMB/FLQ/KM/AM/CM/-/-/-	MDR	-/Beijing SA+/-/-/-/-/-/-	0	1	0	0	1	0	0	0	0	0	1	1	0	1	1	1	0	0	1	1	0	0	1	1	0	0	0	1	1	0	0	1	1	0	0	1	0	0	1	0	0	1
KZ15_027	KAZ_001873_taldygorgan	KAZ	1873	taldygorgan	-/INH/RIF/EMB/-/-/-/-/-	MDR	-/Beijing V+/CHIN+/K2/-/-/-/-/-/-	0	1	0	0	1	0	0	0	0	0	0	0	0	1	0	1	0	0	1	1	0	0	0	1	0	0	0	1	1	0	0	0	1	0	0	0	0	0	1	0	0	1
KZ15_032	KAZ_001913_taldygorgan	KAZ	1913	taldygorgan	-/-/-/-/-/-/-/-/-	S	-/Beijing V+/CHIN+/K2/-/-/-/-/-/-	1	0	0	0	0	0	0	0	0	0	0	0	0	1	0	1	0	0	1	1	0	0	0	1	0	0	0	1	1	0	0	0	1	0	0	0	0	0	1	0	0	1
KZ15_453	KAZ_001922_Kyzyl-Orda	KAZ	1922	Kyzyl-Orda	-/-/-/-/-/-/-/-/-	S	-/Beijing/-/-/-/-/-/-	1	0	0	0	0	0	0	0	0	0	0	0	0	1	1	1	0	0	1	1	0	0	1	1	0	0	0	1	1	0	0	1	0	0	0	0	0	0	1	0	0	1
KZ15_443	KAZ_001923_Kyzyl-Orda	KAZ	1923	Kyzyl-Orda	-/-/-/-/-/-/-/-/-	S	-/-/-/Euro-American Other/-/-/-/-	1	0	0	0	0	0	0	0	0	0	0	0	0	1	0	1	0	0	1	0	0	0	0	1	0	0	0	0	1	0	0	1	1	0	0	0	0	0	1	0	0	1
KZ15_445	KAZ_001928_Kyzyl-Orda	KAZ	1928	Kyzyl-Orda	-/INH/-/-/-/-/-/-/-	MonoR-INH	-/Beijing/-/-/-/-/-/-	1	1	0	0	0	0	0	0	0	0	0	0	0	1	1	1	0	0	1	1	0	0	1	1	0	0	0	1	1	0	0	1	0	0	0	1	0	0	1	0	0	1
KZ15_208	KAZ_001967_cycloserine resistant	KAZ	1967	cycloserine resistant	-/INH/RIF/EMB/-/-/-/-/-	MDR	-/Beijing SA+/-/-/-/-/-/-	0	1	0	0	1	0	0	0	0	0	0	0	0	1	1	1	0	0	1	1	0	0	1	1	0	0	0	1	1	0	0	1	1	0	0	1	0	0	1	0	0	1
KZ15_255	KAZ_001976_Taldygorgan	KAZ	1976	Taldygorgan	-/INH/RIF/EMB/-/-/-/-/-	MDR	-/Beijing SA+/-/-/-/-/-/-	0	1	0	0	1	0	0	0	0	0	0	0	0	1	0	1	0	0	1	1	0	0	0	1	0	0	0	1	1	0	0	1	1	0	0	1	0	0	1	0	0	1
KZ15_257	KAZ_001982_Taldygorgan	KAZ	1982	Taldygorgan	-/-/RIF/-/-/-/-/KM/-	MonoR-RIF	-/-/-/LAM/-/-/-/-	1	0	0	0	0	0	0	1	0	0	0	0	0	1	1	1	0	1	1	0	0	0	1	1	0	0	0	0	1	0	0	1	1	0	0	0	0	0	1	0	0	1
KZ15_048	KAZ_002013_Uralsk	KAZ	2013	Uralsk	-/INH/RIF/EMB/-/-/-/-/-	MDR	-/Beijing V+/CHIN+/K2/-/-/-/-/-/-	0	1	0	0	1	0	0	0	0	0	0	0	0	1	0	1	0	0	1	1	0	0	0	1	0	0	0	1	1	0	0	0	1	0	0	0	0	0	1	0	0	1
KZ15_252	KAZ_002028_Taldygorgan	KAZ	2028	Taldygorgan	-/INH/-/-/-/-/-/-/-	MonoR-INH	-/Beijing SA+/-/-/-/-/-/-	1	1	0	0	0	0	0	0	0	0	0	0	0	1	0	1	0	0	1	1	0	0	1	1	0	0	0	1	1	0	0	1	1	0	0	1	0	0	1	0	0	1
KZ15_444	KAZ_002036_Kyzyl-Orda	KAZ	2036	Kyzyl-Orda	-/INH/-/-/-/-/-/-/-	MonoR-INH	-/Beijing/-/-/-/-/-/-	1	1	0	0	0	0	0	0	0	0	0	0	0	1	1	1	0	0	1	1	0	0	0	1	0	0	0	1	1	0	0	1	0	0	0	0	0	0	1	0	0	1
KZ15_061	KAZ_002039_Uralsk	KAZ	2039	Uralsk	-/INH/RIF/EMB/-/-/-/-/-	MDR	-/Beijing SA+/-/-/-/-/-/-	0	1	0	0	1	0	0	0	0	0	0	0	0	1	0	1	0	0	1	1	0	0	0	1	0	0	0	1	1	0	0	1	1	0	0	0	0	0	1	0	0	1
KZ15_454	KAZ_002062_Kyzyl-Orda	KAZ	2062	Kyzyl-Orda	-/-/-/-/-/-/-/-/-	S	-/-/-/Euro-American Other/-/-/-/-	1	0	0	0	0	0	0	0	0	0	0	0	0	1	1	1	0	0	1	0	0	0	0	1	0	0	0	0	1	0	0	1	1	0	0	0	0	0	1	0	0	1
KZ15_274	KAZ_002077_Uralsk	KAZ	2077	Uralsk	-/-/-/-/-/-/-/-/-	S	-/Beijing/-/-/-/-/-/-	1	0	0	0	0	0	0	0	0	0	0	0	0	1	1	1	0	0	1	1	0	0	1	1	0	0	0	1	1	0	0	1	0	0	0	1	0	0	1	0	0	1
KZ15_214	KAZ_002080_cycloserine resistant	KAZ	2080	cycloserine resistant	-/INH/RIF/EMB/-/-/-/-/-	MDR	-/Beijing SA+/-/-/-/-/-/-	0	1	0	0	1	0	0	0	0	0	0	0	0	1	1	1	0	0	1	1	0	0	0	1	0	0	0	1	1	0	0	1	1	0	0	0	0	0	1	0	0	1
KZ15_451	KAZ_002112_Kyzyl-Orda	KAZ	2112	Kyzyl-Orda	-/INH/-/-/-/-/-/-/-	MonoR-INH	-/Beijing/-/-/-/-/-/-	1	1	0	0	0	0	0	0	0	0	0	0	0	1	1	1	0	0	1	1	0	0	0	1	0	0	0	1	1	0	0	1	0	0	0	1	0	0	1	0	0	1
KZ15_090	KAZ_002139_Uralsk	KAZ	2139	Uralsk	S/INH/RIF/EMB/-/-/-/-/-	MDR	-/Beijing V+/CHIN+/K2/-/-/-/-/-/-	0	1	0	0	1	0	0	0	0	0	0	0	0	0	0	1	0	0	1	1	0	0	0	1	0	0	0	1	1	0	0	0	1	0	0	0	0	0	1	0	0	1
KZ15_446	KAZ_002160_Kyzyl-Orda	KAZ	2160	Kyzyl-Orda	-/INH/RIF/EMB/-/-/-/KM/-	MDR	-/Beijing SA+/-/-/-/-/-/-	0	1	0	0	1	0	0	0	0	0	0	0	0	1	1	1	0	1	1	1	0	0	0	1	0	0	0	1	1	0	0	1	1	0	0	0	0	0	1	0	0	1
KZ15_028	KAZ_002161_taldygorgan	KAZ	2161	taldygorgan	-/INH/RIF/EMB/-/-/-/-/-	MDR	-/Beijing V+/CHIN+/K2/-/-/-/-/-/-	0	1	0	0	1	0	0	0	0	0	0	0	0	1	0	1	0	0	1	1	0	0	0	1	0	0	0	1	1	0	0	0	1	0	0	0	0	0	1	0	0	1
KZ15_026	KAZ_002169_taldygorgan	KAZ	2169	taldygorgan	-/INH/RIF/EMB/-/-/-/-/-	MDR	-/Beijing V+/CHIN+/K2/-/-/-/-/-/-	0	1	0	0	1	0	0	0	0	0	0	0	0	1	0	1	0	0	1	1	0	0	0	1	0	0	0	1	1	0	0	0	1	0	0	0	0	0	1	0	0	1
KZ15_442	KAZ_002182_Kyzyl-Orda	KAZ	2182	Kyzyl-Orda	-/INH/RIF/-/-/-/-/-/-	MDR	-/-/-/LAM/-/-/-/-	1	1	1	0	1	0	0	0	0	0	0	0	0	1	1	1	0	0	1	0	0	0	1	1	0	0	0	0	1	0	0	1	1	0	0	0	0	0	1	0	0	1
KZ15_449	KAZ_002182_Kyzyl-Orda	KAZ	2182	Kyzyl-Orda	-/INH/RIF/-/-/-/-/-/-	MDR	-/-/-/LAM/-/-/-/-	1	1	1	0	1	0	0	0	0	0	0	0	0	1	1	1	0	0	1	0	0	0	1	1	0	0	0	0	1	0	0	1	1	0	0	0	0	0	1	0	0	1
KZ15_060	KAZ_002197_Uralsk	KAZ	2197	Uralsk	-/INH/-/-/-/-/-/-/-	MonoR-INH	-/-/-/LAM/-/-/-/-	1	1	1	0	0	0	0	0	0	0	0	0	0	1	0	1	0	0	1	0	0	0	1	1	0	0	0	0	1	0	0	0	1	0	0	0	0	0	1	0	0	1
KZ15_447	KAZ_002203_Kyzyl-Orda	KAZ	2203	Kyzyl-Orda	-/-/-/-/-/-/-/-/-	S	-/Beijing/-/-/-/-/-/-	1	0	0	0	0	0	0	0	0	0	0	0	0	1	0	1	0	0	1	1	0	0	0	1	0	0	0	1	1	0	0	1	0	0	0	0	0	0	1	0	0	1
KZ15_222	KAZ_002234_cycloserine resistant	KAZ	2234	cycloserine resistant	-/INH/-/EMB/-/-/-/-/-	MonoR-INH	-/Beijing/-/-/-/-/-/-	0	1	0	0	0	0	0	0	0	0	0	0	0	1	1	1	0	0	1	1	0	0	1	1	0	0	0	1	1	0	0	1	0	0	0	1	0	0	1	0	0	1
KZ15_228	KAZ_002259_cycloserine resistant	KAZ	2259	cycloserine resistant	-/INH/RIF/EMB/FLQ/-/-/KM/-	MDR	-/Beijing SA+/-/-/-/-/-/-	0	1	0	0	1	0	0	0	0	0	1	0	0	1	1	1	0	1	1	1	0	0	0	1	0	0	0	1	1	0	0	1	1	0	0	0	0	0	1	0	0	1
KZ15_452	KAZ_002272_Kyzyl-Orda	KAZ	2272	Kyzyl-Orda	-/-/-/-/-/-/-/KM/-	S	-/Beijing/-/-/-/-/-/-	1	0	0	0	0	0	0	0	0	0	0	0	0	1	1	1	0	1	1	1	0	0	0	1	0	0	0	1	1	0	0	1	0	0	0	0	0	0	1	0	0	1
KZ15_067	KAZ_002280_Uralsk	KAZ	2280	Uralsk	-/INH/-/-/-/-/-/-/-	MonoR-INH	-/-/-/LAM/-/-/-/-	1	1	1	0	0	0	0	0	0	0	0	0	0	1	0	1	0	0	1	0	0	0	1	1	0	0	0	0	1	0	0	1	1	0	0	0	0	0	1	0	0	1
KZ15_087	KAZ_002285_Uralsk	KAZ	2285	Uralsk	S/INH/RIF/EMB/-/-/-/-/-	MDR	-/Beijing V+/CHIN+/K2/-/-/-/-/-/-	0	1	0	0	1	0	0	0	0	0	0	0	0	0	0	1	0	0	1	1	0	0	0	1	0	0	0	1	1	0	0	0	1	0	0	0	0	0	1	0	0	1
KZ15_056	KAZ_002287_Uralsk	KAZ	2287	Uralsk	S/INH/RIF/EMB/-/-/-/-/-	MDR	-/Beijing V+/CHIN+/K2/-/-/-/-/-/-	0	1	0	0	1	0	0	0	0	0	0	0	0	0	1	1	0	0	1	1	0	0	0	1	0	0	0	1	1	0	0	0	1	0	0	0	0	0	1	0	0	1
KZ15_269	KAZ_002287_Uralsk	KAZ	2287	Uralsk	-/INH/RIF/EMB/-/-/-/-/-	MDR	-/Beijing SA+/-/-/-/-/-/-	0	1	0	0	1	0	0	0	0	0	0	0	0	1	1	1	0	0	1	1	0	0	0	1	0	0	0	1	1	0	0	1	1	0	0	0	0	0	1	0	0	1
KZ15_059	KAZ_002299_Uralsk	KAZ	2299	Uralsk	-/INH/RIF/EMB/-/-/-/-/-	MDR	-/Beijing V+/CHIN+/K2/-/-/-/-/-/-	0	1	0	0	1	0	0	0	0	0	0	0	0	1	0	1	0	0	1	1	0	0	0	1	0	0	0	1	1	0	0	0	1	0	0	0	0	0	1	0	0	1
KZ15_089	KAZ_002316_Uralsk	KAZ	2316	Uralsk	S/INH/-/EMB/-/-/-/-/-	MonoR-INH	-/Beijing V+/CHIN+/K2/-/-/-/-/-/-	0	1	0	0	0	0	0	0	0	0	0	0	0	0	0	1	0	0	1	1	0	0	0	1	0	0	0	1	1	0	0	0	1	0	0	0	0	0	1	0	0	1
KZ15_053	KAZ_002317_Uralsk	KAZ	2317	Uralsk	-/INH/-/EMB/-/KM/AM/CM/-/-/-	MonoR-INH	-/Beijing SA+/-/-/-/-/-/-	0	1	0	0	0	0	0	0	0	0	0	1	0	1	0	1	0	0	1	1	0	0	0	1	0	0	0	1	1	0	0	1	1	0	0	0	0	0	1	0	0	1
KZ15_050	KAZ_002320_Uralsk	KAZ	2320	Uralsk	-/INH/RIF/EMB/-/-/-/-/-	MDR	-/Beijing V+/CHIN+/K2/-/-/-/-/-/-	0	1	0	0	1	0	0	0	0	0	0	0	0	1	0	1	0	0	1	1	0	0	0	1	0	0	0	1	1	0	0	0	1	0	0	0	0	0	1	0	0	1
KZ15_448	KAZ_002330_Kyzyl-Orda	KAZ	2330	Kyzyl-Orda	-/INH/-/-/-/-/-/-/-	MonoR-INH	-/Beijing SA+/-/-/-/-/-/-	1	1	0	0	0	0	0	0	0	0	0	0	0	1	1	1	0	0	1	1	0	0	0	1	0	0	0	1	1	0	0	1	1	0	0	0	0	0	1	0	0	1
KZ15_217	KAZ_002331_cycloserine resistant	KAZ	2331	cycloserine resistant	-/-/-/-/-/-/-/KM/-	S	-/Beijing SA+/-/-/-/-/-/-	1	0	0	0	0	0	0	0	0	0	0	0	0	1	1	1	0	1	1	1	0	0	0	1	0	0	0	1	1	0	0	1	1	0	0	0	0	0	1	0	0	1
KZ15_542	KAZ_002336_Pavlodar	KAZ	2336	Pavlodar	-/-/-/-/-/-/-/-/-	S	-/-/-/Euro-American Other/-/-/-/-	1	0	0	0	0	0	0	0	0	0	0	0	0	1	0	1	0	0	1	0	0	0	0	1	0	0	0	0	1	0	0	1	1	0	0	1	0	0	1	0	0	1
KZ15_074	KAZ_002345_Uralsk	KAZ	2345	Uralsk	-/INH/RIF/EMB/FLQ/-/-/-/-	MDR	-/Beijing V+/CHIN+/K2/-/-/-/-/-/-	0	1	0	0	1	0	0	0	0	0	1	0	0	1	0	1	0	0	1	1	0	0	0	1	0	0	0	1	1	0	0	0	1	0	0	0	0	0	1	0	0	1
KZ15_273	KAZ_002376_Uralsk	KAZ	2376	Uralsk	-/-/-/-/-/-/-/-/-	S	-/-/-/LAM/-/-/-/-	1	0	0	0	0	0	0	0	0	0	0	0	0	1	1	1	0	0	1	0	0	0	1	1	0	0	0	0	1	0	0	1	1	0	0	1	0	0	1	0	0	1
KZ15_054	KAZ_002392_Uralsk	KAZ	2392	Uralsk	-/INH/RIF/EMB/-/-/-/-/-	MDR	-/Beijing V+/CHIN+/K2/-/-/-/-/-/-	0	1	0	0	1	0	0	0	0	0	0	0	0	1	0	1	0	0	1	1	0	0	0	1	0	0	0	1	1	0	0	0	1	0	0	0	0	0	1	0	0	1
KZ15_049	KAZ_002413_Uralsk	KAZ	2413	Uralsk	-/INH/RIF/EMB/-/-/-/-/-	MDR	-/Beijing V+/CHIN+/K2/-/-/-/-/-/-	0	1	0	0	1	0	0	0	0	0	0	0	0	1	0	1	0	0	1	1	0	0	0	1	0	0	0	1	1	0	0	0	1	0	0	0	0	0	1	0	0	1
KZ15_272	KAZ_002445_Kyzyl-Orda	KAZ	2445	Kyzyl-Orda	-/INH/RIF/EMB/FLQ/-/-/-/-	MDR	-/Beijing SA+/-/-/-/-/-/-	0	1	0	0	1	0	0	0	0	0	1	0	0	1	1	1	0	0	1	1	0	0	1	1	0	0	0	1	1	0	0	1	1	0	0	1	0	0	1	0	0	1
KZ15_450	KAZ_002447_Kyzyl-Orda	KAZ	2447	Kyzyl-Orda	-/INH/RIF/EMB/-/-/-/KM/-	MDR	-/Beijing SA+/-/-/-/-/-/-	0	1	0	0	1	0	0	0	0	0	0	0	0	1	1	1	0	1	1	1	0	0	0	1	0	0	0	1	1	0	0	1	1	0	0	0	0	0	1	0	0	1
KZ15_200	KAZ_002450_cycloserine resistant	KAZ	2450	cycloserine resistant	-/INH/RIF/-/FLQ/KM/AM/CM/-/KM/-	MDR	-/Beijing/-/-/-/-/-/-	1	1	0	0	0	0	1	0	0	1	1	1	0	1	1	1	0	1	1	1	0	0	0	1	0	0	0	1	1	0	0	1	0	0	0	0	0	0	1	0	0	1
KZ15_062	KAZ_002506_Uralsk	KAZ	2506	Uralsk	-/INH/RIF/EMB/-/-/-/-/-	MDR	-/Beijing V+/CHIN+/K2/-/-/-/-/-/-	0	1	0	0	1	0	0	0	0	0	0	0	0	1	0	1	0	0	1	1	0	0	0	1	0	0	0	1	1	0	0	0	1	0	0	0	0	0	1	0	0	1
KZ15_052	KAZ_002522_Uralsk	KAZ	2522	Uralsk	-/INH/RIF/EMB/-/-/-/-/-	MDR	-/Beijing V+/CHIN+/K2/-/-/-/-/-/-	0	1	0	0	1	0	0	0	0	0	0	0	0	1	0	1	0	0	1	1	0	0	0	1	0	0	0	1	1	0	0	0	1	0	0	0	0	0	1	0	0	1
KZ15_538	KAZ_002536_Pavlodar	KAZ	2536	Pavlodar	-/-/-/-/-/-/-/-/-	S	-/-/-/Euro-American Other/-/-/-/-	1	0	0	0	0	0	0	0	0	0	0	0	0	1	0	1	0	0	1	0	0	0	0	1	0	0	0	0	1	0	0	1	1	0	0	1	0	0	1	0	0	1
KZ15_535	KAZ_002546_Pavlodar	KAZ	2546	Pavlodar	-/-/-/-/-/-/-/-/-	S	-/Beijing/-/-/-/-/-/-	1	0	0	0	0	0	0	0	0	0	0	0	0	1	0	1	0	0	1	1	0	0	0	1	0	0	0	1	1	0	0	1	0	0	0	0	0	0	1	0	0	1
KZ15_539	KAZ_002569_Pavlodar	KAZ	2569	Pavlodar	-/-/-/-/-/-/-/-/-	S	-/Beijing/-/-/-/-/-/-	1	0	0	0	0	0	0	0	0	0	0	0	0	1	0	1	0	0	1	1	0	0	1	1	0	0	0	1	1	0	0	1	0	0	0	1	0	0	1	0	0	1
KZ15_051	KAZ_002582_Uralsk	KAZ	2582	Uralsk	-/INH/-/-/-/-/-/-/-	MonoR-INH	-/-/-/LAM/-/-/-/-	1	1	1	0	0	0	0	0	0	0	0	0	0	1	0	1	0	0	1	0	0	0	1	1	0	0	0	0	1	0	0	0	1	0	0	0	0	0	1	0	0	1
KZ15_389	KAZ_002585_Zhambyl	KAZ	2585	Zhambyl	-/INH/RIF/-/-/-/-/-/-	MDR	-/-/-/LAM/-/-/-/-	1	1	1	0	1	0	0	0	0	0	0	0	0	1	0	1	0	0	1	0	0	0	1	1	0	0	0	0	1	0	0	1	1	0	0	0	0	0	1	0	0	1
KZ15_190	KAZ_002601_cycloserine resistant	KAZ	2601	cycloserine resistant	-/INH/RIF/EMB/FLQ/-/-/-/-	MDR	-/Beijing SA+/-/-/-/-/-/-	0	1	0	0	1	0	0	0	0	1	1	0	0	1	1	1	0	0	1	1	0	0	0	1	0	0	0	1	1	0	0	1	1	0	0	0	0	0	1	0	0	1
KZ15_135	KAZ_002628_Kostanay	KAZ	2628	Kostanay	S/INH/RIF/EMB/-/-/-/-/-	MDR	-/Beijing V+/CHIN+/K2/-/-/-/-/-/-	0	1	0	0	1	0	0	0	0	0	0	0	0	0	0	1	0	0	1	1	0	0	0	1	0	0	0	1	1	0	0	0	1	0	0	0	0	0	1	0	0	1
KZ15_385	KAZ_002726_Zhambyl	KAZ	2726	Zhambyl	-/-/-/-/-/-/-/-/-	S	-/Beijing/-/-/-/-/-/-	1	0	0	0	0	0	0	0	0	0	0	0	0	1	1	1	0	0	1	1	0	0	0	1	0	0	0	1	1	0	0	1	0	0	0	0	0	0	1	0	0	1
KZ15_366	KAZ_002781_Aktobe	KAZ	2781	Aktobe	-/-/-/-/-/-/-/-/-	S	-/Beijing/-/-/-/-/-/-	1	0	0	0	0	0	0	0	0	0	0	0	0	1	0	1	0	0	1	1	0	0	0	1	0	0	0	1	1	0	0	1	0	0	0	0	0	0	1	0	0	1
KZ15_047	KAZ_002787_Uralsk	KAZ	2787	Uralsk	-/INH/RIF/EMB/-/-/-/-/-	MDR	-/Beijing V+/CHIN+/K2/-/-/-/-/-/-	0	1	0	0	1	0	0	0	0	0	0	0	0	1	1	1	0	0	1	1	0	0	0	1	0	0	0	1	1	0	0	0	1	0	0	0	0	0	1	0	0	1
KZ15_534	KAZ_002791_Pavlodar	KAZ	2791	Pavlodar	-/-/-/-/-/-/-/-/-	S	-/Beijing/-/-/-/-/-/-	1	0	0	0	0	0	0	0	0	0	0	0	0	1	0	1	0	0	1	1	0	0	0	1	0	0	0	1	1	0	0	1	0	0	0	0	0	0	1	0	0	1
KZ15_543	KAZ_002791_Pavlodar	KAZ	2791	Pavlodar	-/-/-/-/-/-/-/-/-	S	-/Beijing/-/-/-/-/-/-	1	0	0	0	0	0	0	0	0	0	0	0	0	1	0	1	0	0	1	1	0	0	0	1	0	0	0	1	1	0	0	1	0	0	0	0	0	0	1	0	0	1
KZ15_384	KAZ_003014_Zhambyl	KAZ	3014	Zhambyl	-/INH/RIF/-/FLQ/-/-/-/-	MDR	-/-/-/LAM/-/-/-/-	1	1	1	0	1	0	0	0	0	0	1	0	0	1	1	1	0	0	1	0	0	0	1	1	0	0	0	0	1	0	0	1	1	0	0	0	0	0	1	0	0	1
KZ15_373	KAZ_003069_Aktobe	KAZ	3069	Aktobe	-/INH/RIF/-/-/-/-/-/-	MDR	-/-/-/LAM/-/-/-/-	1	0	1	0	1	0	0	0	0	0	0	0	0	1	0	1	0	0	1	0	0	0	1	1	0	0	0	0	1	0	0	1	1	0	0	0	0	0	1	0	0	1
KZ15_501	KAZ_003223_july 2014	KAZ	3223	july 2014	-/INH/RIF/EMB/FLQ/KM/AM/CM/-/-/-	MDR	-/Beijing SA+/-/-/-/-/-/-	0	1	0	0	1	0	0	0	0	1	1	1	0	1	1	1	0	0	1	1	0	0	1	1	0	0	0	1	1	0	0	1	1	0	0	1	0	0	1	0	0	1
KZ15_532	KAZ_003246_Pavlodar	KAZ	3246	Pavlodar	-/INH/-/-/-/-/-/-/-	MonoR-INH	-/Beijing/-/-/-/-/-/-	1	1	0	0	0	0	0	0	0	0	0	0	0	1	1	1	0	0	1	1	0	0	0	1	0	0	0	1	1	0	0	1	0	0	0	1	0	0	1	0	0	1
KZ15_381	KAZ_003350_Aktobe	KAZ	3350	Aktobe	-/-/-/-/-/-/-/-/-	S	-/-/-/Euro-American Other/-/-/-/-	1	0	0	0	0	0	0	0	0	0	0	0	0	1	0	1	0	0	1	0	0	0	0	1	0	0	0	0	1	0	0	1	1	0	0	0	0	0	1	0	0	1
KZ15_365	KAZ_003360_Aktobe	KAZ	3360	Aktobe	-/INH/-/-/-/-/-/-/-	MonoR-INH	-/-/-/Euro-American Other/-/-/-/-	1	1	0	0	0	0	0	0	0	0	0	0	0	1	0	1	0	0	1	0	0	0	0	1	0	0	0	0	1	0	0	1	1	0	0	0	0	0	1	0	0	1
KZ15_502	KAZ_003426_july 2014	KAZ	3426	july 2014	-/INH/RIF/EMB/-/KM/AM/CM/-/-/-	MDR	-/Beijing SA+/-/-/-/-/-/-	0	1	0	0	1	0	0	0	0	0	0	1	0	1	0	1	0	0	1	1	0	0	1	1	0	0	0	1	1	0	0	1	1	0	0	1	0	0	1	0	0	1
KZ15_387	KAZ_003514_Zhambyl	KAZ	3514	Zhambyl	S/INH/-/EMB/-/-/-/-/-	MonoR-INH	-/-/-/Euro-American Other/-/-/-/-	0	1	1	0	0	0	0	0	0	0	0	0	0	0	0	1	0	0	1	0	0	0	0	1	0	0	0	0	1	0	0	0	1	0	0	0	0	0	1	0	0	0
KZ15_066	KAZ_003946_Uralsk	KAZ	3946	Uralsk	-/INH/RIF/-/-/-/-/-/-	MDR	-/Beijing V+/CHIN+/K2/-/-/-/-/-/-	1	1	0	0	1	0	0	0	0	0	0	0	0	1	0	1	0	0	1	1	0	0	0	1	0	0	0	1	1	0	0	0	1	0	0	0	0	0	1	0	0	1
KZ15_068	KAZ_003974_Uralsk	KAZ	3974	Uralsk	-/INH/RIF/EMB/-/-/-/-/-	MDR	-/Beijing SA+/-/-/-/-/-/-	0	1	0	0	1	0	0	0	0	0	0	0	0	1	0	1	0	0	1	1	0	0	0	1	0	0	0	1	1	0	0	1	1	0	0	0	0	0	1	0	0	1
KZ15_005	KAZ_003992_zhambyl	KAZ	3992	zhambyl	S/INH/RIF/-/-/-/-/-/-	MDR	-/Beijng K1/-/-/-/-/-/-	1	1	0	0	0	1	0	0	0	0	0	0	0	0	0	1	0	0	1	1	0	0	0	1	0	0	0	1	1	0	0	0	0	0	0	0	0	0	1	0	0	1
KZ15_276	KAZ_004207_Atyrau-3	KAZ	4207	Atyrau-3	-/INH/RIF/-/-/-/-/-/-	MDR	-/-/-/LAM/-/-/-/-	1	1	0	0	0	0	1	0	0	0	0	0	0	1	0	1	0	0	1	0	0	0	1	1	0	0	0	0	1	0	0	1	1	0	0	0	0	0	1	0	0	1
KZ15_289	KAZ_004214_Atyrau-3	KAZ	4214	Atyrau-3	-/INH/RIF/-/-/-/-/-/-	MDR	-/Beijing SA+/-/-/-/-/-/-	1	1	0	0	1	0	0	0	0	0	0	0	0	1	0	1	0	0	1	1	0	0	0	1	0	0	0	1	1	0	0	1	1	0	0	0	0	0	1	0	0	1
KZ15_303	KAZ_004222_Atyrau-3	KAZ	4222	Atyrau-3	-/INH/RIF/-/-/-/-/-/-	MDR	-/Beijing SA+/-/-/-/-/-/-	1	1	0	0	1	0	0	0	0	0	0	0	0	1	1	1	0	0	1	1	0	0	1	1	0	0	0	1	1	0	0	1	1	0	0	1	0	0	1	0	0	1
KZ15_277	KAZ_004225_Atyrau-3	KAZ	4225	Atyrau-3	-/INH/RIF/-/-/-/-/-/-	MDR	-/Beijing/-/-/-/-/-/-	1	1	0	0	0	1	0	0	0	0	0	0	0	1	0	1	0	0	1	1	0	0	1	1	0	0	0	1	1	0	0	1	0	0	0	1	0	0	1	0	0	1
KZ15_294	KAZ_004325_Atyrau-3	KAZ	4325	Atyrau-3	-/INH/RIF/EMB/-/-/-/KM/-	MDR	-/Beijing SA+/-/-/-/-/-/-	0	1	0	0	1	0	0	0	0	0	0	0	0	1	1	1	0	1	1	1	0	0	0	1	0	0	0	1	1	0	0	1	1	0	0	0	0	0	1	0	0	1
KZ15_072	KAZ_004396_Uralsk	KAZ	4396	Uralsk	-/INH/RIF/EMB/-/-/-/-/-	MDR	-/Beijing V+/CHIN+/K2/-/-/-/-/-/-	0	1	0	0	1	0	0	0	0	0	0	1	0	1	0	1	0	0	1	1	0	0	0	1	0	0	0	1	1	0	0	1	1	0	0	0	0	0	1	0	0	1
KZ15_285	KAZ_004418_Atyrau-3	KAZ	4418	Atyrau-3	-/INH/-/EMB/-/-/-/KM/-	MonoR-INH	-/Beijing SA+/-/-/-/-/-/-	0	1	0	0	0	0	0	0	0	0	0	0	0	1	0	1	1	0	1	1	0	0	0	1	0	0	0	1	1	0	0	1	1	0	0	1	0	0	1	0	0	1
KZ15_329	KAZ_004455_Atyrau-3	KAZ	4455	Atyrau-3	-/INH/-/EMB/-/-/-/-/-	MonoR-INH	-/Beijing SA+/-/-/-/-/-/-	0	1	0	0	0	0	0	0	0	0	0	0	0	1	1	1	0	0	1	1	0	0	1	1	0	0	0	1	1	0	0	1	1	0	0	1	0	0	1	0	0	1
KZ15_320	KAZ_004470_Atyrau-3	KAZ	4470	Atyrau-3	-/INH/RIF/EMB/-/-/-/-/-	MDR	-/Beijing SA+/-/-/-/-/-/-	0	1	0	0	1	0	0	0	0	0	0	0	0	1	0	1	0	0	1	1	0	0	0	1	0	0	0	1	1	0	0	1	1	0	0	1	0	0	1	0	0	1
KZ15_017	KAZ_004472_zhambyl	KAZ	4472	zhambyl	-/INH/RIF/EMB/-/-/-/-/-	MDR	-/Beijing V+/CHIN+/K2/-/-/-/-/-/-	0	1	0	0	1	0	0	0	0	0	0	0	0	1	0	1	0	0	1	1	0	0	0	1	0	0	0	1	1	0	0	0	1	0	0	0	0	0	1	0	0	1
KZ15_314	KAZ_004476_Atyrau-3	KAZ	4476	Atyrau-3	-/INH/RIF/EMB/-/-/-/-/-	MDR	-/Beijing SA+/-/-/-/-/-/-	0	1	0	0	1	0	0	0	0	0	0	0	0	1	0	1	0	0	1	1	0	0	0	1	0	0	0	1	1	0	0	1	1	0	0	1	0	0	1	0	0	1
KZ15_317	KAZ_004480_Atyrau-3	KAZ	4480	Atyrau-3	-/INH/RIF/EMB/-/-/-/-/-	MDR	-/Beijing SA+/-/-/-/-/-/-	0	1	0	0	1	0	0	0	0	0	0	0	0	1	0	1	0	0	1	1	0	0	1	1	0	0	0	1	1	0	0	1	1	0	0	1	0	0	1	0	0	1
KZ15_282	KAZ_004483_Atyrau-3	KAZ	4483	Atyrau-3	-/INH/RIF/EMB/-/-/-/-/-	MDR	-/Beijing SA+/-/-/-/-/-/-	0	1	0	0	1	0	0	0	0	0	0	0	0	1	0	1	0	0	1	1	0	0	0	1	0	0	0	1	1	0	0	1	1	0	0	0	0	0	1	0	0	1
KZ15_290	KAZ_004514_Atyrau-3	KAZ	4514	Atyrau-3	-/INH/-/-/-/-/-/-/-	MonoR-INH	-/Beijing SA+/-/-/-/-/-/-	1	1	0	0	0	0	0	0	0	0	0	0	0	1	0	1	0	0	1	1	0	0	1	1	0	0	0	1	1	0	0	1	1	0	0	1	0	0	1	0	0	1
KZ15_309	KAZ_004515_Atyrau-3	KAZ	4515	Atyrau-3	-/-/-/-/-/-/-/-/-	S	-/-/-/Euro-American Other/-/-/-/-	1	0	0	0	0	0	0	0	0	0	0	0	0	1	0	1	0	0	1	0	0	0	0	1	0	0	0	0	1	0	0	1	1	0	0	1	0	0	1	0	0	1
KZ15_157	KAZ_004517_Kostanay	KAZ	4517	Kostanay	-/INH/-/-/-/-/-/-/-	MonoR-INH	-/Beijing SA+/-/-/-/-/-/-	1	1	0	0	0	0	0	0	0	0	0	0	0	1	0	1	0	0	1	1	0	0	0	1	0	0	0	1	1	0	0	1	1	0	0	0	0	0	1	0	0	1
KZ15_040	KAZ_004530_aktube	KAZ	4530	aktube	S/INH/-/-/-/-/-/-/-	MonoR-INH	-/Beijing V+/CHIN+/K2/-/-/-/-/-/-	1	1	0	0	0	0	0	0	0	0	0	0	0	0	0	1	0	0	1	1	0	0	0	1	0	0	0	1	1	0	0	0	1	0	0	0	0	0	1	0	0	1
KZ15_299	KAZ_004592_Atyrau-3	KAZ	4592	Atyrau-3	-/INH/-/EMB/-/-/-/-/-	MonoR-INH	-/Beijing SA+/-/-/-/-/-/-	0	1	0	0	0	0	0	0	0	0	0	0	0	1	0	1	0	0	1	1	0	0	1	1	0	0	0	1	1	0	0	1	1	0	0	1	0	0	1	0	0	1
KZ15_330	KAZ_004606_Atyrau-3	KAZ	4606	Atyrau-3	-/INH/RIF/-/-/-/-/-/-	MDR	-/Beijing SA+/-/-/-/-/-/-	1	1	0	0	1	0	0	0	0	0	0	0	0	1	0	1	0	0	1	1	0	0	0	1	0	0	0	1	1	0	0	1	1	0	0	1	0	0	1	0	0	1
KZ15_319	KAZ_004611_Atyrau-3	KAZ	4611	Atyrau-3	-/-/-/-/FLQ/-/-/-/-	S	-/Beijing/-/-/-/-/-/-	1	0	0	0	0	0	0	0	0	0	1	0	0	1	0	1	0	0	1	1	0	0	0	1	0	0	0	1	1	0	0	1	0	0	0	1	0	0	1	0	0	1
KZ15_331	KAZ_004631_Atyrau-3	KAZ	4631	Atyrau-3	-/INH/RIF/-/-/KM/AM/CM/-/-/-	MDR	-/-/-/LAM/-/-/-/-	1	1	1	0	1	0	0	0	0	0	0	1	0	1	0	1	0	0	1	0	0	0	1	1	0	0	0	0	1	0	0	1	1	0	0	0	0	0	1	0	0	1
KZ15_324	KAZ_004636_Atyrau-3	KAZ	4636	Atyrau-3	-/INH/RIF/EMB/-/-/-/KM/-	MDR	-/Beijing SA+/-/-/-/-/-/-	0	1	0	0	1	0	0	0	0	0	0	0	0	1	1	1	0	1	1	1	0	0	0	1	0	0	0	1	1	0	0	1	1	0	0	1	0	0	1	0	0	1
KZ15_404	KAZ_004641_Zhambyl	KAZ	4641	Zhambyl	-/-/-/-/-/-/-/-/-	S	-/-/-/Euro-American Other/-/-/-/-	1	0	0	0	0	0	0	0	0	0	0	0	0	1	1	1	0	0	1	0	0	0	0	1	0	0	0	0	1	0	0	1	1	0	0	0	0	0	1	0	0	1
KZ15_312	KAZ_004647_Atyrau-3	KAZ	4647	Atyrau-3	-/INH/RIF/-/FLQ/KM/AM/CM/-/-/-	MDR	-/-/-/LAM/-/-/-/-	1	1	1	0	1	0	0	0	0	0	1	1	0	1	0	1	0	0	1	0	0	0	1	1	0	0	0	0	1	0	0	1	1	0	0	0	0	0	1	0	0	1
KZ15_291	KAZ_004648_Atyrau-3	KAZ	4648	Atyrau-3	S/-/RIF/EMB/FLQ/-/-/KM/-	MonoR-RIF	-/Beijing/-/-/-/-/-/-	0	0	0	0	0	0	0	1	0	1	1	0	0	0	1	1	0	1	1	1	0	0	0	1	0	0	0	0	1	0	0	0	1	0	0	0	0	0	1	0	0	1
KZ15_316	KAZ_004650_Atyrau-3	KAZ	4650	Atyrau-3	-/INH/RIF/EMB/-/KM/AM/CM/-/-/-	MDR	-/Beijing SA+/-/-/-/-/-/-	0	1	0	0	1	0	0	0	0	0	0	1	0	1	0	1	0	0	1	1	0	0	0	1	0	0	0	1	1	0	0	1	1	0	0	1	0	0	1	0	0	1
KZ15_396	KAZ_004671_Zhambyl	KAZ	4671	Zhambyl	-/INH/-/-/-/-/-/-/-	MonoR-INH	-/Beijing SA+/-/-/-/-/-/-	1	1	0	0	0	0	0	0	0	0	0	0	0	1	1	1	0	0	1	1	0	0	0	1	0	0	0	1	1	0	0	1	1	0	0	0	0	0	1	0	0	1
KZ15_400	KAZ_004692_Zhambyl	KAZ	4692	Zhambyl	-/INH/RIF/-/-/-/-/-/-	MDR	-/-/-/LAM/-/-/-/-	1	1	0	0	1	0	0	0	0	0	0	0	0	1	0	1	0	0	1	0	0	0	1	1	0	0	0	0	1	0	0	1	1	0	0	0	0	0	1	0	0	1
KZ15_293	KAZ_004696_Atyrau-3	KAZ	4696	Atyrau-3	-/INH/RIF/EMB/-/KM/AM/CM/-/-/-	MDR	-/Beijing SA+/-/-/-/-/-/-	0	1	0	0	0	0	1	0	0	0	0	0	0	1	1	1	0	0	1	1	0	0	0	1	0	0	0	1	1	0	0	0	1	0	0	0	0	0	1	0	0	1
KZ15_295	KAZ_004703_Atyrau-3	KAZ	4703	Atyrau-3	-/INH/RIF/EMB/-/-/-/-/-	MDR	-/Beijing SA+/-/-/-/-/-/-	0	1	0	0	1	0	0	0	0	0	0	0	0	1	1	1	0	0	1	1	0	0	0	1	0	0	0	1	1	0	0	1	1	0	0	0	0	0	1	0	0	1
KZ15_326	KAZ_004722_Atyrau-3	KAZ	4722	Atyrau-3	-/INH/RIF/EMB/-/-/-/KM/-	MDR	-/Beijing SA+/-/-/-/-/-/-	0	1	0	0	1	0	0	1	0	0	0	0	0	1	0	1	0	1	1	1	1	0	1	1	0	0	0	1	1	0	0	1	1	0	0	1	0	0	1	0	0	1
KZ15_398	KAZ_004730_Zhambyl	KAZ	4730	Zhambyl	-/-/-/-/-/-/-/-/-	S	-/-/-/Euro-American Other/-/-/-/-	1	0	0	0	0	0	0	0	0	0	0	0	0	1	0	1	0	0	1	0	0	0	0	1	0	0	0	0	1	0	0	1	1	0	0	0	0	0	1	0	0	1
KZ15_402	KAZ_004738_Zhambyl	KAZ	4738	Zhambyl	-/-/-/-/-/-/-/-/-	S	-/-/-/Euro-American Other/-/-/-/-	1	0	0	0	0	0	0	0	0	0	0	0	0	1	1	1	0	0	1	0	0	0	0	1	0	0	0	0	1	0	0	1	1	0	0	0	0	0	1	0	0	1
KZ15_039	KAZ_004778_aktube	KAZ	4778	aktube	-/INH/RIF/-/-/-/-/-/-	MDR	-/-/-/LAM/-/-/-/-	1	1	0	0	1	0	0	0	0	0	0	0	0	1	0	1	0	0	1	0	0	0	1	1	0	0	0	0	1	0	0	0	1	0	0	0	0	0	1	0	0	1
KZ15_321	KAZ_004786_Atyrau-3	KAZ	4786	Atyrau-3	-/INH/RIF/EMB/-/-/-/-/-	MDR	-/Beijing SA+/-/-/-/-/-/-	0	1	0	0	1	0	0	0	0	0	0	0	0	1	1	1	0	0	1	1	0	0	0	1	0	0	0	1	1	0	0	1	1	0	0	0	0	0	1	0	0	1
KZ15_302	KAZ_004803_Atyrau-3	KAZ	4803	Atyrau-3	-/INH/RIF/-/-/-/-/-/-	MDR	-/Beijing/-/-/-/-/-/-	1	1	0	0	1	0	0	0	0	0	0	0	0	1	0	1	0	0	1	1	0	0	1	1	0	0	0	1	1	0	0	1	0	0	0	1	0	0	1	0	0	1
KZ15_313	KAZ_004820_Atyrau-3	KAZ	4820	Atyrau-3	-/INH/RIF/-/-/-/-/-/-	MDR	-/Beijing/-/-/-/-/-/-	1	1	0	0	1	0	0	0	0	0	0	0	0	1	0	1	0	0	1	1	0	0	1	1	0	0	0	1	1	0	0	1	0	0	0	1	0	0	1	0	0	1
KZ15_308	KAZ_004853_Atyrau-3	KAZ	4853	Atyrau-3	-/INH/-/-/-/-/-/-/-	MonoR-INH	-/Beijing SA+/-/-/-/-/-/-	1	1	0	0	0	0	0	0	0	0	0	0	0	1	1	1	0	0	1	1	0	0	1	1	0	0	0	1	1	0	0	1	1	0	0	0	0	0	1	0	0	1
KZ15_339	KAZ_004859_Atyrau-3	KAZ	4859	Atyrau-3	-/-/-/-/-/-/-/-/-	S	-/Beijing/-/-/-/-/-/-	1	0	0	0	0	0	0	0	0	0	0	0	0	1	0	1	0	0	1	1	0	0	0	1	0	0	0	1	1	0	0	1	0	0	0	1	0	0	1	0	0	1
KZ15_325	KAZ_004860_Atyrau-3	KAZ	4860	Atyrau-3	-/-/-/-/-/-/-/KM/-	S	-/-/-/LAM/-/-/-/-	1	0	0	0	0	0	0	0	0	0	0	0	0	1	0	1	0	1	1	0	0	0	1	1	0	0	0	0	1	0	0	1	1	0	0	1	0	0	1	0	0	1
KZ15_300	KAZ_004864_Atyrau-3	KAZ	4864	Atyrau-3	-/INH/RIF/EMB/-/-/-/-/-	MDR	-/Beijing SA+/-/-/-/-/-/-	0	1	0	0	1	0	0	0	0	0	0	0	0	1	0	1	0	0	1	1	0	0	0	1	0	0	0	1	1	0	0	1	1	0	0	1	0	0	1	0	0	1
KZ15_322	KAZ_004888_Atyrau-3	KAZ	4888	Atyrau-3	-/INH/RIF/EMB/-/-/-/-/-	MDR	-/Beijing SA+/-/-/-/-/-/-	0	1	0	0	1	0	0	0	0	0	0	0	0	1	1	1	0	0	1	1	0	0	1	1	0	0	0	1	1	0	0	1	1	0	0	0	0	0	1	0	0	1
KZ15_341	KAZ_004901_Atyrau-3	KAZ	4901	Atyrau-3	-/INH/RIF/-/-/-/-/-/-	MDR	-/-/-/LAM/-/-/-/-	1	1	1	0	1	0	0	0	0	0	0	0	0	1	0	1	0	0	1	1	0	0	1	1	0	0	0	0	1	0	0	1	1	0	0	1	0	0	1	0	0	1
KZ15_401	KAZ_004925_Zhambyl	KAZ	4925	Zhambyl	S/INH/RIF/EMB/FLQ/-/-/KM/-	MDR	-/Beijing V+/CHIN+/K2/-/-/-/-/-/-	0	1	0	0	1	0	0	0	0	0	1	0	0	0	1	1	0	1	1	1	0	0	0	1	0	0	0	1	1	0	0	0	1	0	0	0	0	0	1	0	0	1
KZ15_288	KAZ_004951_Atyrau-3	KAZ	4951	Atyrau-3	-/INH/RIF/-/FLQ/-/-/-/-	MDR	-/-/-/Euro-American Other/-/-/-/-	1	1	0	0	1	0	0	0	0	0	1	0	0	1	0	1	0	0	1	0	0	0	0	1	0	0	0	0	1	0	0	1	1	0	0	0	0	0	1	0	0	1
KZ15_375	KAZ_004985_Aktobe	KAZ	4985	Aktobe	-/-/-/-/-/-/-/-/-	S	-/Beijing/-/-/-/-/-/-	1	0	0	0	0	0	0	0	0	0	0	0	0	1	0	1	0	0	1	1	0	0	0	1	0	0	0	1	1	0	0	1	0	0	0	0	0	0	1	0	0	1
KZ15_015	KAZ_004990_zhambyl	KAZ	4990	zhambyl	S/INH/RIF/EMB/-/-/-/-/-	MDR	-/Beijing V+/CHIN+/K2/-/-/-/-/-/-	0	1	0	0	1	0	0	0	0	0	0	0	0	0	0	1	0	0	1	1	0	0	0	1	0	0	0	1	1	0	0	0	1	0	0	0	0	0	1	0	0	1
KZ15_393	KAZ_005001_Zhambyl	KAZ	5001	Zhambyl	S/INH/-/-/-/-/-/KM/-	MonoR-INH	-/Beijng K1/-/-/-/-/-/-	1	1	0	0	0	0	0	0	0	0	0	0	0	0	1	1	0	1	1	1	0	0	0	1	0	0	0	1	1	0	0	0	0	0	0	0	0	0	1	0	0	1
KZ15_016	KAZ_005004_zhambyl	KAZ	5004	zhambyl	S/INH/RIF/EMB/-/-/-/-/-	MDR	-/Beijing V+/CHIN+/K2/-/-/-/-/-/-	0	1	0	0	1	0	0	0	0	0	0	0	0	0	0	1	0	0	1	1	0	0	0	1	0	0	0	1	1	0	0	0	1	0	0	0	0	0	1	0	0	1
KZ15_042	KAZ_005041_aktube	KAZ	5041	aktube	-/INH/-/EMB/-/-/-/-/-	MonoR-INH	-/Beijing SA+/-/-/-/-/-/-	0	1	0	0	0	0	0	0	0	0	0	0	0	1	0	1	0	0	1	1	0	0	1	1	0	0	0	1	1	0	0	1	1	0	0	0	0	0	1	0	0	1
KZ15_392	KAZ_005050_Zhambyl	KAZ	5050	Zhambyl	-/INH/RIF/-/-/-/-/-/-	MDR	-/Beijing V+/CHIN+/K2/-/-/-/-/-/-	1	1	0	0	1	0	0	0	0	0	0	0	0	1	1	1	0	0	1	1	0	0	0	1	0	0	0	1	1	0	0	0	1	0	0	0	0	0	1	0	0	1
KZ15_002	KAZ_005053_zhambyl	KAZ	5053	zhambyl	-/INH/-/-/-/-/-/-/-	MonoR-INH	-/-/-/Euro-American Other/-/-/-/-	1	1	0	0	0	0	0	0	0	0	0	0	0	1	0	1	0	0	1	0	0	0	0	1	0	0	0	0	1	0	0	0	1	0	0	0	0	0	1	0	0	1
KZ15_296	KAZ_005062_Atyrau-3	KAZ	5062	Atyrau-3	-/INH/RIF/EMB/FLQ/KM/AM/CM/-/-/-	MDR	-/Beijing SA+/-/-/-/-/-/-	0	1	0	0	1	0	0	0	0	1	1	1	0	1	0	1	0	0	1	1	0	0	0	1	0	0	0	1	1	0	0	1	1	0	0	1	0	0	1	0	0	1
KZ15_006	KAZ_005080_zhambyl	KAZ	5080	zhambyl	S/INH/RIF/EMB/-/-/-/KM/-	MDR	-/Beijing V+/CHIN+/K2/-/-/-/-/-/-	0	1	0	0	1	0	0	0	0	0	0	0	0	0	0	1	1	0	1	1	0	0	0	1	0	0	0	1	1	0	0	0	1	0	0	0	0	0	1	0	0	1
KZ15_070	KAZ_005087_Uralsk	KAZ	5087	Uralsk	-/INH/RIF/EMB/-/-/-/-/-	MDR	-/Beijing V+/CHIN+/K2/-/-/-/-/-/-	0	1	0	0	1	0	0	0	0	0	0	0	0	1	1	1	0	0	1	1	0	0	0	1	0	0	0	1	1	0	0	0	1	0	0	0	0	0	1	0	0	1
KZ15_342	KAZ_005106_Atyrau-3	KAZ	5106	Atyrau-3	-/INH/RIF/EMB/-/-/-/-/-	MDR	-/Beijing SA+/-/-/-/-/-/-	0	1	0	0	1	0	0	0	0	0	0	0	0	1	0	1	0	0	1	1	0	0	1	1	0	0	0	1	1	0	0	1	1	0	0	1	0	0	1	0	0	1
KZ15_307	KAZ_005120_Atyrau-3	KAZ	5120	Atyrau-3	-/INH/RIF/EMB/-/-/-/-/-	MDR	-/Beijing SA+/-/-/-/-/-/-	0	1	0	0	1	0	0	0	0	0	0	0	0	1	0	1	0	0	1	1	0	0	1	1	0	0	0	1	1	0	0	1	1	0	0	0	0	0	1	0	0	1
KZ15_335	KAZ_005121_Atyrau-3	KAZ	5121	Atyrau-3	-/INH/RIF/EMB/-/-/-/-/-	MDR	-/Beijing SA+/-/-/-/-/-/-	0	1	0	0	1	0	0	0	0	0	0	0	0	1	0	1	0	0	1	1	0	0	1	1	0	0	0	1	1	0	0	1	1	0	0	1	0	0	1	0	0	1
KZ15_394	KAZ_005143_Zhambyl	KAZ	5143	Zhambyl	-/INH/-/EMB/-/-/-/-/-	MonoR-INH	-/Beijing/-/-/-/-/-/-	0	1	0	0	0	0	0	0	0	0	0	0	0	1	1	1	0	0	1	1	0	0	0	1	0	0	0	1	1	0	0	1	0	0	0	0	0	0	1	0	0	1
KZ15_004	KAZ_005149_zhambyl	KAZ	5149	zhambyl	S/INH/-/-/-/-/-/-/-	MonoR-INH	-/Beijng K1/-/-/-/-/-/-	1	1	0	0	0	0	0	0	0	0	0	0	0	0	0	1	0	0	1	1	0	0	0	1	0	0	0	1	1	0	0	0	0	0	0	0	0	0	1	0	0	1
KZ15_397	KAZ_005158_Zhambyl	KAZ	5158	Zhambyl	-/INH/RIF/EMB/-/-/-/-/-	MDR	-/Beijing SA+/-/-/-/-/-/-	0	1	0	0	1	0	0	0	0	0	0	0	0	1	1	1	0	0	1	1	0	0	1	1	0	0	0	1	1	0	0	1	1	0	0	1	0	0	1	0	0	1
KZ15_399	KAZ_005187_Zhambyl	KAZ	5187	Zhambyl	-/INH/RIF/-/-/-/-/KM/-	MDR	-/Beijing/-/-/-/-/-/-	1	1	0	0	1	0	0	0	0	0	0	0	0	1	1	1	0	1	1	1	0	0	0	1	0	0	0	1	1	0	0	1	0	0	0	0	0	0	1	0	0	1
KZ15_043	KAZ_005195_aktube	KAZ	5195	aktube	-/INH/-/-/-/-/-/-/-	MonoR-INH	-/Beijing V+/CHIN+/K2/-/-/-/-/-/-	1	1	0	0	0	0	0	0	0	0	0	0	0	1	0	1	0	0	1	1	0	0	0	1	0	0	0	1	1	0	0	0	1	0	0	0	0	0	1	0	0	1
KZ15_011	KAZ_005204_zhambyl	KAZ	5204	zhambyl	S/INH/-/-/-/-/-/-/-	MonoR-INH	-/Beijng K1/-/-/-/-/-/-	1	1	0	0	0	0	0	0	0	0	0	0	0	0	0	1	0	0	1	1	0	0	0	1	0	0	0	1	1	0	0	0	0	0	0	0	0	0	1	0	0	1
KZ15_279	KAZ_005206_Atyrau-3	KAZ	5206	Atyrau-3	S/-/RIF/EMB/-/-/-/KM/-	MonoR-RIF	-/Beijing V+/CHIN+/K2/-/-/-/-/-/-	0	0	0	0	0	0	0	1	0	0	0	0	0	0	1	1	0	1	1	1	0	0	0	1	0	0	0	1	1	0	0	0	1	0	0	0	0	0	1	0	0	1
KZ15_069	KAZ_005219_Uralsk	KAZ	5219	Uralsk	-/INH/-/EMB/-/-/-/-/-	MonoR-INH	-/Beijing SA+/-/-/-/-/-/-	0	1	0	0	0	0	0	0	0	0	0	0	0	1	0	1	0	0	1	1	0	0	0	1	0	0	0	1	1	0	0	1	1	0	0	0	0	0	1	0	0	1
KZ15_036	KAZ_005258_aktube	KAZ	5258	aktube	-/INH/RIF/EMB/-/-/-/-/-	MDR	-/Beijing V+/CHIN+/K2/-/-/-/-/-/-	0	1	0	0	1	0	0	0	0	0	0	0	0	1	0	1	0	0	1	1	0	0	0	1	0	0	0	1	1	0	0	0	1	0	0	0	0	0	1	0	0	1
KZ15_010	KAZ_005312_zhambyl	KAZ	5312	zhambyl	-/-/-/-/-/-/-/-/-	S	-/-/-/LAM/-/-/-/-	1	0	0	0	0	0	0	0	0	0	0	0	0	1	1	1	0	0	1	0	0	0	1	1	0	0	0	0	1	0	0	0	1	0	0	0	0	0	1	0	0	1
KZ15_045	KAZ_005346_aktube	KAZ	5346	aktube	-/INH/-/EMB/-/-/-/-/-	MonoR-INH	-/Beijing SA+/-/-/-/-/-/-	0	1	0	0	0	0	0	0	0	0	0	0	0	1	1	1	0	0	1	1	0	0	0	1	0	0	0	1	1	0	0	1	1	0	0	0	0	0	1	0	0	1
KZ15_355	KAZ_005362_Semey	KAZ	5362	Semey	-/INH/-/-/-/-/-/KM/-	MonoR-INH	-/Beijing SA+/-/-/-/-/-/-	1	1	0	0	0	0	0	0	0	0	0	0	0	1	1	1	1	0	1	1	0	0	1	1	0	0	0	1	1	0	0	1	1	0	0	1	0	0	1	0	0	1
KZ15_378	KAZ_005403_Aktobe	KAZ	5403	Aktobe	-/-/-/-/-/-/-/-/-	S	-/Beijing/-/-/-/-/-/-	1	0	0	0	0	0	0	0	0	0	0	0	0	1	0	1	0	0	1	1	0	0	0	1	0	0	0	1	1	0	0	1	0	0	0	0	0	0	1	0	0	1
KZ15_391	KAZ_005432_Zhambyl	KAZ	5432	Zhambyl	-/-/RIF/-/-/-/-/-/-	MonoR-RIF	-/-/-/LAM/-/-/-/-	1	0	0	0	1	0	0	0	0	0	0	0	0	1	0	1	0	0	1	0	0	0	1	1	0	0	0	0	1	0	0	1	1	0	0	0	0	0	1	0	0	1
KZ15_348	KAZ_005440_Semey	KAZ	5440	Semey	-/INH/RIF/EMB/-/-/-/-/-	MDR	-/Beijing SA+/-/-/-/-/-/-	0	1	0	0	1	0	0	0	0	0	0	0	0	1	0	1	0	0	1	1	0	0	0	1	0	0	0	1	1	0	0	1	1	0	0	1	0	0	1	0	0	1
KZ15_018	KAZ_005444_zhambyl	KAZ	5444	zhambyl	-/INH/RIF/EMB/-/-/-/KM/-	MDR	-/Beijing V+/CHIN+/K2/-/-/-/-/-/-	0	1	0	0	1	0	0	0	0	0	0	0	0	1	0	1	1	0	1	1	0	0	0	1	0	0	0	1	1	0	0	0	1	0	0	0	0	0	1	0	0	1
KZ15_380	KAZ_005466_Aktobe	KAZ	5466	Aktobe	-/-/RIF/-/-/-/-/-/-	MonoR-RIF	-/-/-/LAM/-/-/-/-	1	0	0	0	1	0	0	0	0	0	0	0	0	1	0	1	0	0	1	0	0	0	1	1	0	0	0	0	1	0	0	1	1	0	0	0	0	0	1	0	0	1
KZ15_001	KAZ_005579_zhambyl	KAZ	5579	zhambyl	S/INH/RIF/-/-/-/-/-/-	MDR	-/Beijing V+/CHIN+/K2/-/-/-/-/-/-	1	1	0	0	1	0	0	0	0	0	0	0	0	0	0	1	0	0	1	1	0	0	0	1	0	0	0	1	1	0	0	0	1	0	0	0	0	0	1	0	0	1
KZ15_012	KAZ_005649_zhambyl	KAZ	5649	zhambyl	S/INH/-/-/-/-/-/-/-	MonoR-INH	-/Beijing V+/CHIN+/K2/-/-/-/-/-/-	1	1	0	0	0	0	0	0	0	0	0	0	0	0	0	1	0	0	1	1	0	0	0	1	0	0	0	1	1	0	0	0	1	0	0	0	0	0	1	0	0	1
KZ15_007	KAZ_005747_zhambyl	KAZ	5747	zhambyl	S/INH/-/EMB/-/-/-/-/-	MonoR-INH	-/Beijing V+/CHIN+/K2/-/-/-/-/-/-	0	1	0	0	0	0	0	0	0	0	0	0	0	0	0	1	0	0	1	1	0	0	0	1	0	0	0	1	1	0	0	0	1	0	0	0	0	0	1	0	0	1
KZ15_119	KAZ_005913_Kostanay	KAZ	5913	Kostanay	S/INH/RIF/EMB/-/-/-/-/-	MDR	-/Beijing V+/CHIN+/K2/-/-/-/-/-/-	0	1	0	0	1	0	0	0	0	0	0	0	0	0	0	1	0	0	1	1	0	0	0	1	0	0	0	1	1	0	0	0	1	0	0	0	0	0	1	0	0	1
KZ15_352	KAZ_005916_Semey	KAZ	5916	Semey	-/INH/RIF/EMB/-/-/-/-/-	MDR	-/-/-/LAM/-/-/-/-	0	0	1	0	1	0	0	0	0	0	0	0	0	1	0	1	0	0	1	0	0	0	1	1	0	0	0	0	1	0	0	1	1	0	0	1	0	0	1	0	0	1
KZ15_351	KAZ_005946_Semey	KAZ	5946	Semey	-/-/-/-/-/-/-/-/-	S	-/Beijing SA+/-/-/-/-/-/-	1	0	0	0	0	0	0	0	0	0	0	0	0	1	0	1	0	0	1	1	0	0	1	1	0	0	0	1	1	0	0	1	1	0	0	1	0	0	1	0	0	1
KZ15_008	KAZ_005988_zhambyl	KAZ	5988	zhambyl	S/INH/RIF/EMB/-/KM/AM/CM/-/-/-	MDR	-/Beijing V+/CHIN+/K2/-/-/-/-/-/-	0	1	0	0	1	0	0	0	0	0	0	1	0	0	0	1	0	0	1	1	0	0	0	1	0	0	0	1	1	0	0	0	1	0	0	0	0	0	1	0	0	1
KZ15_009	KAZ_005997_zhambyl	KAZ	5997	zhambyl	S/INH/RIF/EMB/-/-/-/-/-	MDR	-/Beijng K1/-/-/-/-/-/-	0	1	0	0	1	0	0	0	0	0	0	0	0	0	0	1	0	0	1	1	0	0	0	1	0	0	0	1	1	0	0	0	0	0	0	0	0	0	1	0	0	1
KZ15_149	KAZ_006015_Kostanay	KAZ	6015	Kostanay	S/INH/RIF/EMB/-/-/-/-/-	MDR	-/Beijing V+/CHIN+/K2/-/-/-/-/-/-	0	1	0	0	1	0	0	0	0	0	0	0	0	0	0	1	0	0	1	1	0	0	0	1	0	0	0	1	1	0	0	0	1	0	0	0	0	0	1	0	0	1
KZ15_358	KAZ_006072_Semey	KAZ	6072	Semey	-/-/-/-/-/-/-/-/-	S	-/Beijing/-/-/-/-/-/-	1	0	0	0	0	0	0	0	0	0	0	0	0	1	0	1	0	0	1	1	0	0	1	1	0	0	0	1	1	0	0	1	0	0	0	1	0	0	1	0	0	1
KZ15_346	KAZ_006323_Semey	KAZ	6323	Semey	-/-/-/-/-/-/-/-/-	S	-/-/-/Euro-American Other/-/-/-/-	1	0	0	0	0	0	0	0	0	0	0	0	0	1	0	1	0	0	1	0	0	0	0	1	0	0	0	0	1	0	0	1	1	0	0	0	0	0	1	0	0	1
KZ15_013	KAZ_006388_zhambyl	KAZ	6388	zhambyl	S/INH/RIF/EMB/-/-/-/-/-	MDR	-/Beijing V+/CHIN+/K2/-/-/-/-/-/-	0	1	0	0	1	0	0	0	0	0	0	0	0	0	0	1	0	0	1	1	0	0	0	1	0	0	0	1	1	0	0	0	1	0	0	0	0	0	1	0	0	1
KZ15_143	KAZ_006453_Kostanay	KAZ	6453	Kostanay	S/INH/-/-/-/-/-/-/-	MonoR-INH	-/Beijing V+/CHIN+/K2/-/-/-/-/-/-	1	1	0	0	0	0	0	0	0	0	0	0	0	0	0	1	0	0	1	1	0	0	0	1	0	0	0	1	1	0	0	0	1	0	0	0	0	0	1	0	0	1
KZ15_180	KAZ_006735_Kostanay	KAZ	6735	Kostanay	-/-/-/-/-/-/-/-/-	S	-/-/-/Euro-American Other/-/-/-/-	1	0	0	0	0	0	0	0	0	0	0	0	0	1	0	1	0	0	1	0	0	0	0	1	0	0	0	0	1	0	0	1	1	0	0	0	0	0	1	0	0	1
KZ15_356	KAZ_006795_Semey	KAZ	6795	Semey	-/INH/RIF/EMB/-/-/-/-/-	MDR	-/Beijing SA+/-/-/-/-/-/-	0	1	0	0	1	0	0	0	0	0	0	0	0	1	0	1	0	0	1	1	0	0	1	1	0	0	0	1	1	0	0	1	1	0	0	1	0	0	1	0	0	1
KZ15_343	KAZ_006800_Semey	KAZ	6800	Semey	-/-/-/-/-/-/-/-/-	S	-/Beijing SA+/-/-/-/-/-/-	1	0	0	0	0	0	0	0	0	0	0	0	0	1	0	1	0	0	1	1	0	0	1	1	0	0	0	1	1	0	0	1	1	0	0	1	0	0	1	0	0	1
KZ15_361	KAZ_006849_Semey	KAZ	6849	Semey	-/INH/RIF/EMB/-/KM/AM/CM/-/-/-	MDR	-/Beijing SA+/-/-/-/-/-/-	0	1	0	0	1	0	0	0	0	0	0	1	0	1	0	1	0	0	1	1	0	0	1	1	0	0	0	1	1	0	0	1	1	0	0	1	0	0	1	0	0	1
KZ15_148	KAZ_006887_Kostanay	KAZ	6887	Kostanay	S/INH/-/-/-/-/-/-/-	MonoR-INH	-/Beijng K1/-/-/-/-/-/-	1	1	0	0	0	0	0	0	0	0	0	0	0	0	0	1	0	0	1	1	0	0	0	1	0	0	0	1	1	0	0	0	0	0	0	0	0	0	1	0	0	1
KZ15_121	KAZ_006971_Kostanay	KAZ	6971	Kostanay	S/INH/RIF/EMB/-/-/-/-/-	MDR	-/Beijing V+/CHIN+/K2/-/-/-/-/-/-	0	1	0	0	1	0	0	0	0	0	0	0	0	0	0	1	0	0	1	1	0	0	0	1	0	0	0	1	1	0	0	0	1	0	0	0	0	0	1	0	0	1
KZ15_153	KAZ_006987_Kostanay	KAZ	6987	Kostanay	S/INH/RIF/EMB/-/-/-/-/-	MDR	-/Beijing V+/CHIN+/K2/-/-/-/-/-/-	0	1	0	0	1	0	0	0	0	0	0	0	0	0	1	1	0	0	1	1	0	0	0	1	0	0	0	1	1	0	0	0	1	0	0	0	0	0	1	0	0	1
KZ15_372	KAZ_007214_Aktobe	KAZ	7214	Aktobe	-/-/-/-/-/-/-/-/-	S	-/Beijing/-/-/-/-/-/-	1	0	0	0	0	0	0	0	0	0	0	0	0	1	0	1	0	0	1	1	0	0	0	1	0	0	0	1	1	0	0	1	0	0	0	0	0	0	1	0	0	1
KZ15_370	KAZ_007224_Aktobe	KAZ	7224	Aktobe	-/INH/-/-/-/-/-/-/-	MonoR-INH	-/-/-/Euro-American Other/-/-/-/-	1	1	0	0	0	0	0	0	0	0	0	0	0	1	0	1	0	0	1	0	0	0	0	1	0	0	0	0	1	0	0	1	1	0	0	0	0	0	1	0	0	1
KZ15_371	KAZ_007264_Aktobe	KAZ	7264	Aktobe	-/-/-/-/-/-/-/-/-	S	-/Beijing/-/-/-/-/-/-	1	0	0	0	0	0	0	0	0	0	0	0	0	1	0	1	0	0	1	1	0	0	0	1	0	0	0	1	1	0	0	1	0	0	0	0	0	0	1	0	0	1
KZ15_368	KAZ_007280_Aktobe	KAZ	7280	Aktobe	-/-/RIF/-/-/-/-/-/-	MonoR-RIF	-/-/-/LAM/-/-/-/-	1	0	0	0	1	0	0	0	0	0	0	0	0	1	0	1	0	0	1	0	0	0	1	1	0	0	0	0	1	0	0	1	1	0	0	0	0	0	1	0	0	1
KZ15_364	KAZ_007314_Aktobe	KAZ	7314	Aktobe	-/-/-/-/-/-/-/-/-	S	-/Beijing/-/-/-/-/-/-	1	0	0	0	0	0	0	0	0	0	0	0	0	1	0	1	0	0	1	1	0	0	0	1	0	0	0	1	1	0	0	1	0	0	0	0	0	0	1	0	0	1
KZ15_369	KAZ_007349_Aktobe	KAZ	7349	Aktobe	-/-/-/-/-/-/-/-/-	S	-/Beijing/-/-/-/-/-/-	1	0	0	0	0	0	0	0	0	0	0	0	0	1	0	1	0	0	1	1	0	0	0	1	0	0	0	1	1	0	0	1	0	0	0	0	0	0	1	0	0	1
KZ15_097	KAZ_007350_Kostanay	KAZ	7350	Kostanay	-/INH/-/-/-/-/-/-/-	MonoR-INH	-/-/-/LAM/-/-/-/-	1	1	0	0	0	0	0	0	0	0	0	0	0	1	0	1	0	0	1	0	0	0	1	1	0	0	0	0	1	0	0	0	1	0	0	0	0	0	1	0	0	1
KZ15_034	KAZ_007360_aktube	KAZ	7360	aktube	-/INH/RIF/-/-/-/-/-/-	MDR	-/-/-/-/-/-/-/-	1	1	0	0	1	0	0	0	0	0	0	0	0	1	0	1	0	0	1	1	0	0	0	1	0	0	0	0	1	0	0	0	1	0	0	0	0	0	1	0	0	1
KZ15_176	KAZ_007396_Kostanay	KAZ	7396	Kostanay	-/INH/RIF/EMB/-/-/-/-/-	MDR	-/Beijing V+/CHIN+/K2/-/-/-/-/-/-	0	1	0	0	1	0	0	0	0	0	0	0	0	1	0	1	0	0	1	1	0	0	0	1	0	0	0	1	1	0	0	0	1	0	0	0	0	0	1	0	0	1
KZ15_151	KAZ_007411_Kostanay	KAZ	7411	Kostanay	-/INH/RIF/-/-/-/-/-/-	MDR	-/Beijng K1/-/-/-/-/-/-	1	1	0	0	1	0	0	0	0	0	0	0	0	1	1	1	0	0	1	1	0	0	0	1	0	0	0	1	1	0	0	0	0	0	0	0	0	0	1	0	0	1
KZ15_360	KAZ_007415_Semey	KAZ	7415	Semey	-/-/-/-/-/-/-/KM/-	S	-/Beijing/-/-/-/-/-/-	1	0	0	0	0	0	0	0	0	0	0	0	0	1	1	1	0	1	1	1	0	0	1	1	0	0	0	1	1	0	0	1	0	0	0	1	0	0	1	0	0	1
KZ15_126	KAZ_007416_Kostanay	KAZ	7416	Kostanay	-/INH/-/EMB/-/-/-/-/-	MonoR-INH	-/-/-/Euro-American Other/-/-/-/-	0	1	0	0	0	0	0	0	0	0	0	0	0	1	0	1	0	0	1	0	0	0	0	1	0	0	0	0	1	0	0	0	1	0	0	0	0	0	1	0	0	1
KZ15_107	KAZ_007424_Kostanay	KAZ	7424	Kostanay	-/-/-/-/-/-/-/-/-	S	-/Beijng K1/-/-/-/-/-/-	1	0	0	0	0	0	0	0	0	0	0	0	0	1	0	1	0	0	1	1	0	0	0	1	0	0	0	1	1	0	0	0	0	0	0	0	0	0	1	0	0	1
KZ15_174	KAZ_007454_Kostanay	KAZ	7454	Kostanay	-/INH/RIF/EMB/-/-/-/-/-	MDR	-/Beijing SA+/-/-/-/-/-/-	0	1	0	0	1	0	0	0	0	0	0	0	0	1	0	1	0	0	1	1	0	0	1	1	0	0	0	1	1	0	0	1	1	0	0	1	0	0	1	0	0	1
KZ15_046	KAZ_007482_aktube	KAZ	7482	aktube	-/INH/-/-/-/-/-/-/-	MonoR-INH	-/-/-/LAM/-/-/-/-	1	1	1	0	0	0	0	0	0	0	0	0	0	1	0	1	0	0	1	0	0	0	1	1	0	0	0	0	1	0	0	1	1	0	0	0	0	0	1	0	0	1
KZ15_249	KAZ_007484_cycloserine resistant	KAZ	7484	cycloserine resistant	-/INH/RIF/EMB/-/KM/AM/CM/-/-/-	MDR	-/Beijing SA+/-/-/-/-/-/-	0	1	0	0	1	0	0	0	0	0	0	1	0	1	1	1	0	0	1	1	0	0	1	1	0	0	0	1	1	0	0	1	1	0	0	1	0	0	1	0	0	1
KZ15_130	KAZ_007494_Kostanay	KAZ	7494	Kostanay	S/INH/RIF/EMB/-/-/-/-/-	MDR	-/Beijng K1/-/-/-/-/-/-	0	1	0	0	1	0	0	0	0	0	0	0	0	0	0	1	0	0	1	1	0	0	0	1	0	0	0	1	1	0	0	0	0	0	0	0	0	0	1	0	0	1
KZ15_111	KAZ_007632_Kostanay	KAZ	7632	Kostanay	S/INH/RIF/EMB/-/-/-/-/-	MDR	-/Beijing V+/CHIN+/K2/-/-/-/-/-/-	0	1	0	0	1	0	0	0	0	0	0	0	0	0	0	1	0	0	1	1	0	0	0	1	0	0	0	1	1	0	0	0	1	0	0	0	0	0	1	0	0	1
KZ15_354	KAZ_007650_Semey	KAZ	7650	Semey	-/INH/RIF/-/-/-/-/-/-	MDR	-/-/-/LAM/-/-/-/-	1	0	1	0	1	0	0	0	0	0	0	0	0	1	1	1	0	0	1	0	0	0	1	1	0	0	0	0	1	0	0	1	1	0	0	0	0	0	1	0	0	1
KZ15_044	KAZ_007719_aktube	KAZ	7719	aktube	-/INH/-/-/-/-/-/-/-	MonoR-INH	-/-/-/Euro-American Other/-/-/-/-	1	1	1	0	0	0	0	0	0	0	0	0	0	1	0	1	0	0	1	0	0	0	0	1	0	0	0	0	1	0	0	0	1	0	0	0	0	0	1	0	0	1
KZ15_103	KAZ_007750_Kostanay	KAZ	7750	Kostanay	S/INH/-/EMB/-/-/-/-/-	MonoR-INH	-/Beijing V+/CHIN+/K2/-/-/-/-/-/-	0	1	0	0	0	0	0	0	0	0	0	0	0	0	0	1	0	0	1	1	0	0	0	1	0	0	0	1	1	0	0	0	1	0	0	0	0	0	1	0	0	1
KZ15_150	KAZ_007757_Kostanay	KAZ	7757	Kostanay	S/INH/RIF/EMB/-/KM/AM/CM/-/-/-	MDR	-/Beijing V+/CHIN+/K2/-/-/-/-/-/-	0	1	0	0	1	0	0	0	0	0	0	1	0	0	0	1	0	0	1	1	0	0	0	1	0	0	0	1	1	0	0	0	1	0	0	0	0	0	1	0	0	1
KZ15_367	KAZ_007761_Aktobe	KAZ	7761	Aktobe	-/-/-/-/-/-/-/-/-	S	-/-/-/Euro-American Other/-/-/-/-	1	0	0	0	0	0	0	0	0	0	0	0	0	1	0	1	0	0	1	0	0	0	0	1	0	0	0	0	1	0	0	1	1	0	0	0	0	0	1	0	0	1
KZ15_344	KAZ_007799_Semey	KAZ	7799	Semey	-/INH/RIF/EMB/-/-/-/-/-	MDR	-/Beijing SA+/-/-/-/-/-/-	0	1	0	0	1	0	0	0	0	0	0	0	0	1	0	1	0	0	1	1	0	0	0	1	0	0	0	1	1	0	0	1	1	0	0	0	0	0	1	0	0	1
KZ15_162	KAZ_007829_Kostanay	KAZ	7829	Kostanay	-/-/-/-/-/-/-/-/-	S	-/Beijing/-/-/-/-/-/-	1	0	0	0	0	0	0	0	0	0	0	0	0	1	0	1	0	0	1	1	0	0	0	1	0	0	0	1	1	0	0	1	0	0	0	0	0	0	1	0	0	1
KZ15_216	KAZ_007831_cycloserine resistant	KAZ	7831	cycloserine resistant	-/INH/RIF/EMB/-/-/-/-/-	MDR	-/Beijing/-/-/-/-/-/-	0	1	0	0	1	0	0	0	0	0	0	0	0	1	1	1	0	0	1	1	0	0	0	1	0	0	0	1	1	0	0	1	0	0	0	0	0	0	1	0	0	1
KZ15_041	KAZ_007848_aktube	KAZ	7848	aktube	-/INH/-/-/-/-/-/-/-	MonoR-INH	-/-/-/Euro-American Other/-/-/-/-	1	1	1	0	0	0	0	0	0	0	0	0	0	1	0	1	0	0	1	0	0	0	0	1	0	0	0	0	1	0	0	0	1	0	0	0	0	0	1	0	0	1
KZ15_133	KAZ_007858_Kostanay	KAZ	7858	Kostanay	S/INH/RIF/EMB/-/-/-/-/-	MDR	-/Beijing V+/CHIN+/K2/-/-/-/-/-/-	0	1	0	0	1	0	0	0	0	0	0	0	0	0	0	1	0	0	1	1	0	0	0	1	0	0	0	1	1	0	0	0	1	0	0	0	0	0	1	0	0	1
KZ15_113	KAZ_007865_Kostanay	KAZ	7865	Kostanay	S/INH/RIF/EMB/-/-/-/-/-	MDR	-/Beijing V+/CHIN+/K2/-/-/-/-/-/-	0	1	0	0	1	0	0	0	0	0	0	0	0	0	0	1	0	0	1	1	0	0	0	1	0	0	0	1	1	0	0	0	1	0	0	0	0	0	1	0	0	1
KZ15_159	KAZ_007896_Kostanay	KAZ	7896	Kostanay	-/INH/-/-/-/-/-/-/-	MonoR-INH	-/Beijing SA+/-/-/-/-/-/-	1	1	0	0	0	0	0	0	0	0	0	0	0	1	0	1	0	0	1	1	0	0	0	1	0	0	0	1	1	0	0	1	1	0	0	0	0	0	1	0	0	1
KZ15_038	KAZ_007950_aktube	KAZ	7950	aktube	-/-/RIF/-/-/-/-/-/-	MonoR-RIF	-/Beijng K1/-/-/-/-/-/-	1	0	0	0	0	0	1	0	0	0	0	0	0	1	0	1	0	0	1	1	0	0	0	1	0	0	0	1	1	0	0	0	0	0	0	0	0	0	1	0	0	1
KZ15_166	KAZ_007972_Kostanay	KAZ	7972	Kostanay	-/INH/-/-/-/-/-/-/-	MonoR-INH	-/Beijing SA+/-/-/-/-/-/-	1	1	0	0	0	0	0	0	0	0	0	0	0	1	0	1	0	0	1	1	0	0	0	1	0	0	0	1	1	0	0	1	1	0	0	0	0	0	1	0	0	1
KZ15_349	KAZ_008011_Semey	KAZ	8011	Semey	-/INH/RIF/-/-/-/-/-/-	MDR	-/-/-/LAM/-/-/-/-	1	1	1	0	1	0	0	0	0	0	0	0	0	1	0	1	0	0	1	1	0	0	1	1	0	0	0	0	1	0	0	1	1	0	0	1	0	0	1	0	0	1
KZ15_114	KAZ_008017_Kostanay	KAZ	8017	Kostanay	-/-/-/-/-/-/-/-/-	S	-/Beijng K1/-/-/-/-/-/-	1	0	0	0	0	0	0	0	0	0	0	0	0	1	0	1	0	0	1	1	0	0	0	1	0	0	0	1	1	0	0	0	0	0	0	0	0	0	1	0	0	1
KZ15_131	KAZ_008019_Kostanay	KAZ	8019	Kostanay	-/INH/RIF/EMB/-/KM/AM/CM/-/-/-	MDR	-/-/-/Haarlem/-/-/-/-	0	1	0	0	1	0	0	0	0	0	0	1	0	1	0	1	0	0	1	0	0	1	0	1	0	0	0	0	1	0	0	0	1	0	0	0	0	0	1	0	0	1
KZ15_357	KAZ_008082_Semey	KAZ	8082	Semey	-/INH/-/EMB/-/-/-/-/-	MonoR-INH	-/Beijing SA+/-/-/-/-/-/-	0	1	0	0	0	0	0	0	0	0	0	0	0	1	1	1	0	0	1	1	0	0	1	1	0	0	0	1	1	0	0	1	1	0	0	1	0	0	1	0	0	1
KZ15_353	KAZ_008142_Semey	KAZ	8142	Semey	-/INH/RIF/-/-/-/-/-/-	MDR	-/-/-/LAM/-/-/-/-	1	1	1	0	1	0	0	0	0	0	0	0	0	1	0	1	0	0	1	0	0	0	1	1	0	0	0	0	1	0	0	1	1	0	0	1	0	0	1	0	0	1
KZ15_117	KAZ_008167_Kostanay	KAZ	8167	Kostanay	S/INH/RIF/EMB/-/-/-/-/-	MDR	-/Beijing V+/CHIN+/K2/-/-/-/-/-/-	0	1	0	0	1	0	0	0	0	0	0	0	0	0	0	1	0	0	1	1	0	0	0	1	0	0	0	1	1	0	0	0	1	0	0	0	0	0	1	0	0	1
KZ15_377	KAZ_008253_Aktobe	KAZ	8253	Aktobe	-/-/-/-/-/-/-/-/-	S	-/-/-/Euro-American Other/-/-/-/-	1	0	0	0	0	0	0	0	0	0	0	0	0	1	0	1	0	0	1	0	0	0	0	1	0	0	0	0	1	0	0	1	1	0	0	0	0	0	1	0	0	1
KZ15_172	KAZ_008310_Kostanay	KAZ	8310	Kostanay	-/INH/RIF/-/-/-/-/-/-	MDR	-/Beijing V+/CHIN+/K2/-/-/-/-/-/-	1	1	0	0	1	0	0	0	0	0	0	0	0	1	0	1	0	0	1	1	0	0	0	1	0	0	0	1	1	0	0	0	1	0	0	0	0	0	1	0	0	1
KZ15_127	KAZ_008316_Kostanay	KAZ	8316	Kostanay	S/INH/RIF/-/-/-/-/-/-	MDR	-/Beijing V+/CHIN+/K2/-/-/-/-/-/-	1	1	0	0	1	0	0	0	0	0	0	0	0	0	0	1	0	0	1	1	0	0	0	1	0	0	0	1	1	0	0	0	1	0	0	0	0	0	1	0	0	1
KZ15_359	KAZ_008390_Semey	KAZ	8390	Semey	-/-/RIF/-/-/-/-/-/-	MonoR-RIF	-/-/-/LAM/-/-/-/-	1	0	0	0	1	0	0	0	0	0	0	0	0	1	0	1	0	0	1	0	0	0	1	1	0	0	0	0	1	0	0	1	1	0	0	1	0	0	1	0	0	1
KZ15_171	KAZ_008496_Kostanay	KAZ	8496	Kostanay	-/INH/RIF/EMB/-/-/-/-/-	MDR	-/Beijing SA+/-/-/-/-/-/-	0	1	0	0	1	0	0	0	0	0	0	0	0	1	0	1	0	0	1	1	0	0	0	1	0	0	0	1	1	0	0	1	1	0	0	0	0	0	1	0	0	1
KZ15_350	KAZ_008532_Semey	KAZ	8532	Semey	-/INH/RIF/EMB/-/-/-/-/-	MDR	-/Beijing SA+/-/-/-/-/-/-	0	1	0	0	1	0	0	0	0	0	0	0	0	1	0	1	0	0	1	1	0	0	1	1	0	0	0	1	1	0	0	1	1	0	0	1	0	0	1	0	0	1
KZ15_108	KAZ_008774_Kostanay	KAZ	8774	Kostanay	S/INH/RIF/EMB/-/-/-/-/-	MDR	-/Beijing V+/CHIN+/K2/-/-/-/-/-/-	0	1	0	0	1	0	0	0	0	0	0	0	0	0	0	1	0	0	1	1	0	0	0	1	0	0	0	1	1	0	0	0	1	0	0	0	0	0	1	0	0	1
KZ15_178	KAZ_008776_Kostanay	KAZ	8776	Kostanay	-/INH/RIF/-/-/-/-/-/-	MDR	-/Beijing SA+/-/-/-/-/-/-	1	1	0	0	1	0	0	0	0	0	0	0	0	1	0	1	0	0	1	1	0	0	0	1	0	0	0	1	1	0	0	1	1	0	0	0	0	0	1	0	0	1
KZ15_161	KAZ_009174_Kostanay	KAZ	9174	Kostanay	-/INH/RIF/-/FLQ/KM/AM/CM/-/-/-	MDR	-/Beijing SA+/-/-/-/-/-/-	1	1	0	0	1	0	0	0	0	1	0	1	0	1	0	1	0	0	1	1	0	0	0	1	0	0	0	1	1	0	0	1	1	0	0	0	0	0	1	0	0	1
KZ15_158	KAZ_009177_Kostanay	KAZ	9177	Kostanay	-/INH/RIF/EMB/-/-/-/-/-	MDR	-/Beijing SA+/-/-/-/-/-/-	0	1	0	0	1	0	0	0	0	0	0	0	0	1	0	1	0	0	1	1	0	0	0	1	0	0	0	1	1	0	0	1	1	0	0	0	0	0	1	0	0	1
KZ15_177	KAZ_009385_Kostanay	KAZ	9385	Kostanay	-/INH/RIF/EMB/FLQ/-/-/KM/-	MDR	-/Beijing SA+/-/-/-/-/-/-	0	1	0	0	1	0	0	0	0	1	0	0	0	1	1	1	0	1	1	1	0	0	0	1	0	0	0	1	1	0	0	1	1	0	0	0	0	0	1	0	0	1
KZ15_165	KAZ_009506_Kostanay	KAZ	9506	Kostanay	-/INH/RIF/EMB/-/-/-/-/-	MDR	-/Beijing SA+/-/-/-/-/-/-	0	1	0	0	1	0	0	0	0	0	0	0	0	1	0	1	0	0	1	1	0	0	0	1	0	0	0	1	1	0	0	1	1	0	0	0	0	0	1	0	0	1
KZ15_145	KAZ_0010511_Kostanay	KAZ	10511	Kostanay	S/INH/RIF/EMB/-/-/-/-/-	MDR	-/Beijing V+/CHIN+/K2/-/-/-/-/-/-	0	1	0	0	1	0	0	0	0	0	0	0	0	0	0	1	0	0	1	1	0	0	0	1	0	0	0	1	1	0	0	0	1	0	0	0	0	0	1	0	0	1
KZ15_504	KAZ_0010948_july 2014	KAZ	10948	july 2014	S/INH/RIF/-/FLQ/-/-/KM/-	MDR	-/Beijing SA+/-/-/-/-/-/-	1	1	0	0	1	0	0	1	0	1	1	0	0	0	1	1	0	1	1	1	0	0	1	1	0	0	0	1	1	1	0	1	1	0	0	0	0	0	1	0	0	1
KZ15_512	KAZ_0012103_Almaty	KAZ	12103	Almaty	S/-/RIF/-/FLQ/KM/AM/CM/-/KM/-	MonoR-RIF	-/Beijng K1/-/-/-/-/-/-	1	0	0	0	1	0	0	1	0	1	1	1	0	0	1	1	0	1	1	1	0	0	0	1	0	0	0	1	1	0	0	0	0	0	0	0	0	0	1	0	0	1
KZ15_499	KAZ_0012650_july 2014	KAZ	12650	july 2014	-/INH/RIF/EMB/-/KM/AM/CM/-/-/-	MDR	-/Beijing SA+/-/-/-/-/-/-	0	1	0	0	1	0	0	0	0	0	0	1	0	1	1	1	0	0	1	1	0	0	1	1	0	0	0	1	1	0	0	1	1	0	0	1	0	0	1	0	0	1
KZ15_521	KAZ_0012670_Almaty	KAZ	12670	Almaty	S/INH/RIF/-/FLQ/KM/AM/CM/-/KM/-	MDR	-/Beijing SA+/-/-/-/-/-/-	1	1	0	0	1	0	0	1	0	1	0	1	0	0	1	1	0	1	1	1	0	0	0	1	0	0	0	1	1	0	0	1	1	0	0	0	0	0	1	0	0	1
KZ15_526	KAZ_0014312_Almaty	KAZ	14312	Almaty	-/-/RIF/EMB/FLQ/-/-/KM/-	MonoR-RIF	-/Beijing SA+/-/-/-/-/-/-	0	0	0	0	0	0	0	1	0	1	1	0	0	1	1	1	0	1	1	1	0	0	0	1	0	0	0	1	1	0	0	1	1	0	0	0	0	0	1	0	0	1
KZ15_187	KAZ_001015 (1)_cycloserine resistant_Kyzylorda	KAZ	1015 (1)	cycloserine resistant_Kyzylorda	-/INH/RIF/EMB/-/-/-/-/-	MDR	-/Beijing V+/CHIN+/K2/-/-/-/-/-/-	0	1	0	0	1	0	0	0	0	0	0	0	0	1	1	1	0	0	1	1	0	0	0	1	0	0	0	1	1	0	0	0	1	0	0	0	0	0	1	0	0	1
KZ15_239	KAZ_001015 (2)_cycloserine resistant_Kyzylorda	KAZ	1015 (2)	cycloserine resistant_Kyzylorda	-/INH/RIF/-/-/-/-/-/-	MDR	-/Beijing/-/-/-/-/-/-	1	1	0	0	0	0	1	0	0	0	0	0	0	1	1	1	0	0	1	1	0	0	0	1	0	0	0	1	1	0	0	1	0	0	0	0	0	0	1	0	0	1
KZ15_186	KAZ_001030 (1)_cycloserine resistant	KAZ	1030 (1)	cycloserine resistant	-/INH/RIF/-/-/KM/AM/CM/-/-/-	MDR	-/Beijing SA+/-/-/-/-/-/-	1	1	0	0	1	0	0	0	0	0	0	1	0	1	1	1	0	0	1	1	0	0	0	1	0	0	0	1	1	0	0	1	1	0	0	0	0	0	1	0	0	1
KZ15_199	KAZ_001030 (2)_cycloserine resistant	KAZ	1030 (2)	cycloserine resistant	-/INH/RIF/-/-/KM/AM/CM/-/-/-	MDR	-/Beijing SA+/-/-/-/-/-/-	1	1	0	0	1	0	0	0	0	0	0	1	0	1	1	1	0	0	1	1	0	0	0	1	0	0	0	1	1	0	0	1	1	0	0	0	0	0	1	0	0	1
KZ15_189	KAZ_001051 (1)_cycloserine resistant	KAZ	1051 (1)	cycloserine resistant	-/INH/-/-/-/-/-/-/-	MonoR-INH	-/-/-/LAM/-/-/-/-	1	1	1	0	0	0	0	0	0	0	0	0	0	1	1	1	0	0	1	0	0	0	1	1	0	0	0	0	1	0	0	1	1	0	0	0	0	0	1	0	0	1
KZ15_251	KAZ_001051 (2)_cycloserine resistant	KAZ	1051 (2)	cycloserine resistant	-/INH/-/-/-/-/-/-/-	MonoR-INH	-/-/-/LAM/-/-/-/-	1	1	1	0	0	0	0	0	0	0	0	0	0	1	1	1	0	0	1	0	0	0	1	1	0	0	0	0	1	0	0	1	1	0	0	0	0	0	1	0	0	1
KZ15_195	KAZ_001089 (1)_cycloserine resistant	KAZ	1089 (1)	cycloserine resistant	-/INH/RIF/EMB/-/-/-/-/-	MDR	-/Beijing SA+/-/-/-/-/-/-	0	1	0	0	1	0	0	0	0	0	0	0	0	1	1	1	0	0	1	1	0	0	0	1	0	0	0	1	1	0	0	1	1	0	0	0	0	0	1	0	0	1
KZ15_207	KAZ_001089 (2)_cycloserine resistant	KAZ	1089 (2)	cycloserine resistant	-/INH/RIF/EMB/-/-/-/-/-	MDR	-/Beijing SA+/-/-/-/-/-/-	0	1	0	0	1	0	0	0	0	0	0	0	0	1	1	1	0	0	1	1	0	0	0	1	0	0	0	1	1	0	0	1	1	0	0	0	0	0	1	0	0	1
KZ15_235	KAZ_001089 (3)_cycloserine resistant	KAZ	1089 (3)	cycloserine resistant	-/INH/RIF/EMB/-/-/-/-/-	MDR	-/Beijing SA+/-/-/-/-/-/-	0	1	0	0	1	0	0	0	0	0	0	0	0	1	1	1	0	0	1	1	0	0	0	1	0	0	0	1	1	0	0	1	1	0	0	0	0	0	1	0	0	1
KZ15_219	KAZ_001195 (1)_cycloserine resistant	KAZ	1195 (1)	cycloserine resistant	-/INH/RIF/EMB/-/-/-/-/-	MDR	-/Beijing SA+/-/-/-/-/-/-	0	1	0	0	1	0	0	0	0	0	0	0	0	1	1	1	0	0	1	1	0	0	0	1	0	0	0	1	1	0	0	1	1	0	0	0	0	0	1	0	0	1
KZ15_238	KAZ_001195 (2)_cycloserine resistant	KAZ	1195 (2)	cycloserine resistant	-/INH/RIF/EMB/-/-/-/KM/-	MDR	-/Beijing V+/CHIN+/K2/-/-/-/-/-/-	0	1	0	0	1	0	0	0	0	0	0	0	0	1	1	1	0	1	1	1	0	0	0	1	0	0	0	1	1	0	0	0	1	0	0	0	0	0	1	0	0	1
KZ15_505	KAZ_001309-1039_Almaty	KAZ	1309-1039	Almaty	-/INH/RIF/EMB/-/-/-/-/-	MDR	-/Beijing SA+/-/-/-/-/-/-	0	1	0	0	1	0	0	0	0	0	0	0	0	1	1	1	0	0	1	1	0	0	1	1	0	0	0	1	1	0	0	1	1	0	0	0	0	0	1	0	0	1
KZ15_132	KAZ_0014 (1)_Kostanay	KAZ	14 (1)	Kostanay	S/INH/RIF/EMB/-/KM/AM/CM/-/-/-	MDR	-/Beijing V+/CHIN+/K2/-/-/-/-/-/-	0	1	0	0	1	0	0	0	0	0	0	1	0	0	1	1	0	0	1	1	0	0	0	1	0	0	0	1	1	0	0	0	1	0	0	0	0	0	1	0	0	1
KZ15_163	KAZ_0014 (2)_Kostanay	KAZ	14 (2)	Kostanay	-/INH/RIF/EMB/-/KM/AM/CM/-/-/-	MDR	-/Beijing SA+/-/-/-/-/-/-	0	1	0	0	1	0	0	0	0	0	0	1	0	1	1	1	0	0	1	1	0	0	0	1	0	0	0	1	1	0	0	1	1	0	0	0	0	0	1	0	0	1
KZ15_223	KAZ_001413 (1)_cycloserine resistant	KAZ	1413 (1)	cycloserine resistant	-/INH/RIF/EMB/-/-/-/KM/-	MDR	-/Beijing SA+/-/-/-/-/-/-	0	1	0	0	1	0	0	0	0	0	0	0	0	1	1	1	0	1	1	1	0	0	0	1	0	0	0	1	1	0	0	1	1	0	0	0	0	0	1	0	0	1
KZ15_237	KAZ_001413 (2)_cycloserine resistant	KAZ	1413 (2)	cycloserine resistant	-/INH/RIF/EMB/-/-/-/KM/-	MDR	-/Beijing V+/CHIN+/K2/-/-/-/-/-/-	0	1	0	0	1	0	0	0	0	0	0	0	0	1	1	1	0	1	1	1	0	0	0	1	0	0	0	1	1	0	0	0	1	0	0	0	0	0	1	0	0	1
KZ15_209	KAZ_001557 (1)_cycloserine resistant	KAZ	1557 (1)	cycloserine resistant	-/INH/RIF/EMB/FLQ/KM/AM/CM/-/KM/-	MDR	-/Beijing V+/CHIN+/K2/-/-/-/-/-/-	0	1	0	0	1	0	0	0	0	1	0	1	0	1	1	1	0	1	1	1	0	0	0	1	0	0	0	1	1	0	0	0	1	0	0	0	0	0	1	0	0	1
KZ15_213	KAZ_001557 (2)_cycloserine resistant	KAZ	1557 (2)	cycloserine resistant	-/INH/RIF/EMB/FLQ/KM/AM/CM/-/KM/-	MDR	-/Beijing SA+/-/-/-/-/-/-	0	1	0	0	1	0	0	0	0	1	0	1	0	1	1	1	0	1	1	1	0	0	0	1	0	0	0	1	1	0	0	1	1	0	0	0	0	0	1	0	0	1
KZ15_395	KAZ_00179 (1)_Zhambyl	KAZ	179 (1)	Zhambyl	-/INH/-/-/-/-/-/-/-	MonoR-INH	-/Beijing/-/-/-/-/-/-	1	1	0	0	0	0	0	0	0	0	0	0	0	1	1	1	0	0	1	1	0	0	0	1	0	0	0	1	1	0	0	1	0	0	0	0	0	0	1	0	0	1
KZ15_403	KAZ_00179 (2)_Zhambyl	KAZ	179 (2)	Zhambyl	S/INH/-/-/-/-/-/KM/-	MonoR-INH	-/Beijng K1/-/-/-/-/-/-	1	1	0	0	0	0	0	0	0	0	0	0	0	0	1	1	0	1	1	1	0	0	0	1	0	0	0	1	1	0	0	0	0	0	0	0	0	0	1	0	0	1
KZ15_527	KAZ_0019/7626_Almaty	KAZ	19/7626	Almaty	-/-/RIF/EMB/FLQ/KM/AM/CM/-/KM/-	MonoR-RIF	-/Beijing V+/CHIN+/K2/-/-/-/-/-/-	0	0	0	0	0	0	0	1	0	0	1	1	0	1	1	1	0	1	1	1	0	0	0	1	0	0	0	1	1	0	0	0	1	0	0	0	0	0	1	0	0	1
KZ15_192	KAZ_001934 (1)_cycloserine resistant	KAZ	1934 (1)	cycloserine resistant	-/INH/RIF/-/-/-/-/KM/-	MDR	-/Beijing V+/CHIN+/K2/-/-/-/-/-/-	1	1	0	0	1	0	0	0	0	0	0	0	0	1	1	1	0	1	1	1	0	0	0	1	0	0	0	1	1	0	0	0	1	0	0	0	0	0	1	0	0	1
KZ15_232	KAZ_001934 (2)_cycloserine resistant	KAZ	1934 (2)	cycloserine resistant	-/INH/RIF/-/-/-/-/-/-	MDR	-/-/-/LAM/-/-/-/-	1	1	0	0	1	0	0	0	0	0	0	0	0	1	0	1	0	0	1	0	0	0	1	1	0	0	0	0	1	0	0	1	1	0	0	1	0	0	1	0	0	1
KZ15_218	KAZ_001966 (1)_cycloserine resistant	KAZ	1966 (1)	cycloserine resistant	-/INH/RIF/-/-/-/-/KM/-	MDR	-/Beijing V+/CHIN+/K2/-/-/-/-/-/-	1	1	0	0	1	0	0	0	0	0	0	0	0	1	1	1	0	1	1	1	0	0	0	1	0	0	0	1	1	0	0	0	1	0	0	0	0	0	1	0	0	1
KZ15_241	KAZ_001966 (2)_cycloserine resistant	KAZ	1966 (2)	cycloserine resistant	-/INH/RIF/-/-/-/-/KM/-	MDR	-/Beijing SA+/-/-/-/-/-/-	1	1	0	0	1	0	0	0	0	0	0	0	0	1	1	1	0	1	1	1	0	0	0	1	0	0	0	1	1	0	0	1	1	0	0	0	0	0	1	0	0	1
KZ15_129	KAZ_0020 (1)_Kostanay	KAZ	20 (1)	Kostanay	S/INH/RIF/-/-/-/-/-/-	MDR	-/Beijing V+/CHIN+/K2/-/-/-/-/-/-	1	1	0	0	1	0	0	0	0	0	0	0	0	0	1	1	0	0	1	1	0	0	0	1	0	0	0	1	1	0	0	0	1	0	0	0	0	0	1	0	0	1
KZ15_169	KAZ_0020 (2)_Kostanay	KAZ	20 (2)	Kostanay	-/INH/RIF/-/-/-/-/-/-	MDR	-/Beijing SA+/-/-/-/-/-/-	1	1	0	0	1	0	0	0	0	0	0	0	0	1	1	1	0	0	1	1	0	0	0	1	0	0	0	1	1	0	0	1	1	0	0	0	0	0	1	0	0	1
KZ15_226	KAZ_00204 (1)_cycloserine resistant_Pavlodar	KAZ	204 (1)	cycloserine resistant_Pavlodar	-/-/-/-/-/-/-/-/-	S	-/Beijing/-/-/-/-/-/-	1	0	0	0	0	0	0	0	0	0	0	0	0	1	1	1	0	0	1	1	0	0	0	1	0	0	0	1	1	0	0	1	0	0	0	0	0	0	1	0	0	1
KZ15_242	KAZ_00204 (2)_cycloserine resistant_Pavlodar	KAZ	204 (2)	cycloserine resistant_Pavlodar	-/-/RIF/EMB/FLQ/-/-/KM/-	MonoR-RIF	-/Beijing/-/-/-/-/-/-	0	0	0	0	0	0	0	1	0	1	1	0	0	1	1	1	0	1	1	1	0	0	0	1	0	0	0	1	1	0	0	1	0	0	0	0	0	0	1	0	0	1
KZ15_405	KAZ_003 (1)_Mangistau	KAZ	3 (1)	Mangistau	-/-/-/-/-/-/-/-/-	S	-/Beijing/-/-/-/-/-/-	1	0	0	0	0	0	0	0	0	0	0	0	0	1	1	1	0	0	1	1	0	0	0	1	0	0	0	1	1	0	0	1	0	0	0	0	0	0	1	0	0	1
KZ15_407	KAZ_003 (2)_Mangistau	KAZ	3 (2)	Mangistau	-/-/-/-/-/-/-/-/-	S	-/Beijing/-/-/-/-/-/-	1	0	0	0	0	0	0	0	0	0	0	0	0	1	1	1	0	0	1	1	0	0	0	1	0	0	0	1	1	0	0	1	0	0	0	1	0	0	1	0	0	1
KZ15_196	KAZ_00371 (1)_cycloserine resistant_Pavlodar	KAZ	371 (1)	cycloserine resistant_Pavlodar	-/INH/RIF/EMB/-/-/-/KM/-	MDR	-/Beijing V+/CHIN+/K2/-/-/-/-/-/-	0	1	0	0	1	0	0	0	0	0	0	0	0	1	1	1	0	1	1	1	0	0	0	1	0	0	0	1	1	0	0	0	1	0	0	0	0	0	1	0	0	1
KZ15_215	KAZ_00371 (2)_cycloserine resistant_Pavlodar	KAZ	371 (2)	cycloserine resistant_Pavlodar	-/INH/RIF/EMB/-/-/-/KM/-	MDR	-/Beijing V+/CHIN+/K2/-/-/-/-/-/-	0	1	0	0	1	0	0	0	0	0	0	0	0	1	1	1	0	1	1	1	0	0	0	1	0	0	0	1	1	0	0	0	1	0	0	0	0	0	1	0	0	1
KZ15_138	KAZ_0042 (1)_Kostanay	KAZ	42 (1)	Kostanay	S/INH/RIF/EMB/-/-/-/KM/-	MDR	-/Beijing V+/CHIN+/K2/-/-/-/-/-/-	0	1	0	0	1	0	0	0	0	0	0	0	0	0	1	1	0	1	1	1	0	0	0	1	0	0	0	1	1	0	0	0	1	0	0	0	0	0	1	0	0	1
KZ15_173	KAZ_0042 (2)_Kostanay	KAZ	42 (2)	Kostanay	-/INH/RIF/EMB/-/-/-/-/-	MDR	-/Beijing V+/CHIN+/K2/-/-/-/-/-/-	0	1	0	0	1	0	0	0	0	0	0	0	0	1	1	1	0	0	1	1	0	0	0	1	0	0	0	1	1	0	0	0	1	0	0	0	0	0	1	0	0	1
KZ15_275	KAZ_004206 (1)_Atyrau-3	KAZ	4206 (1)	Atyrau-3	-/INH/-/EMB/-/-/-/-/-	MonoR-INH	-/Beijing SA+/-/-/-/-/-/-	0	1	0	0	0	0	0	0	0	0	0	0	0	1	0	1	0	0	1	1	0	0	1	1	0	0	0	1	1	0	0	1	1	0	0	1	0	0	1	0	0	1
KZ15_328	KAZ_004206 (2)_Atyrau-3	KAZ	4206 (2)	Atyrau-3	-/INH/RIF/EMB/-/-/-/-/-	MDR	-/Beijing SA+/-/-/-/-/-/-	0	1	0	0	1	0	0	0	0	0	0	0	0	1	0	1	0	0	1	1	0	0	0	1	0	0	0	1	1	0	0	1	1	0	0	1	0	0	1	0	0	1
KZ15_280	KAZ_004435 (1)_Atyrau-3	KAZ	4435 (1)	Atyrau-3	-/INH/RIF/EMB/-/-/-/-/-	MDR	-/Beijing SA+/-/-/-/-/-/-	0	1	0	0	1	0	0	0	0	0	0	0	0	1	0	1	0	0	1	1	0	0	0	1	0	0	0	1	1	0	0	1	1	0	0	1	0	0	1	0	0	1
KZ15_304	KAZ_004435 (2)_Atyrau-3	KAZ	4435 (2)	Atyrau-3	-/INH/RIF/EMB/-/-/-/-/-	MDR	-/Beijing SA+/-/-/-/-/-/-	0	1	0	0	1	0	0	0	0	0	0	0	0	1	0	1	0	0	1	1	0	0	0	1	0	0	0	1	1	0	0	1	1	0	0	1	0	0	1	0	0	1
KZ15_340	KAZ_004476-4766_Atyrau-3	KAZ	4476-4766	Atyrau-3	-/INH/RIF/EMB/-/-/-/-/-	MDR	-/Beijing SA+/-/-/-/-/-/-	0	1	0	0	1	0	0	0	0	0	0	0	0	1	0	1	0	0	1	1	0	0	0	1	0	0	0	1	1	0	0	1	1	0	0	1	0	0	1	0	0	1
KZ15_284	KAZ_004504 (1)_Atyrau-3	KAZ	4504 (1)	Atyrau-3	-/INH/RIF/EMB/-/-/-/-/-	MDR	-/Beijing SA+/-/-/-/-/-/-	0	1	0	0	1	0	0	0	0	0	0	0	0	1	0	1	0	0	1	1	0	0	1	1	0	0	0	1	1	0	0	1	1	0	0	1	0	0	1	0	0	1
KZ15_338	KAZ_004504 (2)_Atyrau-3	KAZ	4504 (2)	Atyrau-3	-/-/-/-/-/-/-/-/-	S	-/-/-/LAM/-/-/-/-	1	0	0	0	0	0	0	0	0	0	0	0	0	1	0	1	0	0	1	0	0	0	1	1	0	0	0	0	1	0	0	1	1	0	0	1	0	0	1	0	0	1
KZ15_292	KAZ_004635 (1)_Atyrau-3	KAZ	4635 (1)	Atyrau-3	-/-/-/-/-/-/-/-/-	S	-/Beijing/-/-/-/-/-/-	1	0	0	0	0	0	0	0	0	0	0	0	0	1	0	1	0	0	1	1	0	0	1	1	0	0	0	1	1	0	0	1	0	0	0	1	0	0	1	0	0	1
KZ15_315	KAZ_004635 (2)_Atyrau-3	KAZ	4635 (2)	Atyrau-3	-/-/-/-/-/-/-/-/-	S	-/Beijing/-/-/-/-/-/-	1	0	0	0	0	0	0	0	0	0	0	0	0	1	0	1	0	0	1	1	0	0	1	1	0	0	0	1	1	0	0	1	0	0	0	1	0	0	1	0	0	1
KZ15_297	KAZ_004712 (1)_Atyrau-3	KAZ	4712 (1)	Atyrau-3	-/INH/RIF/-/-/-/-/-/-	MDR	-/Beijing SA+/-/-/-/-/-/-	1	1	0	0	1	0	0	0	0	0	0	0	0	1	0	1	0	0	1	1	0	0	0	1	0	0	0	1	1	0	0	1	1	0	0	1	0	0	1	0	0	1
KZ15_323	KAZ_004712 (2)_Atyrau-3	KAZ	4712 (2)	Atyrau-3	-/INH/RIF/-/-/-/-/-/-	MDR	-/Beijing SA+/-/-/-/-/-/-	1	1	0	0	1	0	0	0	0	0	0	0	0	1	0	1	0	0	1	1	0	0	0	1	0	0	0	1	1	0	0	1	1	0	0	0	0	0	1	0	0	1
KZ15_301	KAZ_004779 (1)_Atyrau-3	KAZ	4779 (1)	Atyrau-3	-/INH/RIF/EMB/-/-/-/-/-	MDR	-/Beijing SA+/-/-/-/-/-/-	0	1	0	0	1	0	0	0	0	0	0	0	0	1	0	1	0	0	1	1	0	0	1	1	0	0	0	1	1	0	0	1	1	0	0	1	0	0	1	0	0	1
KZ15_334	KAZ_004779 (2)_Atyrau-3	KAZ	4779 (2)	Atyrau-3	-/INH/RIF/EMB/-/-/-/-/-	MDR	-/Beijing SA+/-/-/-/-/-/-	0	1	0	0	1	0	0	0	0	0	0	0	0	1	0	1	0	0	1	1	0	0	1	1	0	0	0	1	1	0	0	1	1	0	0	1	0	0	1	0	0	1
KZ15_278	KAZ_004780 (1)_Atyrau-3	KAZ	4780 (1)	Atyrau-3	-/INH/-/EMB/-/-/-/-/-	MonoR-INH	-/Beijing SA+/-/-/-/-/-/-	0	1	0	0	0	0	0	0	0	0	0	0	0	1	0	1	0	0	1	1	0	0	1	1	0	0	0	1	1	0	0	1	1	0	0	1	0	0	1	0	0	1
KZ15_298	KAZ_004780 (2)_Atyrau-3	KAZ	4780 (2)	Atyrau-3	-/INH/-/EMB/-/-/-/-/-	MonoR-INH	-/Beijing SA+/-/-/-/-/-/-	0	1	0	0	0	0	0	0	0	0	0	0	0	1	0	1	0	0	1	1	0	0	1	1	0	0	0	1	1	0	0	1	1	0	0	1	0	0	1	0	0	1
KZ15_281	KAZ_004883 (1)_Atyrau-3	KAZ	4883 (1)	Atyrau-3	-/-/-/-/-/-/-/-/-	S	-/Beijing/-/-/-/-/-/-	1	0	0	0	0	0	0	0	0	0	0	0	0	1	1	1	0	0	1	1	0	0	0	1	0	0	0	1	1	0	0	1	0	0	0	0	0	0	1	0	0	1
KZ15_336	KAZ_004883 (2)_Atyrau-3	KAZ	4883 (2)	Atyrau-3	-/INH/RIF/EMB/-/-/-/-/-	MDR	-/Beijing SA+/-/-/-/-/-/-	0	1	0	0	1	0	0	0	0	0	0	0	0	1	0	1	0	0	1	1	0	0	0	1	0	0	0	1	1	0	0	1	1	0	0	0	0	0	1	0	0	1
KZ15_287	KAZ_00490 (1)_Atyrau-3	KAZ	490 (1)	Atyrau-3	-/-/RIF/-/-/-/-/-/-	MonoR-RIF	-/Beijing/-/-/-/-/-/-	1	0	0	0	1	0	0	0	0	0	0	0	0	1	0	1	0	0	1	1	1	0	1	1	0	1	0	1	1	0	0	1	0	0	0	1	0	0	1	0	0	1
KZ15_306	KAZ_00490 (2)_Atyrau-3	KAZ	490 (2)	Atyrau-3	-/-/-/-/-/-/-/-/-	S	-/Beijing/-/-/-/-/-/-	1	0	0	0	0	0	0	0	0	0	0	0	0	1	0	1	0	0	1	1	0	0	0	1	0	0	0	1	1	0	0	1	0	0	0	0	0	0	1	0	0	1
KZ15_197	KAZ_00578 (1)_cycloserine resistant_Pavlodar	KAZ	578 (1)	cycloserine resistant_Pavlodar	S/INH/RIF/EMB/-/-/-/KM/-	MDR	-/Beijing SA+/-/-/-/-/-/-	0	1	1	0	1	0	0	1	0	0	0	0	0	0	1	1	0	1	1	1	0	0	0	1	0	0	0	1	1	0	0	1	1	0	0	0	0	0	1	0	0	1
KZ15_211	KAZ_00578 (2)_cycloserine resistant_Pavlodar	KAZ	578 (2)	cycloserine resistant_Pavlodar	-/INH/RIF/EMB/-/-/-/-/-	MDR	-/Beijing SA+/-/-/-/-/-/-	0	1	0	0	1	0	0	0	0	0	0	0	0	1	1	1	0	0	1	1	0	0	0	1	0	0	0	1	1	0	0	1	1	0	0	0	0	0	1	0	0	1
KZ15_234	KAZ_00610 (1)_cycloserine resistant_Kyzylorda	KAZ	610 (1)	cycloserine resistant_Kyzylorda	-/INH/RIF/-/-/-/-/KM/-	MDR	-/Beijing SA+/-/-/-/-/-/-	1	1	0	0	1	0	0	0	0	0	0	0	0	1	1	1	0	1	1	1	0	0	1	1	0	0	0	1	1	0	0	1	1	0	0	1	0	0	1	0	0	1
KZ15_236	KAZ_00610 (2)_cycloserine resistant_Kyzylorda	KAZ	610 (2)	cycloserine resistant_Kyzylorda	-/INH/RIF/-/-/-/-/KM/-	MDR	-/Beijing SA+/-/-/-/-/-/-	1	1	0	0	1	0	0	0	0	0	0	0	0	1	1	1	0	1	1	1	0	0	0	1	0	0	0	1	1	0	0	1	1	0	0	0	0	0	1	0	0	1
KZ15_136	KAZ_006164 (1)_Kostanay	KAZ	6164 (1)	Kostanay	-/INH/RIF/EMB/-/-/-/-/-	MDR	-/Beijng K1/-/-/-/-/-/-	0	0	1	0	1	0	0	0	0	0	0	0	0	1	0	1	0	0	1	1	0	0	0	1	0	0	0	1	1	0	0	0	0	0	0	0	0	0	1	0	0	1
KZ15_181	KAZ_006164 (2)_Kostanay	KAZ	6164 (2)	Kostanay	-/INH/RIF/EMB/-/-/-/-/Lzd	MDR	-/Beijing/-/-/-/-/-/-	0	0	1	0	1	0	0	0	0	0	0	0	0	1	0	0	0	0	1	1	0	0	1	1	0	0	0	1	1	0	0	1	0	0	0	0	0	0	1	0	0	1
KZ15_095	KAZ_007469 (1)_Kostanay	KAZ	7469 (1)	Kostanay	S/INH/RIF/EMB/-/-/-/-/-	MDR	-/Beijing V+/CHIN+/K2/-/-/-/-/-/-	0	1	0	0	0	0	1	0	0	0	0	0	0	0	0	1	0	0	1	1	0	0	0	1	0	0	0	1	1	0	0	0	1	0	0	0	0	0	1	0	0	1
KZ15_099	KAZ_007469 (2)_Kostanay	KAZ	7469 (2)	Kostanay	S/INH/RIF/EMB/-/-/-/-/-	MDR	-/Beijing V+/CHIN+/K2/-/-/-/-/-/-	0	1	0	0	0	0	1	0	0	0	0	0	0	0	0	1	0	0	1	1	0	0	0	1	0	0	0	1	1	0	0	0	1	0	0	0	0	0	1	0	0	1
KZ15_110	KAZ_007585 (1)_Kostanay	KAZ	7585 (1)	Kostanay	S/INH/RIF/EMB/-/-/-/-/-	MDR	-/Beijing V+/CHIN+/K2/-/-/-/-/-/-	0	1	0	0	1	0	0	0	0	0	0	0	0	0	0	1	0	0	1	1	0	0	0	1	0	0	0	1	1	0	0	0	1	0	0	0	0	0	1	0	0	1
KZ15_183	KAZ_007585 (2)_Kostanay	KAZ	7585 (2)	Kostanay	S/INH/RIF/EMB/-/-/-/KM/-	MDR	-/Beijing V+/CHIN+/K2/-/-/-/-/-/-	0	1	0	0	1	0	0	1	0	0	0	0	0	0	1	1	0	1	1	1	0	0	0	1	0	0	0	1	1	0	0	0	1	0	0	0	0	0	1	0	0	1
KZ15_376	KAZ_007707 (1)_Aktobe	KAZ	7707 (1)	Aktobe	-/-/-/-/-/-/-/-/-	S	-/-/-/Euro-American Other/-/-/-/-	1	0	0	0	0	0	0	0	0	0	0	0	0	1	0	1	0	0	1	0	0	0	0	1	0	0	0	0	1	0	0	1	1	0	0	0	0	0	1	0	0	1
KZ15_382	KAZ_007707 (2)_Aktobe	KAZ	7707 (2)	Aktobe	-/-/-/-/-/-/-/-/-	S	-/-/-/Euro-American Other/-/-/-/-	1	0	0	0	0	0	0	0	0	0	0	0	0	1	0	1	0	0	1	0	0	0	0	1	0	0	0	0	1	0	0	1	1	0	0	0	0	0	1	0	0	1
KZ15_246	KAZ_00778 (2)_cycloserine resistant_Pavlodar	KAZ	778 (2)	cycloserine resistant_Pavlodar	-/INH/RIF/EMB/-/-/-/KM/-	MDR	-/Beijing SA+/-/-/-/-/-/-	0	1	0	0	1	0	0	0	0	0	0	0	0	1	1	1	0	1	1	1	0	0	0	1	0	0	0	1	1	0	0	1	1	0	0	0	0	0	1	0	0	1
KZ15_167	KAZ_007826 (3)_Kostanay	KAZ	7826 (3)	Kostanay	-/INH/-/-/-/-/-/-/-	MonoR-INH	-/-/-/LAM/-/-/-/-	1	1	1	0	0	0	0	0	0	0	0	0	0	1	0	1	0	0	1	0	0	0	1	1	0	0	0	0	1	0	0	0	1	0	0	0	0	0	1	0	0	1
KZ15_094	KAZ_007843 (1)_Kostanay	KAZ	7843 (1)	Kostanay	S/INH/-/-/-/-/-/-/-	MonoR-INH	-/Beijing V+/CHIN+/K2/-/-/-/-/-/-	1	1	0	0	0	0	0	0	0	0	0	0	0	0	0	1	0	0	1	1	0	0	0	1	0	0	0	1	1	0	0	0	1	0	0	0	0	0	1	0	0	1
KZ15_155	KAZ_007843 (2)_Kostanay	KAZ	7843 (2)	Kostanay	S/INH/-/-/-/-/-/-/-	MonoR-INH	-/Beijing V+/CHIN+/K2/-/-/-/-/-/-	1	1	0	0	0	0	0	0	0	0	0	0	0	0	1	1	0	0	1	1	0	0	0	1	0	0	0	1	1	0	0	0	1	0	0	0	0	0	1	0	0	1
KZ15_105	KAZ_007849 (1)_Kostanay	KAZ	7849 (1)	Kostanay	-/-/-/-/-/-/-/-/-	S	-/-/-/Haarlem/-/-/-/-	1	0	0	0	0	0	0	0	0	0	0	0	0	1	0	1	0	0	1	0	0	1	0	1	0	0	0	0	1	0	0	0	1	0	0	0	0	0	1	0	0	1
KZ15_139	KAZ_007849 (2)_Kostanay	KAZ	7849 (2)	Kostanay	-/-/-/-/-/-/-/-/-	S	-/-/-/Haarlem/-/-/-/-	1	0	0	0	0	0	0	0	0	0	0	0	0	1	0	1	0	0	1	0	0	1	0	1	0	0	0	0	1	0	0	0	1	0	0	0	0	0	1	0	0	1
KZ15_168	KAZ_007959 (1)_Kostanay	KAZ	7959 (1)	Kostanay	-/INH/RIF/EMB/-/-/-/-/-	MDR	-/Beijing SA+/-/-/-/-/-/-	0	1	0	0	1	0	0	0	0	0	0	0	0	1	0	1	0	0	1	1	0	0	0	1	0	0	0	1	1	0	0	1	1	0	0	0	0	0	1	0	0	1
KZ15_182	KAZ_007959 (2)_Kostanay	KAZ	7959 (2)	Kostanay	-/INH/RIF/EMB/-/-/-/-/-	MDR	-/Beijing SA+/-/-/-/-/-/-	0	1	0	0	1	0	0	0	0	0	0	0	0	1	0	1	0	0	1	1	0	0	0	1	0	0	0	1	1	0	0	1	1	0	0	0	0	0	1	0	0	1
KZ15_115	KAZ_00803 (1)_Kostanay	KAZ	803 (1)	Kostanay	S/INH/RIF/EMB/-/-/-/-/-	MDR	-/Beijing V+/CHIN+/K2/-/-/-/-/-/-	0	1	0	0	1	0	0	0	0	0	0	0	0	0	0	1	0	0	1	1	0	0	0	1	0	0	0	1	1	0	0	0	1	0	0	0	0	0	1	0	0	1
KZ15_179	KAZ_00803 (2)_Kostanay	KAZ	803 (2)	Kostanay	-/INH/RIF/EMB/-/-/-/-/-	MDR	-/Beijing SA+/-/-/-/-/-/-	0	1	0	0	1	0	0	0	0	0	0	0	0	1	0	1	0	0	1	1	0	0	0	1	0	0	0	1	1	0	0	1	1	0	0	0	0	0	1	0	0	1
KZ15_140	KAZ_008360 (1)_Kostanay	KAZ	8360 (1)	Kostanay	S/INH/RIF/EMB/-/-/-/-/-	MDR	-/Beijing V+/CHIN+/K2/-/-/-/-/-/-	0	1	0	0	1	0	0	0	0	0	0	0	0	0	0	1	0	0	1	1	0	0	0	1	0	0	0	1	1	0	0	0	1	0	0	0	0	0	1	0	0	1
KZ15_184	KAZ_008360 (2)_Kostanay	KAZ	8360 (2)	Kostanay	-/INH/RIF/EMB/-/-/-/-/-	MDR	-/Beijing V+/CHIN+/K2/-/-/-/-/-/-	0	1	0	0	1	0	0	0	0	0	0	0	0	1	0	1	0	0	1	1	0	0	0	1	0	0	0	1	1	0	0	0	1	0	0	0	0	0	1	0	0	1
KZ15_347	KAZ_008460 (1)_Semey	KAZ	8460 (1)	Semey	-/-/-/-/-/-/-/-/-	S	-/Beijing/-/-/-/-/-/-	1	0	0	0	0	0	0	0	0	0	0	0	0	1	0	1	0	0	1	1	0	0	0	1	0	0	0	1	1	0	0	1	0	0	0	1	0	0	1	0	0	1
KZ15_362	KAZ_008460 (2) _Semey	KAZ	8460 (2)	Semey	-/-/-/-/-/-/-/-/-	S	-/-/-/LAM/-/-/-/-	1	0	0	0	0	0	0	0	0	0	0	0	0	1	0	1	0	0	1	0	0	0	1	1	0	0	0	0	1	0	0	1	1	0	0	1	0	0	1	0	0	1
KZ15_363	KAZ_008460 (3)_Semey	KAZ	8460 (3)	Semey	-/-/-/-/-/-/-/-/-	S	-/-/-/LAM/-/-/-/-	1	0	0	0	0	0	0	0	0	0	0	0	0	1	0	1	0	0	1	0	0	0	1	1	0	0	0	0	1	0	0	1	1	0	0	1	0	0	1	0	0	1
KZ15_175	KAZ_008723 (2)_Kostanay	KAZ	8723 (2)	Kostanay	-/INH/RIF/EMB/-/-/-/-/-	MDR	-/Beijing SA+/-/-/-/-/-/-	0	1	0	0	1	0	0	0	0	0	0	0	0	1	0	1	0	0	1	1	0	0	0	1	0	0	0	1	1	0	0	1	1	0	0	0	0	0	1	0	0	1
KZ15_122	KAZ_00888 (1)_Kostanay	KAZ	888 (1)	Kostanay	-/-/-/-/-/-/-/-/-	S	-/Beijng K1/-/-/-/-/-/-	1	0	0	0	0	0	0	0	0	0	0	0	0	1	0	1	0	0	1	1	0	0	0	1	0	0	0	1	1	0	0	0	0	0	0	0	0	0	1	0	0	1
KZ15_170	KAZ_00888 (2)_Kostanay	KAZ	888 (2)	Kostanay	-/-/-/-/-/-/-/-/-	S	-/Beijing/-/-/-/-/-/-	1	0	0	0	0	0	0	0	0	0	0	0	0	1	0	1	0	0	1	1	0	0	0	1	0	0	0	1	1	0	0	1	0	0	0	0	0	0	1	0	0	1
KZ15_202	KAZ_00892 (1)_cycloserine resistant_Kyzylorda	KAZ	892 (1)	cycloserine resistant_Kyzylorda	-/INH/-/-/-/-/-/-/-	MonoR-INH	-/Beijing/-/-/-/-/-/-	1	1	0	0	0	0	0	0	0	0	0	0	0	1	1	1	0	0	1	1	0	0	0	1	0	0	0	1	1	0	0	1	0	0	0	0	0	0	1	0	0	1
KZ15_210	KAZ_00892 (2)_cycloserine resistant_Kyzylorda	KAZ	892 (2)	cycloserine resistant_Kyzylorda	-/INH/-/-/-/-/-/-/-	MonoR-INH	-/Beijing/-/-/-/-/-/-	1	1	0	0	0	0	0	0	0	0	0	0	0	1	1	1	0	0	1	1	0	0	0	1	0	0	0	1	1	0	0	1	0	0	0	1	0	0	1	0	0	1
KZ15_102	KAZ_009084 (1)_Kostanay	KAZ	9084 (1)	Kostanay	S/INH/RIF/-/-/-/-/-/-	MDR	-/Beijing V+/CHIN+/K2/-/-/-/-/-/-	1	1	0	0	0	0	1	0	0	0	0	0	0	0	0	1	0	0	1	1	0	0	0	1	0	0	0	1	1	0	0	0	1	0	0	0	0	0	1	0	0	1
KZ15_141	KAZ_009084 (2)_Kostanay	KAZ	9084 (2)	Kostanay	S/INH/RIF/-/-/-/-/-/-	MDR	-/Beijing V+/CHIN+/K2/-/-/-/-/-/-	1	1	0	0	0	0	1	0	0	0	0	0	0	0	0	1	0	0	1	1	0	0	0	1	0	0	0	1	1	0	0	0	1	0	0	0	0	0	1	0	0	1
KZ15_120	KAZ_009149 (1)_Kostanay	KAZ	9149 (1)	Kostanay	-/INH/RIF/-/-/-/-/-/-	MDR	-/-/-/Euro-American Other/-/-/-/-	1	1	0	0	1	0	0	0	0	0	0	0	0	1	0	1	0	0	1	1	0	0	0	1	0	0	0	0	1	0	0	0	1	0	0	0	0	0	1	0	0	1
KZ15_156	KAZ_009149 (2)_Kostanay	KAZ	9149 (2)	Kostanay	-/INH/RIF/-/-/-/-/-/-	MDR	-/-/-/Euro-American Other/-/-/-/-	1	1	0	0	1	0	0	0	0	0	0	0	0	1	0	1	0	0	1	1	0	0	0	1	0	0	0	0	1	0	0	0	1	0	0	0	0	0	1	0	0	1
KZ15_134	KAZ_009165 (1)_Kostanay	KAZ	9165 (1)	Kostanay	S/INH/RIF/EMB/-/-/-/-/-	MDR	-/Beijing V+/CHIN+/K2/-/-/-/-/-/-	0	1	0	0	1	0	0	0	0	0	0	0	0	0	0	1	0	0	1	1	0	0	0	1	0	0	0	1	1	0	0	0	1	0	0	0	0	0	1	0	0	1
KZ15_144	KAZ_009165 (2)_Kostanay	KAZ	9165 (2)	Kostanay	S/INH/RIF/EMB/-/-/-/-/-	MDR	-/Beijing V+/CHIN+/K2/-/-/-/-/-/-	0	1	0	0	1	0	0	0	0	0	0	0	0	0	0	1	0	0	1	1	0	0	0	1	0	0	0	1	1	0	0	0	1	0	0	0	0	0	1	0	0	1
								228	122	436	470	197	468	461	457	470	448	440	436	469	82	269	1	463	398	0	91	467	465	346	1	470	469	470	99	0	469	470	163	93	470	470	351	470	470	1	470	470	1
								242	348	34	0	273	2	9	13	0	22	30	34	1	388	201	469	7	72	470	379	3	5	124	469	0	1	0	371	470	1	0	307	377	0	0	119	0	0	469	0	0	469
[truncated: 4 more columns]

## Sheet: S3 Table
Table S3: Lineage and Sublineage assignation of Spoligotyping results (n=677).
SIT*	Lineage and potential Sublineage	binary	OCTAL	n	frequency
1	L2/Beijing	oooooooooooooooooooooooooooooooooonnnnnnnnn	000000000003771	529	78.1388
42	L4.3/LAM9	nnnnnnnnnnnnnnnnnnnnoooonnnnnnnnoooonnnnnnn	777777607760771	34	5.02216
262	L4.2/URAL	nnnnnnnoonnnnnnnnnnnnnnnnnnnooonoooonnnnnnn	774777777420771	14	2.06795
53	L4.1/T1	nnnnnnnnnnnnnnnnnnnnnnnnnnnnnnnnoooonnnnnnn	777777777760771	11	1.62482
254	L4.3/LAM-RUS (former T5-RUS1)	nnnnnnnnnnnnnnoooooooooonnnnnnnnoooonnnnnnn	777760007760771	10	1.4771
35	L4.2/URAL	nnnnnnnnnnnnonnnnnnnnnnnnnnnooonoooonnnnnnn	777737777420771	5	0.738552
190	L2/Beijing	oooooooooooooooooooooooooooooooooonnnnnonnn	000000000003731	5	0.738552
444	L4.3/LAM-RUS	nnnnnnnnnnnnnooooooooooooonnnnnnoooonnnnnnn	777740001760771	5	0.738552
47	L4.1.2/H1	nnnnnnnnnnnnnnnnnnnnnnnnnoooooonoooonnnnnnn	777777774020771	3	0.443131
803	L4.3/LAM-RUS	nnnnnnnnnnnnnooooooooooonnnnnnnnoooonnnnnnn	777740007760771	3	0.443131
39	L4/T4-CEU1	nnnnnnnnnnnnnnnnnnonnnoonnnnnnnnoooonoonnnn	777777347760471	2	0.295421
52	L4/T2	nnnnnnnnnnnnnnnnnnnnnnnnnnnnnnnnoooonnnonnn	777777777760731	2	0.295421
118	L4/?	nnnnnnnnnnnnnnonnnnnnnnnnnnnnnnnoooonnnnnnn	777767777760771	2	0.295421
280	L4.3/LAM-RUS (Former T1-RUS2)	nnnnnnoooooooooooonnnnnnnnnnnnnnoooonnnnnnn	770000777760771	2	0.295421
495	L4.3/LAM-RUS (former T5-RUS1)	nnnnnnnnonnnnnooooooooooonnnnnnnoooonnnnnnn	776760003760771	2	0.295421
1117	L4.2/URAL	nnonnnnoonnnnnnnnnnnnnnnnnnnooonoooonnnnnnn	674777777420771	2	0.295421
1269	L4.2/URAL or L4.5/"New1"	nonnnnnoonnnnnnnnnnnnnnnnnnnooonoooonnnnnnn	574777777420771	2	0.295421
new	U/new (mixed infection with Beijing and LAM?)	nnnnnnnnnnnnnoooooooooonnnnnnnnnoonnnnnnnnn	777740017763771	2	0.295421
new	U/new (mixed infection with Beijing and LAM?)	nnnnnnnnnnnnnooooooooooooonnnnnnoonnnnnnnnn	777740001763771	2	0.295421
new	U/new (mixed infection with Beijing and Haarlem?)	oooooooooooooooooooooooonoooooonoonnnnnnnnn	000000004023771	2	0.295421
new	L4.3/LAM4	nnnnnnnnnnnnnnnnnnnnoooonnnnnnnnoooonnooonn	777777607760611	2	0.295421
20	L4.3/LAM1	nnonnnnnnnnnnnnnnnnnoooonnnnnnnnoooonnnnnnn	677777607760771	1	0.14771
40	L4/T4 (LAM-RUS ancestor?)	nnnnnnnnnnnnnnnnnnonnnnnnnnnnnnnoooonnnnnnn	777777377760771	1	0.14771
44	L4/T5 (LAM-RUS ancestor?)	nnnnnnnnnnnnnnnnnnnnnnonnnnnnnnnoooonnnnnnn	777777757760771	1	0.14771
50	L4.1.2/H3 or L4.5	nnnnnnnnnnnnnnnnnnnnnnnnnnnnnnonoooonnnnnnn	777777777720771	1	0.14771
56	L4/U (likely Haarlem)	nnnnnnnnnnnnonnnnnnnnnnnooooooooooooooooooo	777737770000000	1	0.14771
73	L4/AMBIGOUS T3:T2	nnnnnnnnnnnnonnnnnnnnnnnnnnnnnnnoooonnnonnn	777737777760731	1	0.14771
77	L4/T1	nnnnooonnnnnnnnnnnnnnnnnnnnnnnnnoooonnnnnnn	743777777760771	1	0.14771
127	L4.5/"New1"	nonnnnnnnnnnnnnnnnnnnnnnnnnnooonoooonnnnnnn	577777777420771	1	0.14771
156	L4/T1	nnnnnnnnooonnnnnnnnnnnnnnnnnnnnnoooonnnnnnn	776177777760771	1	0.14771
159	L4.3/LAM-RUS?	nnnnnnnnnnnnnoooooooooonnnnnnnnnoooonnnnnnn	777740017760771	1	0.14771
205	L4/T1	nnnonnnnnnnnnnnnnnnnnnnnnnnnnnnnoooonnnnnnn	737777777760771	1	0.14771
259	L4/T4	nnnnnnnonnnnnnnnnnonnnnnnnnnnnnnoooonnnnnnn	775777377760771	1	0.14771
260	L2/Beijing	oooooooooooooooooooooooooooooooooonnoonnnnn	000000000003171	1	0.14771
263	L4.3/LAM-RUS?	nnnnnnnnnnnoooooooooooooonnnnnnnoooonnnnnnn	777600003760771	1	0.14771
264	L4.3/LAM-RUS?	nnnnnnnnnnnnnoooooooooooonnnnnnnoooonnnnnnn	777740003760771	1	0.14771
560	L4/U	nnnnnnnnnoooooooooooooooooooooooooooonnnnnn	777000000000371	1	0.14771
602	L4/U	nnnnnnnnnnnnnnnnnnnnnnnnoooooooooooonnnnnnn	777777770000771	1	0.14771
1176	L4.3/LAM9	nnnnnnnnnnnnnonnnnnnoooonnnnnnnnoooonnnnnnn	777757607760771	1	0.14771
1253	L4.4/S	nnonnnnnoonnnnnnnnnnnonnnnnnnnnnoooonnnnnnn	676377737760771	1	0.14771
1498	L4/U	nnnnnnnnnnnnnnnnnnnnnnnnnnooooooooooonnnnnn	777777776000371	1	0.14771
1674	L2/Beijing	oooooooooooooooooooooooooooooooooonnnnnnnon	000000000003761	1	0.14771
2143	L4/T1	oonnnnnnnnnnnnnnnnnnonnnnnnnnnnnoooonnnnnnn	177777677760771	1	0.14771
2246	L4.3/LAM-RUS	nnnnnnnnnnnnnnoooooooooonnnnnnnnoooonnnonnn	777760007760731	1	0.14771
2354	L4.2/URAL	nnnnnnnnnnnnonnnnnnnnonnnnnnooonoooonnnnnnn	777737737420771	1	0.14771
Orphan	L4.2/URAL	oooooooooooooooonnnnnnnnnnnnooonoooonnnnnnn	000003777420771	1	0.14771
Orphan	L4.5/"new1"	nonnnnnnoooooooooonnnnnnnnnnooonoooonnnnnnn	576000777420771	1	0.14771
Orphan	L4.2/URAL	nnnoonnnnnnnonnnnnnnnnnnnnnnooonoooonnnnnnn	717737777420771	1	0.14771
new	L4/U	ooooooooooooooooooooooooooooonnnoooonnnnnnn	000000000160771	1	0.14771
new	L4.3/LAM	nnonnnnnnnnnnnnnnnnnoooonnnnnnooooooooonnnn	677777607700071	1	0.14771
new	L4.3/LAM-RUS?	nnnnnoooooooooooonnnnnnnnnnnnnnnoooonnnnnnn	760001777760771	1	0.14771
new	L4.3/LAM-RUS?	nnnnnnooooooooooooonnnnnnnnnnnnnoooonnnnnnn	770000377760771	1	0.14771
new	L4/U	nnnnnnoonnnnnnnnnnonnnnnnnnnnnnnoooonnnnnnn	771777377760771	1	0.14771
new	L4/U	nnnnnnnnnnnnnoonnnnnnnnnnnnnnnnnoooonnnnnnn	777747777760771	1	0.14771
54	U/MANU2 (Mixed infection?)	nnnnnnnnnnnnnnnnnnnnnnnnnnnnnnnnoonnnnnnnnn	777777777763771	1	0.14771
583	U/MANU2 (Mixed infection?)	nnnnnnnnnnnnonnnnnnnnnnnnnnnnnnnoonnnnnnnnn	777737777763771	1	0.14771
1481	U/MANU2 (Mixed infection?)	nnnnnnnoonnnnnnnnnnnnnnnnnnnooonoonnnnnnnnn	774777777423771	1	0.14771
Total				677	100
L2%	0.790251
L4%	0.205318
U%	0.00443131
	1

## Sheet: S4 Table
Table S4 : All isolates (n=93) of "set1" (i.e. chronologically first set) typed by two methods : TB-SPRINT and TB-SNPID and with Phenotypic Drug Susceptibility Testing results
internal number	Origin	Sample no	comment	TB-SNPID Mtb lineage	TB-SNPID Streptomycin	TB-SNPID RIF	TB-SNPID INH	TB-SNPID EMB	TB-SNPID FLQ	TB-SNPID AM/KM/CM	Origin of samples	Sample no2	spoligotype patterns	0ctal	SIT	Lineage	spa_Wt1	rif_516 wt	spa_Wt2	rif_526 wt	rif_531wt	rif_516_mut GTC	rif_526 mut GAC	rif_526_mut TAC	rif_531_mutTTG	rif_531_mut TGG	KatG_315_Wt	InhA_-15_Wt	KatG_315_mut C	KatG_315_mut A	InhA_-15_mut T	InhA_-8_mut A	Rif resistance	INH resistance	ropB mutations	katG and inhA mutations	Genotypic Resistance status	ID	material	diagnosis	INH	RIF	ETH	STR	Origin2
KZ15_82	Kazakhstan	85-40_1		L2_Beijing V+/CHIN+		RIF	INH	EMB			Uralsk	40	oooooooooooooooooooooooooooooooooonnnnnnnnn	000000000003771	1	L2	n	n	n	n	o	o	o	o	n	o	o	n	n	o	o	o	R	R	rpoB_531_mut_TTG	katG_315_mut_C	MDR	40	sputum	IPT	1	40	2	10	Uralsk
KZ15_83	Kazakhstan	85-40_2		L2_Beijing V+/CHIN+		RIF	INH	EMB
KZ15_79	Kazakhstan	82-50		L2_Beijing V+/CHIN+		RIF	INH	EMB			Uralsk	50	oooooooooooooooooooooooooooooooooonnnnnnnnn	000000000003771	1	L2	n	n	n	n	o	o	o	o	n	o	o	n	n	o	o	o	R	R	rpoB_531_mut_TTG	katG_315_mut_C	MDR	50	sputum	IPT	1	40	2	10	Uralsk
KZ15_78	Kazakhstan	81-60		L2_Beijing V+/CHIN+		RIF	INH	EMB			Uralsk	60	oooooooooooooooooooooooooooooooooonnnnnnnnn	000000000003771	1	L2	n	n	n	n	o	o	o	o	n	o	o	n	n	o	o	o	R	R	rpoB_531_mut_TTG	katG_315_mut_C	MDR	60	sputum	IPT	1	40	2	10	Uralsk
KZ15_71	Kazakhstan	72-75		L2_Beijing V+/CHIN+		RIF	INH	EMB			Uralsk	75	oooooooooooooooooooooooooooooooooonnnnnnnnn	000000000003771	1	L2	n	n	n	n	o	o	o	o	n	o	o	n	n	o	o	o	R	R	rpoB_531_mut_TTG	katG_315_mut_C	MDR	75	sputum	IPT	1	s	s	10	Uralsk
KZ15_77	Kazakhstan	80-77		L2_Beijing V+/CHIN+		RIF	INH			KM	Uralsk	77	oooooooooooooooooooooooooooooooooonnnnnnnnn	000000000003771	1	L2	n	n	n	n	o	o	o	o	n	o	o	n	n	o	o	o	R	R	rpoB_531_mut_TTG	katG_315_mut_C	MDR	77	sputum	IPT	0.2	s	s	s	Uralsk
KZ15_85	Kazakhstan	87-85		L2_Beijing V+/CHIN+		RIF	INH	EMB			Uralsk	85	oooooooooooooooooooooooooooooooooonnnnnnnnn	000000000003771	1	L2	n	n	n	n	o	o	o	o	n	o	o	n	n	o	o	o	R	R	rpoB_531_mut_TTG	katG_315_mut_C	MDR	85	sputum	IPT	s	s	s	s	Uralsk
KZ15_86	Kazakhstan	88-88	low DNA quantity	NA		NA	NA	NA	NA	NA	Uralsk	88	oooooooooooooooooooooooooooooooooonnnnnnnnn	000000000003771	1	L2	n	n	n	n	o	o	o	o	n	o	o	n	n	o	o	o	R	R	rpoB_531_mut_TTG	katG_315_mut_C	MDR	88	sputum	IPT	s	s	s	s	Uralsk
KZ15_93	Kazakhstan	95-460		L2_Beijing V+/CHIN+		RIF	INH	EMB			Kyzyl Orda	95	oooooooooooooooooooooooooooooooooonnnnnnnnn	000000000003771	1	L2	n	n	n	n	o	o	o	o	n	o	o	n	n	o	o	o	R	R	rpoB_531_mut_TTG	katG_315_mut_C	MDR	95							Kyzyl Orda
KZ15_73	Kazakhstan	74-106		L2_Beijing V+/CHIN+		RIF	INH	EMB			Uralsk	106	oooooooooooooooooooooooooooooooooonnnnnnnnn	000000000003771	1	L2	n	n	n	n	o	o	o	o	n	o	o	n	n	o	o	o	R	R	rpoB_531_mut_TTG	katG_315_mut_C	MDR	106	sputum	IPT	1	40	s	10	Uralsk
KZ15_14	Kazakhstan	14-113		L2_Beijing V+/CHIN+		RIF	INH	EMB		KM	Zhambyl	113	oooooooooooooooooooooooooooooooooonnnnnnnnn	000000000003771	1	L2	n	n	n	n	o	o	o	o	n	o	o	n	n	o	o	o	R	R	rpoB_531_mut_TTG	katG_315_mut_C	MDR	113	sputum	IPT	1	40	5	10	Zhambyl
KZ15_75	Kazakhstan	77-122		L2_Beijing K1		RIF	INH	EMB		KM	Uralsk	122	oooooooooooooooooooooooooooooooooonnnnnnnnn	000000000003771	1	L2	n	n	n	n	o	o	o	o	n	o	o	n	n	o	o	o	R	R	rpoB_531_mut_TTG	katG_315_mut_C	MDR	122	sputum	IPT	1	40	2	10	Uralsk
KZ15_76	Kazakhstan	79-124		L2_Beijing V+/CHIN+		RIF	INH	EMB			Uralsk	124	oooooooooooooooooooooooooooooooooonnnnnnnnn	000000000003771	1	L2	n	n	n	n	o	o	o	o	n	o	o	n	n	o	o	o	R	R	rpoB_531_mut_TTG	katG_315_mut_C	MDR	124	sputum	Disseminated tuberculosis	1	40	2	10	Uralsk
KZ15_80	Kazakhstan	83-128		L2_Beijing K1		RIF	INH	EMB		KM	Uralsk	128	oooooooooooooooooooooooooooooooooonnnnnnnnn	000000000003771	1	L2	n	n	n	n	o	o	o	o	n	o	o	n	n	o	o	o	R	R	rpoB_531_mut_TTG	katG_315_mut_C	MDR	128	sputum	IPT	1	40	2	10	Uralsk
KZ15_19	Kazakhstan	19-135		L2_Beijing V+/CHIN+		RIF	INH	EMB			Taldygorgan	135	oooooooooooooooooooooooooooooooooonnnnnnnnn	000000000003771	1	L2	n	n	n	n	o	o	o	o	n	o	o	n	n	o	o	o	R	R	rpoB_531_mut_TTG	katG_315_mut_C	MDR	135	sputum	Fibro-cavernous pulmonary tuberculosis (FCPT)	1	40	2	10	Taldygorgan
KZ15_81	Kazakhstan	84-137		L2_Beijing V+/CHIN+		RIF	INH				Uralsk	137	oooooooooooooooooooooooooooooooooonnnnnnnnn	000000000003771	1	L2	n	n	n	n	o	o	o	o	n	o	o	n	n	o	o	o	R	R	rpoB_531_mut_TTG	katG_315_mut_C	MDR	137	sputum	Fibro-cavernous pulmonary tuberculosis (FCPT)	1	40	2	10	Uralsk
KZ15_84	Kazakhstan	86-144		L2_Beijing V+/CHIN+		RIF	INH	EMB			Uralsk	144	oooooooooooooooooooooooooooooooooonnnnnnnnn	000000000003771	1	L2	n	n	n	n	o	o	o	o	n	o	o	n	n	o	o	o	R	R	rpoB_531_mut_TTG	katG_315_mut_C	MDR	144	sputum	Fibro-cavernous pulmonary tuberculosis (FCPT)	1	40	2	10	Uralsk
KZ15_31	Kazakhstan	32-178		LAM	S						Taldygorgan	178	nnonnnnnnnnnnnnnnnnnoooonnnnnnnnoooonnnnnnn	677777607760771	20	L4.3	n	n	n	n	n	o	o	o	o	o	n	n	o	o	o	o	S	S	Wt	Wt	S	178	sputum	Fibro-cavernous pulmonary tuberculosis (FCPT)	1	40	s	s	Taldygorgan
KZ15_64	Kazakhstan	65-179		L2_Beijing V+/CHIN+		RIF	INH	EMB		KM	Uralsk	179	oooooooooooooooooooooooooooooooooonnnnnnnnn	000000000003771	1	L2	n	n	n	n	o	o	o	o	n	o	o	n	n	o	o	o	R	R	rpoB_531_mut_TTG	katG_315_mut_C	MDR	179	sputum	IPT	1	40	2	10	Uralsk
KZ15_65	Kazakhstan	66-186		L2_Beijing V+/CHIN+		RIF	INH	EMB			Uralsk	186	oooooooooooooooooooooooooooooooooonnnnnnnnn	000000000003771	1	L2	n	n	n	n	o	o	o	o	n	o	o	n	n	o	o	o	R	R	rpoB_531_mut_TTG	katG_315_mut_C	MDR	186	sputum	IPT	1	40	2	10	Uralsk
KZ15_63	Kazakhstan	64-259		L2_Beijing V+/CHIN+		RIF	INH	EMB			Uralsk	259	oooooooooooooooooooooooooooooooooonnnnnnnnn	000000000003771	1	L2	n	n	n	n	o	o	o	o	n	o	o	n	n	o	o	o	R	R	rpoB_531_mut_TTG	katG_315_mut_C	MDR	259	sputum	IPT	1	40	s	10	Uralsk
KZ15_57	Kazakhstan	58-308		L2_Beijing SA+		RIF	INH	EMB			Uralsk	308	oooooooooooooooooooooooooooooooooonnnnnnnnn	000000000003771	1	L2	n	n	n	n	o	o	o	o	n	o	o	n	n	o	o	o	R	R	rpoB_531_mut_TTG	katG_315_mut_C	MDR	308	sputum	IPT	1	40	s	10	Uralsk
KZ15_91	Kazakhstan	93-468		L2_Beijing V+/CHIN+			INH	EMB			Kyzyl Orda	468	oooooooooooooooooooooooooooooooooonnnnnnnnn	000000000003771	1	L2	n	n	n	n	n	o	o	o	o	o	o	n	n	o	o	o	S	R		katG_315_mut_C	monoR-INH	468	sputum	Focal pulmonary tuberculosis	1	s	5	10	Kyzyl Orda
KZ15_92	Kazakhstan	94-641		L2_Beijing V+/CHIN+			INH				Kyzyl Orda	641	oooooooooooooooooooooooooooooooooonnnnnnnnn	000000000003771	1	L2	n	n	n	n	n	o	o	o	o	o	o	n	n	o	o	o	S	R		katG_315_mut_C	monoR-INH	641	sputum	IPT	1	s	5	10	Kyzyl Orda
KZ15_21	Kazakhstan	21-907		L2_Beijing V+/CHIN+		RIF	INH	EMB			Taldygorgan	907	oooooooooooooooooooooooooooooooooonnnnnnnnn	000000000003771	1	L2	n	n	n	n	o	o	o	o	n	o	o	n	n	o	o	o	R	R	rpoB_531_mut_TTG	katG_315_mut_C	MDR	907	sputum	Disseminated tuberculosis	1	s	s	10	Taldygorgan
KZ15_23	Kazakhstan	23-969		L2_Beijing V+/CHIN+		RIF	INH				Taldygorgan	969	oooooooooooooooooooooooooooooooooonnnnnnnnn	000000000003771	1	L2	n	n	n	n	o	o	o	o	n	o	o	n	n	o	o	o	R	R	rpoB_531_mut_TTG	katG_315_mut_C	MDR	969	sputum	IPT	s	40	s	10	Taldygorgan
KZ15_24	Kazakhstan	24-1009		L2_Beijing V+/CHIN+			INH				Taldygorgan	1009	oooooooooooooooooooooooooooooooooonnnnnnnnn	000000000003771	1	L2	n	n	n	n	n	o	o	o	o	o	o	n	n	o	o	o	S	R	Wt	katG_315_mut_C	monoR-INH	1009	sputum	IPT	1	s	s	10	Taldygorgan
KZ15_22	Kazakhstan	22-1042	low DNA quantity	NA		NA	NA	NA	NA	NA	Taldygorgan	1042	nnnnnnnnnnnnnnnnnnnnoooonnnnnnnnoooonnnnnnn	777777607760771	42	L4.3	n	n	n	n	n	o	o	o	o	o	o	o	n	o	n	o	S	R	Wt	inhA_-15_mut_T, katG_315_mut_C	monoR-INH	1042	sputum	IPT	1	s	s	10	Taldygorgan
KZ15_20	Kazakhstan	20-1081		L2_Beijing K1		RIF	INH				Taldygorgan	1081	oooooooooooooooooooooooooooooooooonnnnnnnnn	000000000003771	1	L2	n	n	n	n	o	o	o	o	n	o	o	n	n	o	o	o	R	R	rpoB_531_mut_TTG	katG_315_mut_C	MDR	1081	sputum	IPT	1	40	s	10	Taldygorgan
KZ15_58	Kazakhstan	59-1145		L2_Beijing V+/CHIN+		RIF	INH	EMB			Uralsk	1145	oooooooooooooooooooooooooooooooooonnnnnnnnn	000000000003771	1	L2	n	n	n	n	o	o	o	o	n	o	o	n	n	o	o	o	R	R	rpoB_531_mut_TTG	katG_315_mut_C	MDR	1145	sputum	IPT	1	40	2	10	Uralsk
KZ15_03	Kazakhstan	3-1329		L2_Beijing K1	S		INH	EMB			Zhambyl	1329	oooooooooooooooooooooooooooooooooonnnnnnnnn	000000000003771	1	L2	n	n	n	n	n	o	o	o	o	o	n	o	o	o	n	o	S	R	Wt	inhA_-15_mut_T	monoR-INH	1329	sputum	Fibro-cavernous pulmonary tuberculosis (FCPT)	1	40	5	10	Zhambyl
KZ15_55	Kazakhstan	56-1430		L2_Beijing V+/CHIN+		RIF	INH	EMB			Zhambyl	1430	oooooooooooooooooooooooooooooooooonnnnnnnnn	000000000003771	1	L2	n	n	n	n	o	o	o	o	n	o	o	n	n	o	o	o	R	R	rpoB_531_mut_TTG	katG_315_mut_C	MDR	1430	sputum	IPT	1	40	5	10	Zhambyl
KZ15_29	Kazakhstan	29-1562		L2_Beijing V+/CHIN+		RIF	INH	EMB			Taldygorgan	1562	oooooooooooooooooooooooooooooooooonnnnnnnnn	000000000003771	1	L2	n	n	n	n	o	o	o	o	n	o	o	n	n	o	o	o	R	R	rpoB_531_mut_TTG	katG_315_mut_C	MDR	1562	sputum	IPT	s	s	s	s	Taldygorgan
KZ15_25	Kazakhstan	25-1656		L2_Beijing V+/CHIN+			INH				Taldygorgan	1656	oooooooooooooooooooooooooooooooooonnnnnnnnn	000000000003771	1	L2	n	n	n	n	o	o	o	o	n	o	o	n	n	o	o	o	R	R	rpoB_531_mut_TTG	katG_315_mut_C	MDR	1656	sputum	IPT	1	40	5	10	Taldygorgan
KZ15_27	Kazakhstan	27-1873		L2_Beijing V+/CHIN+		RIF	INH	EMB			Taldygorgan	1873	oooooooooooooooooooooooooooooooooonnnnnnnnn	000000000003771	1	L2	n	n	n	n	o	o	o	o	n	o	o	n	n	o	o	o	R	R	rpoB_531_mut_TTG	katG_315_mut_C	MDR	1873	sputum	IPT	s	40	s	10	Taldygorgan
KZ15_32	Kazakhstan	33-1913		L2_Beijing V+/CHIN+							Taldygorgan	1913	oooooooooooooooooooooooooooooooooonnnnnnnnn	000000000003771	1	L2	n	n	n	n	n	o	o	o	o	o	n	n	o	o	o	o	S	S	Wt	Wt	S	1913	sputum	Fibro-cavernous pulmonary tuberculosis (FCPT)	1	s	s	10	Taldygorgan
KZ15_48	Kazakhstan	49-2013		L2_Beijing V+/CHIN+		RIF	INH	EMB			Uralsk	2013	oooooooooooooooooooooooooooooooooonnnnnnnnn	000000000003771	1	L2	n	n	n	n	o	o	o	o	n	o	o	n	n	o	o	o	R	R	rpoB_531_mut_TTG	katG_315_mut_C	MDR	2013	sputum	IPT	1	40	2	10	Uralsk
KZ15_61	Kazakhstan	62-2039		L2_Beijing SA+		RIF	INH	EMB			Uralsk	2039	oooooooooooooooooooooooooooooooooonnnnnnnnn	000000000003771	1	L2	n	n	n	n	o	o	o	o	n	o	o	n	n	o	o	o	R	R	rpoB_531_mut_TTG	katG_315_mut_C	MDR	2039	sputum	IPT	1	40	s	10	Uralsk
KZ15_90	Kazakhstan	92-2139		L2_Beijing V+/CHIN+		RIF	INH	EMB			Uralsk	2139	oooooooooooooooooooooooooooooooooonnnnnnnnn	000000000003771	1	L2	n	n	n	n	o	o	o	o	n	o	o	n	n	o	o	o	R	R	rpoB_531_mut_TTG	katG_315_mut_C	MDR	2139	sputum	IPT	1	s	2	10	Uralsk
KZ15_28	Kazakhstan	28-2161		L2_Beijing V+/CHIN+		RIF	INH	EMB			Taldygorgan	2161	oooooooooooooooooooooooooooooooooonnnnnnnnn	000000000003771	1	L2	n	n	n	n	o	o	o	o	n	o	o	n	n	o	o	o	R	R	rpoB_531_mut_TTG	katG_315_mut_C	MDR	2161	sputum	IPT	s	40	s	10	Taldygorgan
KZ15_26	Kazakhstan	26-2169		L2_Beijing V+/CHIN+		RIF	INH	EMB			Taldygorgan	2169	oooooooooooooooooooooooooooooooooonnnnnnnnn	000000000003771	1	L2	n	n	n	n	o	o	o	o	n	o	o	n	n	o	o	o	R	R	rpoB_531_mut_TTG	katG_315_mut_C	MDR	2169	sputum	IPT	1	40	5	10	Taldygorgan
KZ15_30	Kazakhstan	30-2184	mixed	mixed LAM/ L2_Beijing V+/CHIN+		RIF	INH	EMB			Taldygorgan	2184	oooooooooooooooooooooooooooooooooonnnnnnnnn	000000000003771	1	L2	n	n	n	n	o	o	o	o	n	o	o	n	n	o	o	o	R	R	rpoB_531_mut_TTG	katG_315_mut_C	MDR	2184	sputum	IPT	1	40	s	10	Taldygorgan
KZ15_60	Kazakhstan	61-2197		L4_LAM	S		INH				Uralsk	2197	nnnnnnnnnnnnnnnnnnnnoooonnnnnnnnoooonnnnnnn	777777607760771	42	L4.3	o	n	n	o	n	o	o	o	o	o	o	o	n	o	n	o	R	R	untargeted mutation in codons 509-513 region and codon 526	katG_315_mut_C	MDR	2197	sputum	IPT	1	40	2	10	Uralsk
KZ15_67	Kazakhstan	68-2280		L4_LAM	S		INH				Uralsk	2280	nnnnnnnnnnnnnnnnnnnnoooonnnnnnnnoooonnnnnnn	777777607760771	42	L4.3	n	n	n	o	n	o	o	o	o	o	o	o	n	o	n	o	R	R	untargeted mutation in 526 codon	katG_315_mut_C, inhA_-15_mut_T	MDR	2280	sputum	IPT	1	40	s	10	Uralsk
KZ15_87	Kazakhstan	89-2285		L2_Beijing V+/CHIN+		RIF	INH	EMB			Uralsk	2285	oooooooooooooooooooooooooooooooooonnnnnnnnn	000000000003771	1	L2	n	n	n	n	o	o	o	o	n	o	o	n	n	o	o	o	R	R	rpoB_531_mut_TTG	katG_315_mut_C	MDR	2285	sputum	IPT	1	40	s	10	Uralsk
KZ15_56	Kazakhstan	57-2287		L2_Beijing V+/CHIN+		RIF	INH	EMB			Uralsk	2287	oooooooooooooooooooooooooooooooooonnnnnnnnn	000000000003771	1	L2	n	n	n	n	o	o	o	o	n	o	o	n	n	o	o	o	R	R	rpoB_531_mut_TTG	katG_315_mut_C	MDR	2287	sputum	IPT	1	40	s	10	Uralsk
KZ15_59	Kazakhstan	60-2299		L2_Beijing V+/CHIN+		RIF	INH	EMB			Uralsk	2299	oooooooooooooooooooooooooooooooooonnnnnnnnn	000000000003771	1	L2	n	n	n	n	o	o	o	o	n	o	o	n	n	o	o	o	R	R	rpoB_531_mut_TTG	katG_315_mut_C	MDR	2299	sputum	IPT	1	40	2	10	Uralsk
KZ15_89	Kazakhstan	91-2316		L2_Beijing V+/CHIN+			INH	EMB			Uralsk	2316	oooooooooooooooooooooooooooooooooonnnnnnnnn	000000000003771	1	L2	n	n	n	n	n	o	o	o	o	o	o	n	n	o	o	o	S	R	Wt	katG_315_mut_C	monoR-INH	2316	sputum	IPT	1	s	s	10	Uralsk
KZ15_53	Kazakhstan	54-2317		L2_Beijing SA+			INH	EMB		KM/AM/CM	Uralsk	2317	oooooooooooooooooooooooooooooooooonnnnnnnnn	000000000003771	1	L2	n	n	n	n	o	o	o	o	o	n	o	n	n	o	o	o	R	R	rpoB_531_mut_TGG	katG_315_mut_C	MDR	2317	sputum	IPT	1	40	s	10	Uralsk
KZ15_50	Kazakhstan	51-2320		L2_Beijing V+/CHIN+		RIF	INH	EMB			Uralsk	2320	oooooooooooooooooooooooooooooooooonnnnnnnnn	000000000003771	1	L2	n	n	n	n	o	o	o	o	n	o	o	n	n	o	o	o	R	R	rpoB_531_mut_TTG	katG_315_mut_C	MDR	2320	sputum	IPT	1	40	s	10	Uralsk
KZ15_74	Kazakhstan	76-2345/2445		L2_Beijing V+/CHIN+		RIF	INH	EMB	FLQ		Uralsk	2345	oooooooooooooooooooooooooooooooooonnnnnnnnn	000000000003771	1	L2	n	n	n	n	o	o	o	o	n	o	o	n	n	o	o	o	R	R	rpoB_531_mut_TTG	katG_315_mut_C	MDR	2345	sputum	IPT	1	40	s	10	Uralsk
KZ15_54	Kazakhstan	55-2392		L2_Beijing V+/CHIN+		RIF	INH	EMB			Uralsk	2392	oooooooooooooooooooooooooooooooooonnnnnnnnn	000000000003771	1	L2	n	n	n	n	o	o	o	o	n	o	o	n	n	o	o	o	R	R	rpoB_531_mut_TTG	katG_315_mut_C	MDR	2392	sputum	IPT	1	40	5	10	Uralsk
KZ15_49	Kazakhstan	50-2413		L2_Beijing V+/CHIN+		RIF	INH	EMB			Uralsk	2413	oooooooooooooooooooooooooooooooooonnnnnnnnn	000000000003771	1	L2	n	n	n	n	o	o	o	o	n	o	o	n	n	o	o	o	R	R	rpoB_531_mut_TTG	katG_315_mut_C	MDR	2413	sputum	IPT	1	40	2	10	Uralsk
KZ15_62	Kazakhstan	63-2506		L2_Beijing V+/CHIN+		RIF	INH	EMB			Uralsk	2506	oooooooooooooooooooooooooooooooooonnnnnnnnn	000000000003771	1	L2	n	n	n	n	o	o	o	o	n	o	o	n	n	o	o	o	R	R	rpoB_531_mut_TTG	katG_315_mut_C	MDR	2506	sputum	IPT	1	40	2	10	Uralsk
KZ15_52	Kazakhstan	53-2522		L2_Beijing V+/CHIN+		RIF	INH	EMB			Uralsk	2522	oooooooooooooooooooooooooooooooooonnnnnnnnn	000000000003771	1	L2	n	n	n	n	o	o	o	o	n	o	o	n	n	o	o	o	R	R	rpoB_531_mut_TTG	katG_315_mut_C	MDR	2522							Uralsk
KZ15_51	Kazakhstan	52-2582		L4_LAM	S		INH				Uralsk	2582	nnnnnnnnnnnoooooooooooooonnnnnnnoooonnnnnnn	777600003760771	263	L4.3	n	n	n	o	n	o	o	o	o	o	o	o	n	o	n	o	R	R	untargeted mutation in 526 codon	katG_315_mut_C, inhA_-15_mut_T	MDR	2582	sputum	IPT	1	40	2	10	Uralsk
KZ15_47	Kazakhstan	48-2787		L2_Beijing V+/CHIN+		RIF	INH	EMB			Uralsk	2787	oooooooooooooooooooooooooooooooooonnnnnnnnn	000000000003771	1	L2	n	n	n	n	o	o	o	o	n	o	o	n	n	o	o	o	R	R	rpoB_531_mut_TTG	katG_315_mut_C	MDR	2787	sputum	IPT	1	40	s	10	Uralsk
KZ15_88	Kazakhstan	90-3108	low DNA quantity	NA	S	NA	NA	NA	NA	NA	Uralsk	3108	nnnnnnnoonnnnnnnnnnnnnnnnnnnooonoooonnnnnnn	774777777420771	262	L4.2.1	n	n	n	n	n	o	o	o	o	o	o	n	n	o	o	o	S	R	Wt	katG_315_mut_C	monoR-INH	3108	sputum	IPT	1	s	2	s	Uralsk
KZ15_66	Kazakhstan	67-3946		L2_Beijing V+/CHIN+		RIF	INH				Uralsk	3946	oooooooooooooooooooooooooooooooooonnnnnnnnn	000000000003771	1	L2	n	n	n	n	o	o	o	o	n	o	o	n	n	o	o	o	R	R	rpoB_531_mut_TTG	katG_315_mut_C	MDR	3946	sputum	IPT	1	40	s	10	Uralsk
KZ15_68	Kazakhstan	69-3974		L2_Beijing SA+		RIF	INH	EMB			Uralsk	3974	oooooooooooooooooooooooooooooooooonnnnnnnnn	000000000003771	1	L2	n	n	n	n	o	o	o	o	n	o	o	n	n	o	o	o	R	R	rpoB_531_mut_TTG	katG_315_mut_C	MDR	3974	sputum	IPT	1	40	s	10	Uralsk
KZ15_05	Kazakhstan	05-3992		L2_Beijing K1		RIF	INH	EMB			Zhambyl	3992	oooooooooooooooooooooooooooooooooonnnnnnnnn	000000000003771	1	L2	n	n	n	o	n	o	n	o	o	o	o	n	n	o	o	o	R	R	rpoB_526_mut_GAC	katG_315_mut_C	MDR	3992	sputum	IPT	1	40	5	10	Zhambyl
KZ15_35	Kazakhstan	36-4163		mixed LAM/ L2_Beijing V+/CHIN+	S	RIF	INH				Aktube	4163	nnnnnnnnnnnnnnnnnnnnoooonnnnnnnnoooonnnnnnn	777777607760771	42	L4.3	n	n	n	n	n	o	o	o	o	o	o	o	n	o	n	o	S	R	Wt	inhA_-15_mut_T, katG_315_mut_C	monoR-INH	4163	sputum	IPT	1	40	5	10	Aktube
KZ15_72	Kazakhstan	73-4396		L2_Beijing V+/CHIN+		RIF	INH	EMB			Uralsk	4396	oooooooooooooooooooooooooooooooooonnnnnnnnn	000000000003771	1	L2	n	n	n	o	o	o	o	n	n	o	o	n	n	o	o	o	R	R	rpoB_531_mut_TTG, rpoB_526_mut_TAC	katG_315_mut_C	MDR	4396	sputum	IPT	1	40	2	10	Uralsk
KZ15_17	Kazakhstan	17-4472		L2_Beijing V+/CHIN+		RIF	INH	EMB			Zhambyl	4472	oooooooooooooooooooooooooooooooooonnnnnnnnn	000000000003771	1	L2	n	n	n	n	o	o	o	o	n	o	o	n	n	o	o	o	R	R	rpoB_531_mut_TTG	katG_315_mut_C	MDR	4472	sputum	IPT	1	40	5	10	Zhambyl
KZ15_40	Kazakhstan	41-4530		L2_Beijing V+/CHIN+			INH				Aktube	4530	oooooooooooooooooooooooooooooooooonnnnnnnnn	000000000003771	1	L2	n	n	n	n	n	o	o	o	o	o	o	n	n	o	o	o	S	R	Wt	katG_315_mut_C	monoR-INH	4530		tuberculous pleurisy	s	s	2	10	Aktube
KZ15_33	Kazakhstan	34-4670	NTM	NA	S	NA	NA	NA	NA	NA	Aktube	4670	NA	NA	NA	NA	NA	NA	NA	NA	NA	NA	NA	NA	NA	NA	NA	NA	NA	NA	NA	NA	NA	NA	NA	NA	NA	4670	sputum	IPT	1	40	s	5	Aktube
KZ15_39	Kazakhstan	40-4778		L4_LAM		RIF	INH				Aktube	4778	nnnnnnnnnnnnnnoooooooooonnnnnnnnoooonnnnnnn	777760007760771	254	L4.3	n	n	n	n	o	o	o	o	n	o	o	n	n	o	o	o	R	R	rpoB_531_mut_TTG	katG_315_mut_C	MDR	4778	sputum	IPT	1	40	s	5	Aktube
KZ15_15	Kazakhstan	15-4990		L2_Beijing V+/CHIN+		RIF	INH	EMB			Zhambyl	4990	oooooooooooooooooooooooooooooooooonnnnnnnnn	000000000003771	1	L2	n	n	n	n	o	o	o	o	n	o	o	n	n	o	o	o	R	R	rpoB_531_mut_TTG	katG_315_mut_C	MDR	4990	sputum	IPT	1	40	s	10	Zhambyl
KZ15_16	Kazakhstan	16-5004		L2_Beijing V+/CHIN+		RIF	INH	EMB			Zhambyl	5004	oooooooooooooooooooooooooooooooooonnnnnnnnn	000000000003771	1	L2	n	n	n	n	o	o	o	o	n	o	o	n	n	o	o	o	R	R	rpoB_531_mut_TTG	katG_315_mut_C	MDR	5004	sputum	IPT	1	40	5	10	Zhambyl
KZ15_42	Kazakhstan	43-5041		L2_Beijing SA+			INH	EMB			Aktube	5041	oooooooooooooooooooooooooooooooooonnnnnnnnn	000000000003771	1	L2	n	n	n	n	n	o	o	o	o	o	o	n	n	o	o	o	S	R	Wt	katG_315_mut_C	monoR-INH	5041	sputum	IPT	0.2	s	5	10	Aktube
KZ15_02	Kazakhstan	02-5053		L4_Euro-American	S		INH	EMB			Zhambyl	5053	nnnnnnnoonnnnnnnnnnnnnnnnnnnooonoooonnnnnnn	774777777420771	262	L4.2.1	n	n	n	o	n	o	o	o	o	o	o	n	n	o	o	o	R	R	untargeted mutation in 526 codon	katG_315_mut_C	MDR	5053	sputum	IPT	1	40	5	10	Zhambyl
KZ15_06	Kazakhstan	06-5080		L2_Beijing V+/CHIN+		RIF	INH	EMB		KM	Zhambyl	5080	oooooooooooooooooooooooooooooooooonnnnnnnnn	000000000003771	1	L2	n	n	n	n	o	o	o	o	n	o	o	n	n	o	o	o	R	R	rpoB_531_mut_TTG	katG_315_mut_C	MDR	5080	sputum	IPT	1	40	5	10	Zhambyl
KZ15_70	Kazakhstan	71-5087		L2_Beijing V+/CHIN+		RIF	INH	EMB			Uralsk	5087	oooooooooooooooooooooooooooooooooonnnnnnnnn	000000000003771	1	L2	n	n	n	n	o	o	o	o	n	o	o	n	n	o	o	o	R	R	rpoB_531_mut_TTG	katG_315_mut_C	MDR	5087	sputum	IPT	1	40	s	10	Uralsk
KZ15_04	Kazakhstan	04-5149		L2_Beijing K1			INH	EMB			Zhambyl	5149	oooooooooooooooooooooooooooooooooonnnnnnnnn	000000000003771	1	L2	o	n	n	n	n	o	o	o	o	o	o	n	n	o	o	o	R	R	untargeted mutation in codons 509-513 region	katG_315_mut_C	MDR	5149	sputum	focal tuberculosis	1	40	s	10	Zhambyl
KZ15_43	Kazakhstan	44-5195		L2_Beijing V+/CHIN+			INH				Aktube	5195	oooooooooooooooooooooooooooooooooonnnnnnnnn	000000000003771	1	L2	n	n	n	n	n	o	o	o	o	o	o	n	n	o	o	o	S	R	Wt	katG_315_mut_C	monoR-INH	5195	sputum	IPT	0.2	s	s	10	Aktube
KZ15_11	Kazakhstan	11-5204		L2_Beijing K1			INH				Aktube	5204	oooooooooooooooooooooooooooooooooonnnnnnnnn	000000000003771	1	L2	n	n	n	n	n	o	o	o	o	o	o	n	n	o	o	o	S	R	Wt	katG_315_mut_C	monoR-INH	5204							Aktube
KZ15_69	Kazakhstan	70-5219		L2_Beijing SA+			INH	EMB			Uralsk	5219	oooooooooooooooooooooooooooooooooonnnnnnnnn	000000000003771	1	L2	o	n	n	n	n	o	o	o	o	o	o	n	n	o	o	o	R	R	untargeted mutation in codons 509-513 region	katG_315_mut_C	MDR	5219	sputum	IPT	1	40	s	10	Uralsk
KZ15_36	Kazakhstan	37-5258		L2_Beijing V+/CHIN+		RIF	INH	EMB			Aktube	5258	admixture populations with Beijing	NA	NA	NA	n	n	n	n	o	o	o	o	n	o	o	n	n	o	o	o	R	R	rpoB_531_mut_TTG	katG_315_mut_C	MDR	5258	sputum	IPT in desintegration phase	0.2	40	s	10	Aktube
KZ15_10	Kazakhstan	10-5312		L4_LAM	S						Zhambyl	5312	nnnnnnnnnnnnnooooooooooooonnnnnnoooonnnnnnn	777740001760771	444	L4.3	n	n	n	n	n	o	o	o	o	o	n	n	o	o	o	o	S	S	Wt	Wt	S	5312	sputum	IPT	1	40	5	10	Zhambyl
KZ15_45	Kazakhstan	46-5346		L2_Beijing SA+			INH	EMB			Aktube	5346	oooooooooooooooooooooooooooooooooonnnnnnnnn	000000000003771	1	L2	n	n	n	n	n	o	o	o	o	o	o	n	n	o	o	o	S	R	Wt	katG_315_mut_C	monoR-INH	5346	sputum	Fibro-cavernous pulmonary tuberculosis (FCPT)	0.2	s	2	10	Aktube
KZ15_18	Kazakhstan	18-5444		L2_Beijing V+/CHIN+		RIF	INH	EMB		KM	Zhambyl	5444	oooooooooooooooooooooooooooooooooonnnnnnnnn	000000000003771	1	L2	n	n	n	n	o	o	o	o	n	o	o	n	n	o	o	o	R	R	rpoB_531_mut_TTG	katG_315_mut_C	MDR	5444	sputum	IPT	s	s	2	10	Zhambyl
KZ15_01	Kazakhstan	01-5579		L2_Beijing V+/CHIN+		RIF	INH	EMB			Zhambyl	5579	oooooooooooooooooooooooooooooooooonnnnnnnnn	000000000003771	1	L2	n	n	n	n	o	o	o	o	n	o	o	n	n	o	o	o	R	R	rpoB_531_mut_TTG	katG_315_mut_C	MDR	5579	sputum	IPT	1	40	5	10	Zhambyl
KZ15_12	Kazakhstan	12-5649		L2_Beijing V+/CHIN+			INH				Zhambyl	5649	oooooooooooooooooooooooooooooooooonnnnnnnnn	000000000003771	1	L2	n	n	n	n	n	o	o	o	o	o	o	n	n	o	o	o	S	R	Wt	katG_315_mut_C	monoR-INH	5649	sputum	IPT	1	40	5	10	Zhambyl
KZ15_07	Kazakhstan	07-5747		L2_Beijing V+/CHIN+			INH	EMB			Zhambyl	5747	oooooooooooooooooooooooooooooooooonnnnnnnnn	000000000003771	1	L2	n	o	n	n	n	n	o	o	o	o	o	n	n	o	o	o	R	R	rpoB_516_mut_GTC	katG_315_mut_C	MDR	5747	sputum	IPT	1	40	5	10	Zhambyl
KZ15_08	Kazakhstan	08-5988		L2_Beijing V+/CHIN+		RIF	INH	EMB		KM/AM/CM	Zhambyl	5988	oooooooooooooooooooooooooooooooooonnnnnnnnn	000000000003771	1	L2	n	n	n	n	o	o	o	o	n	o	o	n	n	o	o	o	R	R	rpoB_531_mut_TTG	katG_315_mut_C	MDR	5988	sputum	IPT	1	40	5	10	Zhambyl
KZ15_09	Kazakhstan	09-5997		L2_Beijing K1		RIF	INH	EMB			Zhambyl	5997	oooooooooooooooooooooooooooooooooonnnnnnnnn	000000000003771	1	L2	n	n	n	n	o	o	o	o	n	o	o	n	n	o	o	o	R	R	rpoB_531_mut_TTG	katG_315_mut_C	MDR	5997	sputum	IPT	1	40	5	10	Zhambyl
KZ15_13	Kazakhstan	13-6388		L2_Beijing V+/CHIN+		RIF	INH	EMB			Zhambyl	6388	oooooooooooooooooooooooooooooooooonnnnnnnnn	000000000003771	1	L2	n	n	n	n	o	o	o	o	n	o	o	n	n	o	o	o	R	R	rpoB_531_mut_TTG	katG_315_mut_C	MDR	6388	sputum	IPT	1	40	5	10	Zhambyl
KZ15_37	Kazakhstan	38-6478		mixed LAM/ L2_Beijing V+/CHIN+	S		INH				Aktube	6478	nnnnnnnnnnnnnnnnnnnnoooonnnnnnnnoooonnnnnnn	777777607760771	42	L4.3	n	n	n	n	n	o	o	o	o	o	o	n	n	o	o	o	S	R	Wt	katG_315_mut_C	monoR-INH	6478	sputum	IPT	0.2	s	s	10	Aktube
KZ15_34	Kazakhstan	35-7360		mixed Euro-American/ L2_Beijing K1	S	RIF	INH				Aktube	7360	nnnnnnnnnnnnnnnnnnnnnnnnnnnnnnnnoooonnnnnnn	777777777760771	53	L4	n	n	n	n	o	o	o	o	n	o	o	n	n	o	o	o	R	R	rpoB_531_mut_TTG	katG_315_mut_C	MDR	7360	sputum	Fibro-cavernous pulmonary tuberculosis (FCPT)	1	40	s	10	Aktube
KZ15_46	Kazakhstan	47-7482		L4_LAM	S		INH				Aktube	7482	nnnnnnnnnnnnnnnnnnnnoooonnnnnnnnoooonnnnnnn	777777607760771	42	L4.3	n	n	n	o	n	o	o	o	o	o	o	o	n	o	n	o	S	R	untargeted mutation in 526 codon	inhA_-15_mut_T, katG_315_mut_C	MDR	7482	sputum	IPT	1	s	s	5	Aktube
KZ15_44	Kazakhstan	45-7719		L4_Euro-American	S		INH				Aktube	7719	nnnnnnnoonnnnnnnnnnnnnnnnnnnooonoooonnnnnnn	774777777420771	262	L4.2.1	n	n	n	n	n	o	o	o	o	o	o	o	n	o	n	o	S	R	Wt	inhA_-15_mut_T, katG_315_mut_C	monoR-INH	7719	sputum	IPT in desintegration phase	1	s	s	5	Aktube
KZ15_41	Kazakhstan	42-7848		L4_Euro-American	S		INH				Aktube	7848	nnnnnnnoonnnnnnnnnnnnnnnnnnnooonoooonnnnnnn	774777777420771	262	L4.2.1	n	n	n	n	n	o	o	o	o	o	o	o	n	o	n	o	S	R	Wt	inhA_-15_mut_T, katG_315_mut_C	monoR-INH	7848	sputum	IPT	1	s	s	5	Aktube
KZ15_38	Kazakhstan	39-7950		L2_Beijing K1	S	RIF					Aktube	7950	oooooooooooooooooooooooooooooooooonnnnnnnnn	000000000003771	1	L2	n	n	n	o	n	o	o	n	o	o	n	n	o	o	o	o	R	S	rpoB_526_mut_TAC	Wt	monoR-RIF	7950	sputum	Fibro-cavernous pulmonary tuberculosis (FCPT)	s	40	s	5	Aktube
																																						ID	material	diagnosis	INH	RIF	ETH	STR
																																								Infiltrative pulmonary tuberculosis (IPT)
																																								IPT in desintegration phase

## Sheet: S5 Table
Table S5. Detailed results for n=391 samples run both by TB-SPRINT and TB-SNPID.
International ID	SAMPLE ID	Spoligotype43	Octal	SIT	TB-SPRINT Lineage	ropB mutations	katG and inhA mutations	TB-SPRINT DR_Sum	passed QUALITY check	evidence of MIXED infection	TB-SNPID Drug Resist	TB-SNIPID DR_Sum	TB-SNPID Lineage	Identification TB-SNP-ID	DR_embB-306wt_EMB	DR_katG-315mut_INH	DR_inhA-15mut_INH	DR_rpoB-176mut_RIF	DR_rpoB-531mut_RIF	DR_rpoB-526Gmut_RIF	DR_rpoB-526Tmut_RIF	DR_rpoB-522mut_RIF	rpoB-516	DR_gyrA-90mut_FLQ	DR_gyrA-94mut_FLQ	DR_rrs 1401wt_AMK/KAN/CAP	DR_rrs 1402mut_CAP	DR_rpsl K43Rwt_S	rpsl K88R	DR_rplC-460Twt_Lzd	DR_eisG-14Tmut_	DR_eisG-10Amut_KM	16S rRNAref_MTBC	mutT2-58mut_Beijing2	ahpC-46mut_CAS	ogt-15mut_Haarlem	Ag85C-103mut_ LAM	RD9A_	pncA	recCmut_X	pckA_P_Beijing	fbpBmut_Beijing	RD702P_M. africanum	RD10P_M. africanum and M. bovis	RD711	acsmut_Beijing	RD131A_Beijing	RD1 (BCG)P_BCG	TbD1A_Modern MTB
KZ15_422	KAZ_001_Mangistau	oooooooooooooooooooooooooooooooooonnnnnnnnn	000000000003771	1	L2/Beijing	WT	WT	S	yes	no	-/-/-/-/-/-/-/-/-	S	-/Beijing/-/-/-/-/-/-	Beijing	1	0	0	0	0	0	0	0	0	0	0	0	0	1	1	1	0	0	1	1	0	0	0	1	0	0	0	1	1	0	0	1	0	0	0
KZ15_410	KAZ_002_Mangistau	nonnnnnnoooooooooonnnnnnnnnnooonoooonnnnnnn	576000777420771	Orphan	L4/URAL	WT	WT	S	yes	no	-/-/-/-/-/-/-/-/-	S	-/-/-/Euro-American Other/-/-/-/-	Not Beijing	1	0	0	0	0	0	0	0	0	0	0	0	0	1	0	1	0	0	1	0	0	0	0	1	0	0	0	0	1	0	0	1	1	0	0
KZ15_441	KAZ_007_Mangistau	oooooooooooooooooooooooooooooooooonnnnnnnnn	000000000003771	1	L2/Beijing	rpoB_531_mut_TTG	katG_315_mut_C	MDR	yes	no	-/INH/RIF/-/-/-/-/-/-	MDR	-/Beijing/-/-/-/-/-/-	Beijing	1	1	0	0	1	0	0	0	0	0	0	0	0	1	0	1	0	0	1	1	0	0	0	1	0	0	0	1	1	0	0	1	0	0	0
KZ15_428	KAZ_008_Mangistau	oooooooooooooooooooooooooooooooooonnnnnnnnn	000000000003771	1	L2/Beijing	rpoB_531_mut_TTG	katG_315_mut_C	MDR	yes	no	-/INH/RIF/EMB/-/-/-/-/-	MDR	-/Beijing SA+/-/-/-/-/-/-	Beijing	0	1	0	0	1	0	0	0	0	0	0	0	0	1	1	1	0	0	1	1	0	0	0	1	0	0	0	1	1	0	0	1	1	0	0
KZ15_437	KAZ_009_Mangistau	oooooooooooooooooooooooooooooooooonnnnnnnnn	000000000003771	1	L2/Beijing	rpoB_526_mut_TAC/rpoB_531_mut_TGG	katG_315_mut_C	MDR	yes	no	-/INH/-/-/-/-/-/-/-	MonoR-INH	-/Beijing SA+/-/-/-/-/-/-	Beijing	1	1	0	0	0	0	0	0	0	0	0	0	0	1	1	1	0	0	1	1	0	0	0	1	0	0	0	1	1	0	0	1	1	0	0
KZ15_412	KAZ_0011_Mangistau	nnnnnnnnnnnnnnnnnnnnoooonnnnnnnnoooonnnnnnn	777777607760771	42	L4/LAM9	rpoB_526_mut_TAC	WT	MonoR-RIF	yes	no	-/-/RIF/-/-/-/-/-/-	MonoR-RIF	-/-/-/LAM/-/-/-/-	Not Beijing	1	0	0	0	1	0	0	0	0	0	0	0	0	1	0	1	0	0	1	0	0	0	1	1	0	0	0	0	1	0	0	1	1	0	0
KZ15_100	KAZ_0012_Kostanay	oooooooooooooooooooooooooooooooooonnnnnnnnn	000000000003771	1	L2/Beijing	rpoB_531_mut_TTG	katG_315_mut_C	MDR	yes	no	S/INH/RIF/EMB/-/-/-/-/-	MDR	-/Beijing V+/CHIN+/K2/-/-/-/-/-/-	Beijing	0	1	0	0	1	0	0	0	0	0	0	0	0	0	0	1	0	0	1	1	0	0	0	1	0	0	0	1	1	0	0	0	1	0	0
KZ15_432	KAZ_0013_Mangistau	nnnnnnnnnnnnonnnnnnnnnnnnnnnooonoooonnnnnnn	777737777420771	35	L4/URAL	rpoB_526_mut_TAC/rpoB_531_mut_TGG	WT	MonoR-RIF	yes	no	-/-/-/-/-/-/-/-/-	S	-/-/-/LAM/-/-/-/-	Not Beijing	1	0	0	0	0	0	0	0	0	0	0	0	0	1	1	1	0	0	1	0	0	0	1	1	0	0	0	0	1	0	0	1	1	0	0
KZ15_427	KAZ_0014_Mangistau	oooooooooooooooooooooooooooooooooonnnnnnnnn	000000000003771	1	L2/Beijing	rpoB_531_mut_TTG	katG_315_mut_C	MDR	yes	no	-/INH/RIF/EMB/-/-/-/-/-	MDR	-/Beijing SA+/-/-/-/-/-/-	Beijing	0	1	0	0	1	0	0	0	0	0	0	0	0	1	1	1	0	0	1	1	0	0	0	1	0	0	0	1	1	0	0	1	1	0	0
KZ15_424	KAZ_0015_Mangistau	nnnnnnnnonnnnnooooooooooonnnnnnnoooonnnnnnn	776760003760771	495	L4/LAM-RUS (former T5-RUS1)	WT	WT	S	yes	no	-/-/RIF/-/-/-/-/-/-	MonoR-RIF	-/-/-/LAM/-/-/-/-	Not Beijing	1	0	0	0	1	0	0	0	0	0	0	0	0	1	0	1	0	0	1	0	0	0	1	1	0	0	0	0	1	0	0	1	1	0	0
KZ15_434	KAZ_0016_Mangistau	oooooooooooooooooooooooooooooooooonnnnnnnnn	000000000003771	1	L2/Beijing	rpoB_526_mut_TAC/rpoB_531_mut_TTG	katG_315_mut_A	MDR	yes	no	-/INH/RIF/EMB/-/KM/AM/CM/-/KM/-	MDR	-/Beijing SA+/-/-/-/-/-/-	Beijing	0	1	0	0	1	0	0	0	0	0	0	1	0	1	1	1	0	1	1	1	0	0	0	1	0	0	0	1	1	0	0	1	1	0	0
KZ15_416	KAZ_0017_Mangistau	oooooooooooooooooooooooooooooooooonnnnnnnnn	000000000003771	1	L2/Beijing	rpoB_531_mut_TTG	KatG_315_mut_C	MDR	yes	no	-/INH/RIF/-/-/-/-/KM/-	MDR	-/Beijing SA+/-/-/-/-/-/-	Beijing	1	1	0	0	1	0	0	0	0	0	0	0	0	1	1	1	0	1	1	1	0	0	0	1	0	0	0	1	1	0	0	1	1	0	0
KZ15_421	KAZ_0018_Mangistau	oooooooooooooooooooooooooooooooooonnnnnnnnn	000000000003771	1	L2/Beijing	rpoB_531_mut_TTG	katG_315_mut_C	MDR	yes	no	-/INH/RIF/EMB/-/-/-/-/-	MDR	-/Beijing SA+/-/-/-/-/-/-	Beijing	0	1	0	0	1	0	0	0	0	0	0	0	0	1	0	1	0	0	1	1	0	0	0	1	0	0	0	1	1	0	0	1	1	0	0
KZ15_435	KAZ_0021_Mangistau	oooooooooooooooooooooooooooooooooonnnnnnnnn	000000000003771	1	L2/Beijing	rpoB_531_mut_TGG	katG_315_mut_C	MDR	yes	no	-/INH/-/-/-/-/-/-/-	MonoR-INH	-/Beijing/-/-/-/-/-/-	Beijing	1	1	0	0	0	0	0	0	0	0	0	0	0	1	1	1	0	0	1	1	0	0	0	1	0	0	0	1	1	0	0	1	0	0	0
KZ15_409	KAZ_0022_Mangistau	nnnnnnnnnnnnnnnnnnnnoooonnnnnnnnoooonnnnnnn	777777607760771	42	L4/LAM9	WT	InhA_-15_mut T	MonoR-INH	yes	no	-/INH/RIF/-/-/-/-/-/-	MDR	-/-/-/LAM/-/-/-/-	Not Beijing	1	0	1	0	1	0	0	0	0	0	0	0	0	1	1	1	0	0	1	0	0	0	1	1	0	0	0	0	1	0	0	1	1	0	0
KZ15_440	KAZ_0025_Mangistau	nnnnnnnnnnnnnnnnnnnnnnnnnnnnnnnnoooonnnnnnn	777777777760771	53	L4/T1	WT	WT	S	yes	no	-/INH/-/-/-/-/-/-/-	MonoR-INH	-/-/-/Euro-American Other/-/-/-/-	Not Beijing	1	0	1	0	0	0	0	0	0	0	0	0	0	1	1	1	0	0	1	0	0	0	0	1	0	0	0	0	1	0	0	1	1	0	0
KZ15_426	KAZ_0026_Mangistau	oooooooooooooooooooooooooooooooooonnnnnnnnn	000000000003771	1	L2/Beijing	rpoB_531_mut_TTG	katG_315_mut_C	MDR	yes	no	-/INH/RIF/EMB/-/-/-/-/-	MDR	-/Beijing SA+/-/-/-/-/-/-	Beijing	0	1	0	0	1	0	0	0	0	0	0	0	0	1	0	1	0	0	1	1	0	0	0	1	0	0	0	1	1	0	0	1	1	0	0
KZ15_419	KAZ_0027_Mangistau	oooooooooooooooooooooooooooooooooonnnnnnnnn	000000000003771	1	L2/Beijing	rpoB_531_mut_TTG	katG_315_mut_C	MDR	yes	no	-/INH/RIF/-/-/-/-/-/-	MDR	-/Beijing SA+/-/-/-/-/-/-	Beijing	1	1	0	0	1	0	0	0	0	0	0	0	0	1	1	1	0	0	1	1	0	0	0	1	0	0	0	1	1	0	0	1	1	0	0
KZ15_417	KAZ_0028_Mangistau	oooooooooooooooooooooooooooooooooonnnnnnnnn	000000000003771	1	L2/Beijing	rpoB_531_mut_TTG	KatG_315_mut_C	MDR	yes	no	-/INH/RIF/-/-/-/-/-/-	MDR	-/Beijing/-/-/-/-/-/-	Beijing	1	1	0	0	1	0	0	0	0	0	0	0	0	1	1	1	0	0	1	1	0	0	0	1	0	0	0	1	1	0	0	1	0	0	0
KZ15_429	KAZ_0029_Mangistau	nnnnnnnnnnnnnnnnnnnnoooonnnnnnnnoooonnnnnnn	777777607760771	42	L4/LAM9	WT	WT	S	yes	no	-/-/RIF/-/-/-/-/-/-	MonoR-RIF	-/-/-/LAM/-/-/-/-	Not Beijing	1	0	0	0	1	0	0	0	0	0	0	0	0	1	1	1	0	0	1	0	0	0	1	1	0	0	0	0	1	0	0	1	1	0	0
KZ15_411	KAZ_0034_Mangistau	oooooooooooooooooooooooooooooooooonnnnnnnnn	000000000003771	1	L2/Beijing	WT	KatG_315_mut_C	MonoR-INH	yes	no	-/INH/-/-/-/-/-/-/-	MonoR-INH	-/Beijing SA+/-/-/-/-/-/-	Beijing	1	1	0	0	0	0	0	0	0	0	0	0	0	1	1	1	0	0	1	1	0	0	0	1	0	0	0	1	1	0	0	1	1	0	0
KZ15_438	KAZ_0036_Mangistau	oooooooooooooooooooooooooooooooooonnnnnnnnn	000000000003771	1	L2/Beijing	WT	WT	S	yes	no	-/-/-/-/-/-/-/-/-	S	-/Beijing/-/-/-/-/-/-	Beijing	1	0	0	0	0	0	0	0	0	0	0	0	0	1	1	1	0	0	1	1	0	0	0	1	0	0	0	1	1	0	0	1	0	0	0
KZ15_433	KAZ_0037_Mangistau	oooooooooooooooooooooooooooooooooonnnnnnnnn	000000000003771	1	L2/Beijing	WT	WT	S	yes	no	-/-/-/-/-/-/-/-/-	S	-/Beijing/-/-/-/-/-/-	Beijing	1	0	0	0	0	0	0	0	0	0	0	0	0	1	1	1	0	0	1	1	0	0	1	1	0	0	0	1	1	0	0	1	0	0	0
KZ15_418	KAZ_0038_Prison	nnnnnnnnnnnnnnoooooooooonnnnnnnnoooonnnnnnn	777760007760771	254	L4/LAM-RUS (former T5-RUS1)	rpoB_531_mut_TTG	KatG_315_mut_C	MDR	yes	no	-/INH/RIF/EMB/-/-/-/-/-	MDR	-/Beijing SA+/-/-/-/-/-/-	Beijing	0	1	0	0	1	0	0	0	0	0	0	0	0	1	1	1	0	0	1	1	0	0	1	1	0	0	0	1	1	0	0	1	1	0	0
KZ15_420	KAZ_0040_Mangistau	oooooooooooooooooooooooooooooooooonnnnnnnnn	000000000003771	1	L2/Beijing	WT	katG_315_mut_C	MonoR-INH	yes	no	-/INH/-/-/-/-/-/KM/-	MonoR-INH	-/Beijing SA+/-/-/-/-/-/-	Beijing	1	1	0	0	0	0	0	0	0	0	0	0	0	1	1	1	0	1	1	1	0	0	0	1	0	0	0	1	1	0	0	1	1	0	0
KZ15_413	KAZ_0041_Mangistau	oooooooooooooooooooooooooooooooooonnnnnnnnn	000000000003771	1	L2/Beijing	WT	katG_315_mut_C	MonoR-INH	yes	no	-/INH/-/-/-/-/-/-/-	MonoR-INH	-/Beijing SA+/-/-/-/-/-/-	Beijing	1	1	0	0	0	0	0	0	0	0	0	0	0	1	1	1	0	0	1	1	0	0	0	1	0	0	0	1	1	0	0	1	1	0	0
KZ15_414	KAZ_0044_Mangistau	oooooooooooooooooooooooooooooooooonnnnnnnnn	000000000003771	1	L2/Beijing	rpoB_531_mut_TTG	katG_315_mut_C	MDR	yes	no	-/INH/RIF/EMB/-/-/-/-/-	MDR	-/Beijing SA+/-/-/-/-/-/-	Beijing	0	1	0	0	1	0	0	0	0	0	0	0	0	1	1	1	0	0	1	1	0	0	0	1	0	0	0	1	1	0	0	1	1	0	0
KZ15_415	KAZ_0047_Mangistau	oooooooooooooooooooooooooooooooooonnnnnnnnn	000000000003771	1	L2/Beijing	rpoB_531_mut_TTG	katG_315_mut_C	MDR	yes	no	-/INH/RIF/EMB/-/-/-/KM/-	MDR	-/Beijing SA+/-/-/-/-/-/-	Beijing	0	1	0	0	1	0	0	0	0	0	0	0	0	1	1	1	0	1	1	1	0	0	1	1	0	0	0	1	1	0	0	1	1	0	0
KZ15_079	KAZ_0050_Mangistau	nnnnnnnnonnnnnooooooooooonnnnnnnoooonnnnnnn	776760003760771	495	L4/LAM-RUS (former T5-RUS1)	WT	WT	S	yes	no	-/-/RIF/-/-/-/-/-/-	MonoR-RIF	-/-/-/LAM/-/-/-/-	Not Beijing	1	0	0	0	1	0	0	0	0	0	0	0	0	1	0	1	0	0	1	0	0	0	1	1	0	0	0	0	1	0	0	1	1	0	0
KZ15_436	KAZ_0050_zko2	oooooooooooooooooooooooooooooooooonnnnnnnnn	000000000003771	1	L2/Beijing	rpoB_531_mut_TTG	katG_315_mut_C	MDR	yes	no	S/INH/RIF/EMB/-/-/-/-/-	MDR	-/Beijing V+/CHIN+/K2/-/-/-/-/-/-	Beijing	0	1	0	0	1	0	0	0	0	0	0	0	0	0	1	1	0	0	1	1	0	0	0	1	0	0	0	1	1	0	0	0	1	0	0
KZ15_160	KAZ_0056_Kostanay	oooooooooooooooooooooooooooooooooonnnnnnnnn	000000000003771	1	L2/Beijing	rpoB_531_mut_TTG	katG_315_mut_C	MDR	yes	no	-/INH/RIF/EMB/-/-/-/-/-	MDR	-/Beijing SA+/-/-/-/-/-/-	Beijing	0	1	0	0	1	0	0	0	0	0	0	0	0	1	0	1	0	0	1	1	0	0	0	1	0	0	0	1	1	0	0	1	1	0	0
KZ15_465	KAZ_0060_may 2014	oooooooooooooooooooooooooooooooooonnnnnnnnn	000000000003771	1	L2/Beijing	rpoB_516_mut_GTC	katG_315_mut_C	MDR	yes	no	-/INH/-/-/FLQ/-/-/-/-	MonoR-INH	-/Beijing SA+/-/-/-/-/-/-	Beijing	1	1	0	0	0	0	0	0	0	0	1	0	0	1	1	1	0	0	1	1	0	0	1	1	0	0	0	1	1	0	0	1	1	0	0
KZ15_078	KAZ_0060_zko2	oooooooooooooooooooooooooooooooooonnnnnnnnn	000000000003771	1	L2/Beijing	rpoB_531_mut_TTG	katG_315_mut_C	MDR	yes	no	S/INH/RIF/EMB/-/-/-/-/-	MDR	-/Beijing V+/CHIN+/K2/-/-/-/-/-/-	Beijing	0	1	0	0	1	0	0	0	0	0	0	0	0	0	1	1	0	0	1	1	0	0	0	1	0	0	0	1	1	0	0	0	1	0	0
KZ15_071	KAZ_0075_zko2	oooooooooooooooooooooooooooooooooonnnnnnnnn	000000000003771	1	L2/Beijing	rpoB_531_mut_TTG	katG_315_mut_C	MDR	yes	no	-/INH/RIF/EMB/-/-/-/-/-	MDR	-/Beijing V+/CHIN+/K2/-/-/-/-/-/-	Beijing	0	1	0	0	1	0	0	0	0	0	0	0	0	1	0	1	0	0	1	1	0	0	0	1	0	0	0	1	1	0	0	0	1	0	0
KZ15_077	KAZ_0077_zko2	oooooooooooooooooooooooooooooooooonnnnnnnnn	000000000003771	1	L2/Beijing	rpoB_531_mut_TTG	katG_315_mut_C	MDR	yes	no	-/INH/RIF/-/-/-/-/KM/-	MDR	-/Beijing V+/CHIN+/K2/-/-/-/-/-/-	Beijing	1	1	0	0	1	0	0	0	0	0	0	0	0	1	1	1	0	1	1	1	0	0	0	1	0	0	0	1	1	0	0	0	1	0	0
KZ15_085	KAZ_0085_zko2	oooooooooooooooooooooooooooooooooonnnnnnnnn	000000000003771	1	L2/Beijing	rpoB_531_mut_TTG	katG_315_mut_C	MDR	yes	no	-/INH/RIF/EMB/-/-/-/KM/-	MDR	-/Beijing V+/CHIN+/K2/-/-/-/-/-/-	Beijing	0	1	0	0	1	0	0	0	0	0	0	0	0	1	1	1	0	1	1	1	0	0	0	1	0	0	0	1	1	0	0	0	1	0	0
KZ15_093	KAZ_0095__	oooooooooooooooooooooooooooooooooonnnnnnnnn	000000000003771	1	L2/Beijing	rpoB_531_mut_TTG	katG_315_mut_C	MDR	yes	no	S/INH/RIF/EMB/-/-/-/-/-	MDR	-/Beijing/-/-/-/-/-/-	Beijing	0	1	0	0	1	0	0	0	0	0	0	0	0	0	0	1	0	0	1	1	0	0	0	0	0	0	0	0	1	0	0	0	1	0	0
KZ15_480	KAZ_0097_may 2014	oooooooooooooooooooooooooooooooooonnnnnnnnn	000000000003771	1	L2/Beijing	rpoB_531_mut_TTG	katG_315_mut_C	MDR	yes	no	-/INH/RIF/EMB/FLQ/KM/AM/CM/-/-/-	MDR	-/Beijing SA+/-/-/-/-/-/-	Beijing	0	1	0	0	1	0	0	0	0	0	1	1	0	1	1	1	0	0	1	1	0	0	1	1	0	0	0	1	1	0	0	1	1	0	0
KZ15_073	KAZ_00106_zko2	oooooooooooooooooooooooooooooooooonnnnnnnnn	000000000003771	1	L2/Beijing	rpoB_531_mut_TTG	katG_315_mut_C	MDR	yes	no	-/INH/RIF/EMB/-/-/-/-/-	MDR	-/Beijing V+/CHIN+/K2/-/-/-/-/-/-	Beijing	0	1	0	0	1	0	0	0	0	0	0	0	0	1	0	1	0	0	1	1	0	0	0	1	0	0	0	1	1	0	0	0	1	0	0
KZ15_014	KAZ_00113_zhambyl	oooooooooooooooooooooooooooooooooonnnnnnnnn	000000000003771	1	L2/Beijing	rpoB_531_mut_TTG	katG_315_mut_C	MDR	yes	no	S/INH/RIF/EMB/-/-/-/KM/-	MDR	-/Beijing V+/CHIN+/K2/-/-/-/-/-/-	Beijing	0	1	0	0	1	0	0	0	0	0	0	0	0	0	0	1	1	0	1	1	0	0	0	1	0	0	0	1	1	0	0	0	1	0	0
KZ15_311	KAZ_00120_Atyrau-3	oooooooooooooooooooooooooooooooooonnnnnnnnn	000000000003771	1	L2/Beijing	rpoB_531_mut_TTG	katG_315_mut_C	MDR	yes	no	-/INH/RIF/-/-/-/-/-/-	MDR	-/Beijing/-/-/-/-/-/-	Beijing	1	1	0	0	1	0	0	0	0	0	0	0	0	1	0	1	0	0	1	1	0	0	0	1	0	0	0	1	1	0	0	1	0	0	0
KZ15_075	KAZ_00122_zko2	oooooooooooooooooooooooooooooooooonnnnnnnnn	000000000003771	1	L2/Beijing	rpoB_531_mut_TTG	katG_315_mut_C	MDR	yes	no	-/INH/RIF/EMB/-/-/-/KM/-	MDR	-/Beijng K1/-/-/-/-/-/-	Beijing	0	1	0	0	1	0	0	0	0	0	0	0	0	1	0	1	1	0	1	1	0	0	0	1	0	0	0	1	1	0	0	0	0	0	0
KZ15_076	KAZ_00124_Karaganda	oooooooooooooooooooooooooooooooooonnnnnnnnn	000000000003771	1	L2/Beijing	rpoB_531_mut_TTG	katG_315_mut_C	MDR	yes	no	-/INH/RIF/EMB/-/-/-/-/-	MDR	-/Beijing V+/CHIN+/K2/-/-/-/-/-/-	Beijing	0	1	0	0	1	0	0	0	0	0	0	0	0	1	1	1	0	0	1	1	0	0	0	1	0	0	0	1	1	0	0	0	1	0	0
KZ15_080	KAZ_00128_zko2	oooooooooooooooooooooooooooooooooonnnnnnnnn	000000000003771	1	L2/Beijing	rpoB_531_mut_TTG	katG_315_mut_C	MDR	yes	no	S/INH/RIF/EMB/-/-/-/KM/-	MDR	-/Beijng K1/-/-/-/-/-/-	Beijing	0	1	0	0	1	0	0	0	0	0	0	0	0	0	1	1	1	0	1	1	0	0	0	1	0	0	0	1	1	0	0	0	0	0	0
KZ15_283	KAZ_00130_Atyrau-3	nnnnnnnnnnnnnnnnnnnnoooonnnnnnnnoooonnnnnnn	777777607760771	42	L4/LAM9	rpoB_531_mut_TTG	katG_315_mut_C/inhA_-15_mut_T	MDR	yes	no	-/INH/RIF/-/-/-/-/-/-	MDR	-/-/-/LAM/-/-/-/-	Not Beijing	1	1	1	0	1	0	0	0	0	0	0	0	0	1	0	1	0	0	1	0	0	0	1	1	0	0	0	0	1	0	0	1	1	0	0
KZ15_019	KAZ_00135_taldygorgan	oooooooooooooooooooooooooooooooooonnnnnnnnn	000000000003771	1	L2/Beijing	rpoB_531_mut_TTG	katG_315_mut_C	MDR	yes	no	-/INH/RIF/EMB/-/-/-/-/-	MDR	-/Beijing V+/CHIN+/K2/-/-/-/-/-/-	Beijing	0	1	0	0	1	0	0	0	0	0	0	0	0	1	0	1	0	0	1	1	0	0	0	1	0	0	0	1	1	0	0	0	1	0	0
KZ15_081	KAZ_00137_zko2	oooooooooooooooooooooooooooooooooonnnnnnnnn	000000000003771	1	L2/Beijing	rpoB_531_mut_TTG	katG_315_mut_C	MDR	yes	no	S/INH/RIF/-/-/-/-/-/-	MDR	-/Beijing V+/CHIN+/K2/-/-/-/-/-/-	Beijing	1	1	0	0	1	0	0	0	0	0	0	0	0	0	0	1	0	0	1	1	0	0	0	1	0	0	0	1	1	0	0	0	1	0	0
KZ15_224	KAZ_00139_cycloserine resistant	oooooooooooooooooooooooooooooooooonnnnnnnnn	000000000003771	1	L2/Beijing	WT	katG_315_mut_C	MonoR-INH	yes	no	-/INH/-/EMB/-/-/-/-/-	MonoR-INH	-/Beijing SA+/-/-/-/-/-/-	Beijing	0	1	0	0	0	0	0	0	0	0	0	0	0	1	1	1	0	0	1	1	0	0	1	1	0	0	0	1	1	0	0	1	1	0	0
KZ15_084	KAZ_00144_zko2	oooooooooooooooooooooooooooooooooonnnnnnnnn	000000000003771	1	L2/Beijing	rpoB_531_mut_TTG	katG_315_mut_C	MDR	yes	no	-/INH/RIF/EMB/-/-/-/-/-	MDR	-/Beijing V+/CHIN+/K2/-/-/-/-/-/-	Beijing	0	1	0	0	1	0	0	0	0	0	0	0	0	1	1	1	0	0	1	1	0	0	0	1	0	0	0	1	1	0	0	0	1	0	0
KZ15_374	KAZ_00152_Aktobe	oooooooooooooooooooooooooooooooooonnnnnnnnn	000000000003771	1	L2/Beijing	WT	WT	S	yes	no	-/-/-/-/-/-/-/-/-	S	-/Beijing/-/-/-/-/-/-	Beijing	1	0	0	0	0	0	0	0	0	0	0	0	0	1	0	1	0	0	1	1	0	0	0	1	0	0	0	1	1	0	0	1	0	0	0
KZ15_332	KAZ_00157_Atyrau-3	oooooooooooooooooooooooooooooooooonnnnnnnnn	000000000003771	1	L2/Beijing	rpoB_531_mut_TTG	katG_315_mut_C	MDR	yes	no	-/INH/RIF/EMB/FLQ/-/-/-/-	MDR	-/Beijing/-/-/-/-/-/-	Beijing	0	1	0	0	1	0	0	0	0	1	1	0	0	1	0	1	0	0	1	1	0	0	0	1	0	0	0	1	1	0	0	1	0	0	0
KZ15_286	KAZ_00170_Atyrau-3	nnnnnnnnnnnnonnnnnnnnnnnnnnnnnnnoooonnnonnn	777737777760731	73	L4/AMBIGOUS T3:T2	WT	WT	S	yes	no	-/-/-/-/-/-/-/-/-	S	-/-/-/LAM/-/-/-/-	Not Beijing	1	0	0	0	0	0	0	0	0	0	0	0	0	1	0	1	0	0	1	0	0	0	1	1	0	0	0	0	1	0	0	1	1	0	0
KZ15_259	KAZ_00173_Taldygorgan	oooooooooooooooooooooooooooooooooonnnnnnnnn	000000000003771	1	L2/Beijing	WT	WT	S	yes	no	-/-/-/-/-/-/-/KM/-	S	-/Beijing/-/-/-/-/-/-	Beijing	1	0	0	0	0	0	0	0	0	0	0	0	0	1	1	1	0	1	1	1	0	0	0	1	0	0	0	1	1	0	0	1	0	0	0
KZ15_271	KAZ_00177_ZKO-2	oooooooooooooooooooooooooooooooooonnnnnnnnn	000000000003771	1	L2/Beijing	rpoB_531_mut_TTG	katG_315_mut_C	MDR	yes	no	-/INH/RIF/EMB/-/-/-/-/-	MDR	-/Beijing SA+/-/-/-/-/-/-	Beijing	0	1	0	0	1	0	0	0	0	0	0	0	0	1	0	1	0	0	1	1	0	0	0	1	0	0	0	1	1	0	0	1	1	0	0
KZ15_240	KAZ_00178_cycloserine resistant	oooooooooooooooooooooooooooooooooonnnnnnnnn	000000000003771	1	L2/Beijing	rpoB_531_mut_TTG	katG_315_mut_C	MDR	yes	no	-/INH/RIF/EMB/-/-/-/KM/-	MDR	-/Beijing SA+/-/-/-/-/-/-	Beijing	0	1	0	0	1	0	0	0	0	0	0	0	0	1	1	1	0	1	1	1	0	0	0	1	0	0	0	1	1	0	0	1	1	0	0
KZ15_031	KAZ_00178_taldygorgan	nnonnnnnnnnnnnnnnnnnoooonnnnnnnnoooonnnnnnn	677777607760771	20	L4/LAM1	WT	WT	S	yes	no	-/-/-/-/-/-/-/-/-	S	-/-/-/LAM/-/-/-/-	Not Beijing	1	0	0	0	0	0	0	0	0	0	0	0	0	1	0	1	0	0	1	0	0	0	1	1	0	0	0	0	1	0	0	0	1	0	0
KZ15_065	KAZ_00186_zko2	oooooooooooooooooooooooooooooooooonnnnnnnnn	000000000003771	1	L2/Beijing	rpoB_531_mut_TTG	katG_315_mut_C	MDR	yes	no	-/INH/RIF/EMB/-/-/-/-/-	MDR	-/Beijing V+/CHIN+/K2/-/-/-/-/-/-	Beijing	0	1	0	0	1	0	0	0	0	0	0	0	0	1	0	1	0	0	1	1	0	0	0	1	0	0	0	1	1	0	0	0	1	0	0
KZ15_270	KAZ_00205_ZKO-2	oooooooooooooooooooooooooooooooooonnnnnnnnn	000000000003771	1	L2/Beijing	WT	WT	S	yes	no	-/-/-/-/-/-/-/-/-	S	-/Beijing/-/-/-/-/-/-	Beijing	1	0	0	0	0	0	0	0	0	0	0	0	0	1	0	1	0	0	1	1	0	0	0	1	0	0	0	1	1	0	0	1	0	0	0
KZ15_112	KAZ_00209_Kostanay	oooooooooooooooooooooooooooooooooonnnnnnnnn	000000000003771	1	L2/Beijing	rpoB_531_mut_TTG	inhA_-15_mut_T	MDR	yes	no	-/INH/RIF/EMB/FLQ/KM/AM/CM/-/-/-	MDR	-/Beijng K1/-/-/-/-/-/-	Beijing	0	0	1	0	1	0	0	0	0	1	0	1	0	1	0	1	0	0	1	1	0	0	0	1	0	0	0	1	1	0	0	0	0	0	0
KZ15_125	KAZ_00229_Kostanay	oooooooooooooooooooooooooooooooooonnnnnnnnn	000000000003771	1	L2/Beijing	rpoB_531_mut_TTG	katG_315_mut_C	MDR	yes	no	S/INH/RIF/EMB/-/-/-/-/-	MDR	-/Beijing V+/CHIN+/K2/-/-/-/-/-/-	Beijing	0	1	0	0	1	0	0	0	0	0	0	0	0	0	0	1	0	0	1	1	0	0	0	1	0	0	0	1	1	0	0	0	1	0	0
KZ15_225	KAZ_00234_cycloserine resistant	oooooooooooooooooooooooooooooooooonnnnnnnnn	000000000003771	1	L2/Beijing	rpoB_516_mut_GTC/rpoB_526_mut_TAC	katG_315_mut_C	MDR	yes	no	-/INH/-/EMB/-/-/-/KM/-	MonoR-INH	-/Beijing SA+/-/-/-/-/-/-	Beijing	0	1	0	0	0	0	0	0	0	0	0	0	0	1	1	1	0	1	1	1	0	0	1	1	0	0	0	1	1	0	0	1	1	0	0
KZ15_461	KAZ_00241_may 2014	oooooooooooooooooooooooooooooooooonnnnnnnnn	000000000003771	1	L2/Beijing	rpoB_531_mut_TTG	katG_315_mut_C	MDR	yes	no	-/INH/RIF/-/-/-/-/-/-	MDR	-/Beijing/-/-/-/-/-/-	Beijing	1	1	0	0	1	0	0	0	0	0	0	0	0	1	1	1	0	0	1	1	0	0	0	1	0	0	0	1	1	0	0	1	0	0	0
KZ15_063	KAZ_00259_zko2	oooooooooooooooooooooooooooooooooonnnnnnnnn	000000000003771	1	L2/Beijing	rpoB_531_mut_TTG	katG_315_mut_C	MDR	yes	no	S/INH/RIF/EMB/-/-/-/-/-	MDR	-/Beijing V+/CHIN+/K2/-/-/-/-/-/-	Beijing	0	1	0	0	1	0	0	0	0	0	0	0	0	0	1	1	0	0	1	1	0	0	0	1	0	0	0	1	1	0	0	0	1	0	0
KZ15_383	KAZ_00282_Zhambyl	nnnnnnnonnnnnnnnnnonnnnnnnnnnnnnoooonnnnnnn	775777377760771	259	L4/T4	WT	WT	S	yes	no	-/-/-/-/-/-/-/-/-	S	-/-/-/Euro-American Other/-/-/-/-	Not Beijing	1	0	0	0	0	0	0	0	0	0	0	0	0	1	0	1	0	0	1	0	0	0	0	1	0	0	0	0	1	0	0	1	1	0	0
KZ15_540	KAZ_00297_Pavlodar	nnnnnnnnnnnnonnnnnnnnonnnnnnooonoooonnnnnnn	777737737420771	2354	L4/URAL	WT	WT	S	yes	no	-/-/-/-/-/-/-/-/-	S	-/-/-/Euro-American Other/-/-/-/-	Not Beijing	1	0	0	0	0	0	0	0	0	0	0	0	0	1	0	1	0	0	1	0	0	0	0	1	0	0	0	0	1	0	0	1	1	0	0
KZ15_057	KAZ_00308_zko2	oooooooooooooooooooooooooooooooooonnnnnnnnn	000000000003771	1	L2/Beijing	rpoB_531_mut_TTG	katG_315_mut_C	MDR	yes	no	-/INH/RIF/EMB/-/-/-/-/-	MDR	-/Beijing SA+/-/-/-/-/-/-	Beijing	0	1	0	0	1	0	0	0	0	0	0	0	0	1	0	1	0	0	1	1	0	0	0	1	0	0	0	1	1	0	0	1	1	0	0
KZ15_537	KAZ_00321_Pavlodar	oooooooooooooooooooooooooooooooooonnnnnnnnn	000000000003771	1	L2/Beijing	WT	WT	S	yes	no	-/-/-/-/-/-/-/-/-	S	-/Beijing/-/-/-/-/-/-	Beijing	1	0	0	0	0	0	0	0	0	0	0	0	0	1	1	1	0	0	1	1	0	0	1	1	0	0	0	1	1	0	0	1	0	0	0
KZ15_541	KAZ_00336_Pavlodar	oooooooooooooooooooooooooooooooooonnnnnnnnn	000000000003771	1	L2/Beijing	WT	katG_315_mut_C	MonoR-INH	yes	no	-/INH/-/-/-/-/-/-/-	MonoR-INH	-/Beijing SA+/-/-/-/-/-/-	Beijing	1	1	0	0	0	0	0	0	0	0	0	0	0	1	1	1	0	0	1	1	0	0	0	1	0	0	0	1	1	0	0	1	1	0	0
KZ15_233	KAZ_00355_cycloserine resistant	oooooooooooooooooooooooooooooooooonnnnnnnnn	000000000003771	1	L2/Beijing	rpoB_531_mut_TTG	katG_315_mut_C	MDR	yes	no	-/INH/RIF/EMB/-/-/-/-/-	MDR	-/Beijing SA+/-/-/-/-/-/-	Beijing	0	1	0	0	1	0	0	0	0	0	0	0	0	1	1	1	0	0	1	1	0	0	0	1	0	0	0	1	1	0	0	1	1	0	0
KZ15_212	KAZ_00363_cycloserine resistant	oooooooooooooooooooooooooooooooooonnnnnnnnn	000000000003771	1	L2/Beijing	rpoB_531_mut_TTG	katG_315_mut_C	MDR	yes	no	-/INH/RIF/EMB/FLQ/-/-/KM/-	MDR	-/Beijing SA+/-/-/-/-/-/-	Beijing	0	1	0	0	1	0	0	0	0	1	0	0	0	1	1	1	0	1	1	1	0	0	0	1	0	0	0	1	1	0	0	1	1	0	0
KZ15_227	KAZ_00400_cycloserine resistant	oooooooooooooooooooooooooooooooooonnnnnonnn	000000000003731	190	L2/Beijing	rpoB_531_mut_TTG	katG_315_mut_C	MDR	yes	no	-/INH/RIF/-/-/-/-/KM/-	MDR	-/Beijing SA+/-/-/-/-/-/-	Beijing	1	1	0	0	1	0	0	0	0	0	0	0	0	1	1	1	0	1	1	1	0	0	0	1	0	0	0	1	1	0	0	1	1	0	0
KZ15_455	KAZ_00440_may 2014	oooooooooooooooooooooooooooooooooonnnnnnnnn	000000000003771	1	L2/Beijing	rpoB_531_mut_TTG	katG_315_mut_C	MDR	yes	no	-/INH/RIF/EMB/FLQ/-/-/-/-	MDR	-/Beijing SA+/-/-/-/-/-/-	Beijing	0	1	0	0	1	0	0	0	0	0	1	0	0	1	1	1	0	0	1	1	0	0	1	1	0	0	0	1	1	0	0	1	1	0	0
KZ15_091	KAZ_00468_zko2	oooooooooooooooooooooooooooooooooonnnnnnnnn	000000000003771	1	L2/Beijing	WT	katG_315_mut_C	MonoR-INH	yes	no	-/INH/-/EMB/-/-/-/-/-	MonoR-INH	-/Beijing V+/CHIN+/K2/-/-/-/-/-/-	Beijing	0	1	0	0	0	0	0	0	0	0	0	0	0	1	0	1	0	0	1	1	0	0	0	1	0	0	0	1	1	0	0	0	1	0	0
KZ15_267	KAZ_00496_ZKO-2	oooooooooooooooooooooooooooooooooonnnnnnnnn	000000000003771	1	L2/Beijing	WT	WT	S	yes	no	-/INH/RIF/EMB/-/-/-/KM/-	MDR	-/Beijing SA+/-/-/-/-/-/-	Beijing	0	1	0	0	1	0	0	0	0	0	0	0	0	1	1	1	0	1	1	1	0	0	0	1	0	0	0	1	1	0	0	1	1	0	0
KZ15_256	KAZ_00498_Taldygorgan	nnnnnnnnnnnnnooooooooooooonnnnnnoooonnnnnnn	777740001760771	444	L4/T1 (likely L4/LAM-RUS)	WT	WT	S	yes	no	-/-/-/-/-/-/-/-/-	S	-/-/-/LAM/-/-/-/-	Not Beijing	1	0	0	0	0	0	0	0	0	0	0	0	0	1	0	1	0	0	1	0	0	0	1	1	0	0	0	0	1	0	0	1	1	0	0
KZ15_203	KAZ_00555_cycloserine resistant	oooooooooooooooooooooooooooooooooonnnnnnnnn	000000000003771	1	L2/Beijing	rpoB_531_mut_TTG	katG_315_mut_C	MDR	yes	no	-/INH/RIF/-/-/-/-/-/-	MDR	-/Beijing SA+/-/-/-/-/-/-	Beijing	1	1	0	0	1	0	0	0	0	0	0	0	0	1	1	1	0	0	1	1	0	0	0	1	0	0	0	1	1	0	0	1	1	0	0
KZ15_230	KAZ_00562_cycloserine resistant	oooooooooooooooooooooooooooooooooonnnnnnnnn	000000000003771	1	L2/Beijing	rpoB_531_mut_TTG	katG_315_mut_C	MDR	yes	no	S/INH/RIF/EMB/-/-/-/KM/-	MDR	-/Beijing V+/CHIN+/K2/-/-/-/-/-/-	Beijing	0	1	0	0	1	0	0	0	0	0	0	0	0	0	1	1	0	1	1	1	0	0	0	1	0	0	0	1	1	0	0	0	1	0	0
KZ15_191	KAZ_00563_cycloserine resistant	oooooooooooooooooooooooooooooooooonnnnnnnnn	000000000003771	1	L2/Beijing	WT	WT	S	yes	no	-/-/-/-/-/-/-/-/-	S	-/Beijing/-/-/-/-/-/-	Beijing	1	0	0	0	0	0	0	0	0	0	0	0	0	1	1	1	0	0	1	1	0	0	0	1	0	0	0	1	1	0	0	1	0	0	0
KZ15_198	KAZ_00577_cycloserine resistant	oooooooooooooooooooooooooooooooooonnnnnnnnn	000000000003771	1	L2/Beijing	rpoB_531_mut_TTG	katG_315_mut_C	MDR	yes	no	-/INH/RIF/EMB/-/-/-/-/-	MDR	-/Beijing SA+/-/-/-/-/-/-	Beijing	0	1	0	0	1	0	0	0	0	0	0	0	0	1	1	1	0	0	1	1	0	0	0	1	0	0	0	1	1	0	0	1	1	0	0
KZ15_101	KAZ_00579_Kostanay	oooooooooooooooooooooooooooooooooonnnnnnnnn	000000000003771	1	L2/Beijing	rpoB_531_mut_TTG	katG_315_mut_C	MDR	yes	no	S/INH/RIF/EMB/-/-/-/-/-	MDR	-/Beijing V+/CHIN+/K2/-/-/-/-/-/-	Beijing	0	1	0	0	1	0	0	0	0	0	0	0	0	0	0	1	0	0	1	1	0	0	0	1	0	0	0	1	1	0	0	0	1	0	0
KZ15_146	KAZ_00676_Kostanay	oooooooooooooooooooooooooooooooooonnnnnnnnn	000000000003771	1	L2/Beijing	rpoB_531_mut_TTG	katG_315_mut_C	MDR	yes	no	S/INH/RIF/EMB/-/-/-/-/-	MDR	-/Beijing V+/CHIN+/K2/-/-/-/-/-/-	Beijing	0	1	0	0	1	0	0	0	0	0	0	0	0	0	0	1	0	0	1	1	0	0	0	1	0	0	0	1	1	0	0	0	1	0	0
KZ15_250	KAZ_00695_cycloserine resistant	oooooooooooooooooooooooooooooooooonnnnnnnnn	000000000003771	1	L2/Beijing	rpoB_531_mut_TTG	katG_315_mut_C	MDR	yes	no	-/INH/RIF/EMB/-/-/-/-/-	MDR	-/Beijing SA+/-/-/-/-/-/-	Beijing	0	1	0	0	1	0	0	0	0	0	0	0	0	1	1	1	0	0	1	1	0	0	0	1	0	0	0	1	1	0	0	1	1	0	0
KZ15_220	KAZ_00716_cycloserine resistant	oooooooooooooooooooooooooooooooooonnnnnnnnn	000000000003771	1	L2/Beijing	rpoB_531_mut_TTG	katG_315_mut_C	MDR	yes	no	-/INH/RIF/EMB/-/-/-/-/-	MDR	-/Beijing SA+/-/-/-/-/-/-	Beijing	0	1	0	0	1	0	0	0	0	0	0	0	0	1	1	1	0	0	1	1	0	0	0	1	0	0	0	1	1	0	0	1	1	0	0
KZ15_266	KAZ_00782_ZKO-2	oooooooooooooooooooooooooooooooooonnnnnnnnn	000000000003771	1	L2/Beijing	WT	WT	S	yes	no	-/-/-/-/-/-/-/-/-	S	-/Beijing SA+/-/-/-/-/-/-	Beijing	1	0	0	0	0	0	0	0	0	0	0	0	0	1	1	1	0	0	1	1	0	0	1	1	0	0	0	1	1	0	0	1	1	0	0
KZ15_482	KAZ_00793_may 2014	oooooooooooooooooooooooooooooooooonnnnnnnnn	000000000003771	1	L2/Beijing	rpoB_531_mut_TTG	katG_315_mut_C	MDR	yes	no	-/INH/RIF/EMB/FLQ/-/-/-/-	MDR	-/Beijing SA+/-/-/-/-/-/-	Beijing	0	1	0	0	1	0	0	0	0	0	1	0	0	1	0	1	0	0	1	1	1	0	1	1	0	0	0	1	1	0	0	1	1	0	0
KZ15_128	KAZ_00805_Kostanay	oooooooooooooooooooooooooooooooooonnnnnnnnn	000000000003771	1	L2/Beijing	rpoB_531_mut_TTG	katG_315_mut_C	MDR	yes	no	S/INH/RIF/EMB/-/-/-/-/-	MDR	-/Beijing V+/CHIN+/K2/-/-/-/-/-/-	Beijing	0	1	0	0	1	0	0	0	0	0	0	0	0	0	0	1	0	0	1	1	0	0	0	1	0	0	0	1	1	0	0	0	1	0	0
KZ15_265	KAZ_00822_Taldygorgan	nnnnnnnnnnnnnnnnnnnnoooonnnnnnnnoooonnnnnnn	777777607760771	42	L4/LAM9	WT	WT	S	yes	no	-/INH/RIF/-/-/-/-/-/-	MDR	-/-/-/LAM/-/-/-/-	Not Beijing	1	1	0	0	1	0	0	0	0	0	0	0	0	1	1	1	0	0	1	0	0	0	1	1	0	0	0	0	1	0	0	1	1	0	0
KZ15_124	KAZ_00842_Kostanay	nnonnnnoonnnnnnnnnnnnnnnnnnnooonoooonnnnnnn	674777777420771	1117	L4/URAL	WT	katG_315_mut_C	MonoR-INH	yes	no	-/INH/-/-/-/-/-/-/-	MonoR-INH	-/-/-/Euro-American Other/-/-/-/-	Not Beijing	1	1	0	0	0	0	0	0	0	0	0	0	0	1	1	1	0	0	1	0	0	0	0	1	0	0	0	0	1	0	0	0	1	0	0
KZ15_459	KAZ_00843_may 2014	oooooooooooooooooooooooooooooooooonnnnnnnnn	000000000003771	1	L2/Beijing	rpoB_531_mut_TTG	katG_315_mut_C	MDR	yes	no	-/INH/RIF/-/FLQ/-/-/-/-	MDR	-/Beijing SA+/-/-/-/-/-/-	Beijing	1	1	0	0	1	0	0	0	0	1	0	0	0	1	0	1	0	0	1	1	0	0	1	1	0	0	0	1	1	0	0	1	1	0	0
KZ15_096	KAZ_00890_Kostanay	oooooooooooooooooooooooooooooooooonnnnnnnnn	000000000003771	1	L2/Beijing	rpoB_531_mut_TTG	katG_315_mut_C	MDR	yes	no	S/-/-/EMB/-/KM/AM/CM/-/KM/-	S	-/Beijing V+/CHIN+/K2/-/-/-/-/-/-	Beijing	0	0	0	0	0	0	0	0	0	0	0	1	0	0	1	1	0	1	1	1	0	0	0	1	0	0	0	1	1	0	0	0	1	0	0
KZ15_254	KAZ_00906_Taldygorgan	oooooooooooooooooooooooooooooooooonnoonnnnn	000000000003171	260	L2/Beijing	WT	WT	S	yes	no	-/-/-/-/-/-/-/-/-	S	-/Beijing SA+/-/-/-/-/-/-	Beijing	1	0	0	0	0	0	0	0	0	0	0	0	0	1	0	1	0	0	1	1	0	0	0	1	0	0	0	1	1	0	0	1	1	0	0
KZ15_021	KAZ_00907_Taldygorgan	oooooooooooooooooooooooooooooooooonnnnnnnnn	000000000003771	1	L2/Beijing	rpoB_531_mut_TTG	katG_315_mut_C	MDR	yes	no	S/INH/RIF/EMB/-/-/-/-/-	MDR	-/Beijing V+/CHIN+/K2/-/-/-/-/-/-	Beijing	0	1	0	0	1	0	0	0	0	0	0	0	0	0	0	1	0	0	1	1	0	0	0	1	0	0	0	1	1	0	0	0	1	0	0
KZ15_253	KAZ_00926_Taldygorgan	nnnnnnnnnnnnnnnnnnnnnnnnnnooooooooooonnnnnn	777777776000371	1498	L4/U (L4/LAM-RUS?)	WT	WT	S	yes	no	-/-/-/-/-/-/-/-/-	S	-/-/-/Haarlem/-/-/-/-	Not Beijing	1	0	0	0	0	0	0	0	0	0	0	0	0	1	0	1	0	0	1	0	0	1	0	1	0	0	0	0	1	0	0	1	1	0	0
KZ15_142	KAZ_00935_Kostanay	nnnnnnnnnnnnonnnnnnnnnnnnnnnooonoooonnnnnnn	777737777420771	35	L4/URAL	WT	WT	S	yes	no	-/-/-/-/-/-/-/-/-	S	-/-/-/Euro-American Other/-/-/-/-	Not Beijing	1	0	0	0	0	0	0	0	0	0	0	0	0	1	0	1	0	0	1	0	0	0	0	1	0	0	0	0	1	0	0	0	1	0	0
KZ15_508	KAZ_00998_MDR-TB 2014	nonnnnnnnnnnnnnnnnnnnnnnnnnnooonoooonnnnnnn	577777777420771	127	L4/"new1"	WT	WT	S	yes	no	-/-/-/-/-/-/-/KM/-	S	-/-/-/Euro-American Other/-/-/-/-	Not Beijing	1	0	0	0	0	0	0	0	0	0	0	0	0	1	1	1	0	1	1	0	0	0	0	1	0	0	0	0	1	0	0	1	1	0	0
KZ15_475	KAZ_001002_may 2014	oooooooooooooooooooooooooooooooooonnnnnnnnn	000000000003771	1	L2/Beijing	rpoB_531_mut_TTG	katG_315_mut_C	MDR	yes	no	-/INH/RIF/EMB/-/-/-/-/-	MDR	-/Beijing V+/CHIN+/K2/-/-/-/-/-/-	Beijing	0	1	0	0	1	0	0	0	0	0	0	0	0	1	1	1	0	0	1	1	0	0	0	1	0	0	0	1	1	0	0	0	1	0	0
KZ15_468	KAZ_001003_may 2014	oooooooooooooooooooooooooooooooooonnnnnnnnn	000000000003771	1	L2/Beijing	rpoB_531_mut_TTG	katG_315_mut_C	MDR	yes	no	-/INH/RIF/EMB/-/-/-/KM/-	MDR	-/Beijing SA+/-/-/-/-/-/-	Beijing	0	1	0	0	1	0	0	0	0	0	0	0	0	1	0	1	0	1	1	1	0	0	1	1	0	0	0	1	1	0	0	1	1	0	0
KZ15_481	KAZ_001007_may 2014	oooooooooooooooooooooooooooooooooonnnnnnnnn	000000000003771	1	L2/Beijing	rpoB_531_mut_TTG	katG_315_mut_C	MDR	yes	no	-/INH/RIF/EMB/FLQ/-/-/-/-	MDR	-/Beijing V+/CHIN+/K2/-/-/-/-/-/-	Beijing	0	1	0	0	1	0	0	0	0	0	1	0	0	1	0	1	0	0	1	1	0	0	0	1	0	0	0	1	1	0	0	0	1	0	0
KZ15_024	KAZ_001009_Taldygorgan	oooooooooooooooooooooooooooooooooonnnnnnnnn	000000000003771	1	L2/Beijing	WT	katG_315_mut_C	MonoR-INH	yes	no	S/INH/-/-/-/-/-/-/-	MonoR-INH	-/Beijing V+/CHIN+/K2/-/-/-/-/-/-	Beijing	1	1	0	0	0	0	0	0	0	0	0	0	0	0	0	1	0	0	1	1	0	0	0	1	0	0	0	1	1	0	0	0	1	0	0
KZ15_523	KAZ_001037_XDR SPLS	nnonnnnnoonnnnnnnnnnnonnnnnnnnnnoooonnnnnnn	676377737760771	1253	L4/S	rpoB_516_mut_GTC	katG_315_mut_C	MDR	yes	no	-/INH/-/-/-/KM/AM/CM/-/-/-	MonoR-INH	-/-/-/LAM/-/-/-/-	Not Beijing	1	1	0	0	0	0	0	0	0	0	0	1	0	1	1	1	0	0	1	0	0	0	1	1	0	0	0	0	1	0	0	1	1	0	0
KZ15_098	KAZ_001039_Kostanay	nnnnnnnoonnnnnnnnnnnnnnnnnnnooonoooonnnnnnn	774777777420771	262	L4/URAL	WT	WT	S	yes	no	-/-/-/-/-/-/-/-/-	S	-/-/-/Euro-American Other/-/-/-/-	Not Beijing	1	0	0	0	0	0	0	0	0	0	0	0	0	1	0	1	0	0	1	0	0	0	0	1	0	0	0	0	1	0	0	0	1	0	0
KZ15_229	KAZ_001043_cycloserine resistant	oooooooooooooooooooooooooooooooooonnnnnnnnn	000000000003771	1	L2/Beijing	rpoB_516_mut_GTC	katG_315_mut_C	MDR	yes	no	-/INH/-/-/-/-/-/KM/-	MonoR-INH	-/Beijing SA+/-/-/-/-/-/-	Beijing	1	1	0	0	0	0	0	0	0	0	0	0	0	1	1	1	0	1	1	1	0	0	0	1	0	0	0	1	1	0	0	1	1	0	0
KZ15_511	KAZ_001049_XDR SPLS	oooooooooooooooooooooooooooooooooonnnnnnnnn	000000000003771	1	L2/Beijing	rpoB_531_mut_TTG	katG_315_mut_C	MDR	yes	no	-/INH/RIF/-/FLQ/-/-/-/-	MDR	-/Beijing SA+/-/-/-/-/-/-	Beijing	1	1	0	0	1	0	0	0	0	1	0	0	0	1	1	1	0	0	1	1	0	0	1	1	0	0	0	1	1	0	0	1	1	0	0
KZ15_390	KAZ_001067_Zhambyl	nnnnnnnnnnnnnnnnnnnnoooonnnnnnnnoooonnnnnnn	777777607760771	42	L4/LAM9	rpoB_526_mut_TAC	katG_315_mut_C	MDR	yes	no	-/INH/RIF/-/-/-/-/-/-	MDR	-/-/-/LAM/-/-/-/-	Not Beijing	1	1	1	0	1	0	0	0	0	0	0	0	0	1	0	1	0	0	1	0	0	0	1	1	0	0	0	0	1	0	0	1	1	0	0
KZ15_109	KAZ_001069_Kostanay	oooooooooooooooooooooooooooooooooonnnnnnnnn	000000000003771	1	L2/Beijing	rpoB_531_mut_TTG	katG_315_mut_C	MDR	yes	no	S/INH/RIF/EMB/-/-/-/-/-	MDR	-/Beijing V+/CHIN+/K2/-/-/-/-/-/-	Beijing	0	1	0	0	1	0	0	0	0	0	0	0	0	0	0	1	0	0	1	1	0	0	0	1	0	0	0	1	1	0	0	0	1	0	0
KZ15_020	KAZ_001081_Taldygorgan	oooooooooooooooooooooooooooooooooonnnnnnnnn	000000000003771	1	L2/Beijing	rpoB_531_mut_TTG	katG_315_mut_C	MDR	yes	no	S/INH/RIF/-/-/-/-/-/-	MDR	-/Beijng K1/-/-/-/-/-/-	Beijing	1	1	0	0	1	0	0	0	0	0	0	0	0	0	0	1	0	0	1	1	0	0	0	1	0	0	0	1	1	0	0	0	0	0	0
KZ15_258	KAZ_001081_Taldygorgan	oooooooooooooooooooooooooooooooooonnnnnnnnn	000000000003771	1	L2/Beijing	rpoB_531_mut_TTG	katG_315_mut_C	MDR	yes	no	-/INH/RIF/-/-/-/-/-/-	MDR	-/Beijing/-/-/-/-/-/-	Beijing	1	1	0	0	1	0	0	0	0	0	0	0	0	1	1	1	0	0	1	1	0	0	0	1	0	0	0	1	1	0	0	1	0	0	0
KZ15_104	KAZ_001092_Kostanay	oooooooooooooooooooooooooooooooooonnnnnnnnn	000000000003771	1	L2/Beijing	rpoB_531_mut_TTG	katG_315_mut_C	MDR	yes	no	S/INH/RIF/EMB/-/-/-/-/-	MDR	-/Beijing V+/CHIN+/K2/-/-/-/-/-/-	Beijing	0	1	0	0	1	0	0	0	0	0	0	0	0	0	0	1	0	0	1	1	0	0	0	1	0	0	0	1	1	0	0	0	1	0	0
KZ15_513	KAZ_001097_XDR SPLS	oooooooooooooooooooooooooooooooooonnnnnnnnn	000000000003771	1	L2/Beijing	rpoB_531_mut_TTG	katG_315_mut_C	MDR	yes	no	-/INH/RIF/-/-/-/-/-/-	MDR	-/Beijing/-/-/-/-/-/-	Beijing	1	1	0	0	1	0	0	0	0	0	0	0	0	1	1	1	0	0	1	1	0	0	1	1	0	0	0	1	1	0	0	1	0	0	0
KZ15_116	KAZ_001106_Kostanay	oooooooooooooooooooooooooooooooooonnnnnnnnn	000000000003771	1	L2/Beijing	rpoB_531_mut_TTG	katG_315_mut_C	MDR	yes	no	S/INH/RIF/-/-/-/-/-/-	MDR	-/Beijng K1/-/-/-/-/-/-	Beijing	1	1	0	0	1	0	0	0	0	0	0	0	0	0	0	1	0	0	1	1	0	0	0	1	0	0	0	1	1	0	0	0	0	0	0
KZ15_193	KAZ_001113_cycloserine resistant	oooooooooooooooooooooooooooooooooonnnnnnnnn	000000000003771	1	L2/Beijing	rpoB_531_mut_TTG	katG_315_mut_C	MDR	yes	no	-/INH/RIF/EMB/-/KM/AM/CM/-/-/-	MDR	-/Beijing SA+/-/-/-/-/-/-	Beijing	0	1	0	0	1	0	0	0	0	0	0	1	0	1	1	1	0	0	1	1	0	0	0	1	0	0	0	1	1	0	0	1	1	0	0
KZ15_106	KAZ_001140_Kostanay	nnnnnnnnnnnnonnnnnnnnnnnooooooooooooooooooo	777737770000000	56	L4/U (likely Haarlem)	rpoB_516_mut_GTC/rpoB_526_mut_TAC	katG_315_mut_C	MDR	yes	no	-/INH/-/-/-/-/-/-/-	MonoR-INH	-/-/-/Haarlem/-/-/-/-	Not Beijing	1	1	1	0	0	0	0	0	0	0	0	0	0	1	1	1	0	0	1	0	0	1	0	1	0	0	0	0	1	0	0	0	1	0	0
KZ15_058	KAZ_001145_zko2	oooooooooooooooooooooooooooooooooonnnnnnnnn	000000000003771	1	L2/Beijing	rpoB_531_mut_TTG	katG_315_mut_C	MDR	yes	no	-/INH/RIF/EMB/-/-/-/-/-	MDR	-/Beijing V+/CHIN+/K2/-/-/-/-/-/-	Beijing	0	1	0	0	1	0	0	0	0	0	0	0	0	1	0	1	0	0	1	1	0	0	0	1	0	0	0	1	1	0	0	0	1	0	0
KZ15_388	KAZ_001171_Zhambyl	oooooooooooooooooooooooooooooooooonnnnnnnnn	000000000003771	1	L2/Beijing	rpoB_531_mut_TTG	katG_315_mut_C	MDR	yes	no	-/INH/RIF/EMB/-/-/-/-/-	MDR	-/Beijing SA+/-/-/-/-/-/-	Beijing	0	1	0	0	1	0	0	0	0	0	0	0	0	1	0	1	0	0	1	1	0	0	0	1	0	0	0	1	1	0	0	1	1	0	0
KZ15_205	KAZ_001200_cycloserine resistant	nonnnnnoonnnnnnnnnnnnnnnnnnnooonoooonnnnnnn	574777777420771	1269	L4/"new1"	rpoB_531_mut_TTG	katG_315_mut_C	MDR	yes	no	-/INH/RIF/-/-/-/-/-/-	MDR	-/-/-/Euro-American Other/-/-/-/-	Not Beijing	1	1	0	0	1	0	0	0	0	0	0	0	0	1	0	1	0	0	1	0	0	0	0	1	0	0	0	0	1	0	0	1	1	0	0
KZ15_260	KAZ_001254_Taldygorgan	oooooooooooooooooooooooooooooooooonnnnnnnnn	000000000003771	1	L2/Beijing	rpoB_531_mut_TTG	katG_315_mut_C	MDR	yes-corrected	no	-/INH/RIF/EMB/-/-/-/KM/-	MDR	-/Beijing SA+/-/-/-/-/-/-	Beijing	0	1	0	0	1	0	0	0	0	0	0	0	0	1	1	1	0	1	1	1	0	0	0	1	0	0	0	1	1	0	0	1	1	0	0
KZ15_248	KAZ_001271_cycloserine resistant	oooooooooooooooooooooooooooooooooonnnnnnnnn	000000000003771	1	L2/Beijing	rpoB_531_mut_TTG	katG_315_mut_C	MDR	yes	no	-/INH/RIF/EMB/-/-/-/KM/-	MDR	-/Beijing SA+/-/-/-/-/-/-	Beijing	0	1	0	0	1	0	0	0	0	0	0	0	0	1	1	1	0	1	1	1	0	0	0	1	0	0	0	1	1	0	0	1	1	0	0
KZ15_268	KAZ_001306_ZKO-2	nnnnnnnnnnnnnnnnnnnnnnonnnnnnnnnoooonnnnnnn	777777757760771	44	L4/T5 (LAM ancestor?)	WT	InhA_-15_mut T	MonoR-INH	yes	no	-/INH/-/-/-/-/-/-/-	MonoR-INH	-/-/-/LAM/-/-/-/-	Not Beijing	1	0	1	0	0	0	0	0	0	0	0	0	0	1	1	1	0	0	1	0	0	0	1	1	0	0	0	0	1	0	0	1	1	0	0
KZ15_506	KAZ_001310_MDR-TB 2014	oooooooooooooooooooooooooooooooooonnnnnnnnn	000000000003771	1	L2/Beijing	rpoB_531_mut_TTG	KatG_315_mut_C	MDR	yes	no	-/INH/RIF/EMB/FLQ/-/-/KM/-	MDR	-/Beijing SA+/-/-/-/-/-/-	Beijing	0	1	0	0	1	0	0	0	0	0	1	0	0	1	1	1	0	1	1	1	0	0	1	1	0	0	0	1	1	0	0	1	1	0	0
KZ15_488	KAZ_001316_may 2014	oooooooooooooooooooooooooooooooooonnnnnnnnn	000000000003771	1	L2/Beijing	rpoB_531_mut_TTG	KatG_315_mut_C	MDR	yes	no	-/INH/RIF/-/FLQ/-/-/-/-	MDR	-/Beijing SA+/-/-/-/-/-/-	Beijing	1	1	0	0	1	0	0	0	0	0	1	0	0	1	1	1	0	0	1	1	0	0	1	1	0	0	0	1	1	0	0	1	1	0	0
KZ15_003	KAZ_001329_zhambyl	oooooooooooooooooooooooooooooooooonnnnnnnnn	000000000003771	1	L2/Beijing	WT	inhA_-15_mut_T	MonoR-INH	yes	no	-/INH/-/-/-/-/-/-/-	MonoR-INH	-/Beijng K1/-/-/-/-/-/-	Beijing	1	0	1	0	0	0	0	0	0	0	0	0	0	1	0	1	0	0	1	1	0	0	0	1	0	0	0	1	1	0	0	0	0	0	0
KZ15_206	KAZ_001410_cycloserine resistant	oooooooooooooooooooooooooooooooooonnnnnnnnn	000000000003771	1	L2/Beijing	WT	katG_315_mut_C	MonoR-INH	yes-corrected	no	-/INH/-/EMB/-/-/-/KM/-	MonoR-INH	-/Beijing SA+/-/-/-/-/-/-	Beijing	0	1	0	0	0	0	0	0	0	0	0	0	0	1	1	1	0	1	1	1	0	0	0	1	0	0	0	1	1	0	0	1	1	0	0
KZ15_263	KAZ_001426_Taldygorgan	oooooooooooooooooooooooooooooooooonnnnnnnnn	000000000003771	1	L2/Beijing	WT	katG_315_mut_C	MonoR-INH	yes	no	-/INH/-/-/-/-/-/-/-	MonoR-INH	-/Beijing SA+/-/-/-/-/-/-	Beijing	1	1	0	0	0	0	0	0	0	0	0	0	0	1	0	1	0	0	1	1	0	0	0	1	0	0	0	1	1	0	0	1	1	0	0
KZ15_055	KAZ_001430_zko2	oooooooooooooooooooooooooooooooooonnnnnnnnn	000000000003771	1	L2/Beijing	rpoB_531_mut_TTG	katG_315_mut_C	MDR	yes	no	-/INH/RIF/EMB/-/-/-/-/-	MDR	-/Beijing V+/CHIN+/K2/-/-/-/-/-/-	Beijing	0	1	0	0	1	0	0	0	0	0	0	0	0	1	0	1	0	0	1	1	0	0	0	1	0	0	0	1	1	0	0	0	1	0	0
KZ15_029	KAZ_001562_taldygorgan	oooooooooooooooooooooooooooooooooonnnnnnnnn	000000000003771	1	L2/Beijing	rpoB_531_mut_TTG	katG_315_mut_C	MDR	yes	no	-/INH/RIF/EMB/-/-/-/-/-	MDR	-/Beijing V+/CHIN+/K2/-/-/-/-/-/-	Beijing	0	1	0	0	1	0	0	0	0	0	0	0	0	1	0	1	0	0	1	1	0	0	0	1	0	0	0	1	1	0	0	0	1	0	0
KZ15_201	KAZ_001617_cycloserine resistant	oooooooooooooooooooooooooooooooooonnnnnnnnn	000000000003771	1	L2/Beijing	rpoB_531_mut_TTG	katG_315_mut_C	MDR	yes	no	-/INH/RIF/EMB/-/-/-/KM/-	MDR	-/Beijing SA+/-/-/-/-/-/-	Beijing	0	1	0	0	1	0	0	0	0	0	0	0	0	1	1	1	0	1	1	1	0	0	0	1	0	0	0	1	1	0	0	1	1	0	0
KZ15_025	KAZ_001656_taldygorgan	oooooooooooooooooooooooooooooooooonnnnnnnnn	000000000003771	1	L2/Beijing	rpoB_531_mut_TTG	katG_315_mut_C	MDR	yes	no	-/INH/-/-/-/-/-/-/-	MonoR-INH	-/Beijing V+/CHIN+/K2/-/-/-/-/-/-	Beijing	1	1	0	0	0	0	0	0	0	0	0	0	0	1	0	1	0	0	1	1	0	0	0	1	0	0	0	1	1	0	0	0	1	0	0
KZ15_247	KAZ_001762_cycloserine resistant	oooooooooooooooooooooooooooooooooonnnnnnnnn	000000000003771	1	L2/Beijing	rpoB_531_mut_TTG	katG_315_mut_C	MDR	yes	no	-/INH/RIF/-/FLQ/KM/AM/CM/-/KM/-	MDR	-/Beijing SA+/-/-/-/-/-/-	Beijing	1	1	0	0	1	0	0	0	0	1	0	1	0	1	1	1	0	1	1	1	0	0	0	1	0	0	0	1	1	0	0	1	1	0	0
KZ15_194	KAZ_001787_cycloserine resistant	oooooooooooooooooooooooooooooooooonnnnnnnnn	000000000003771	1	L2/Beijing	rpoB_531_mut_TTG	katG_315_mut_C	MDR	yes	no	-/INH/RIF/EMB/-/-/-/KM/-	MDR	-/Beijing SA+/-/-/-/-/-/-	Beijing	0	1	0	0	1	0	0	0	0	0	0	0	0	1	1	1	0	1	1	1	0	0	0	1	0	0	0	1	1	0	0	1	1	0	0
KZ15_221	KAZ_001831_cycloserine resistant	oooooooooooooooooooooooooooooooooonnnnnnnnn	000000000003771	1	L2/Beijing	rpoB_531_mut_TTG	katG_315_mut_C	MDR	yes	no	-/INH/RIF/EMB/-/-/-/-/-	MDR	-/Beijing/-/-/-/-/-/-	Beijing	0	1	0	0	1	0	0	0	0	0	0	0	0	1	1	1	0	0	1	1	0	0	1	1	0	0	0	1	1	0	0	1	0	0	0
KZ15_204	KAZ_001863_cycloserine resistant	oooooooooooooooooooooooooooooooooonnnnnnnnn	000000000003771	1	L2/Beijing	rpoB_531_mut_TTG	katG_315_mut_C	MDR	yes	no	-/INH/RIF/EMB/FLQ/KM/AM/CM/-/-/-	MDR	-/Beijing SA+/-/-/-/-/-/-	Beijing	0	1	0	0	1	0	0	0	0	0	1	1	0	1	1	1	0	0	1	1	0	0	1	1	0	0	0	1	1	0	0	1	1	0	0
KZ15_027	KAZ_001873_taldygorgan	oooooooooooooooooooooooooooooooooonnnnnnnnn	000000000003771	1	L2/Beijing	rpoB_531_mut_TTG	katG_315_mut_C	MDR	yes	no	-/INH/RIF/EMB/-/-/-/-/-	MDR	-/Beijing V+/CHIN+/K2/-/-/-/-/-/-	Beijing	0	1	0	0	1	0	0	0	0	0	0	0	0	1	0	1	0	0	1	1	0	0	0	1	0	0	0	1	1	0	0	0	1	0	0
KZ15_032	KAZ_001913_taldygorgan	oooooooooooooooooooooooooooooooooonnnnnnnnn	000000000003771	1	L2/Beijing	WT	WT	S	yes	no	-/-/-/-/-/-/-/-/-	S	-/Beijing V+/CHIN+/K2/-/-/-/-/-/-	Beijing	1	0	0	0	0	0	0	0	0	0	0	0	0	1	0	1	0	0	1	1	0	0	0	1	0	0	0	1	1	0	0	0	1	0	0
KZ15_443	KAZ_001923_Kyzyl-Orda	nnnnnnnoonnnnnnnnnnnnnnnnnnnooonoooonnnnnnn	774777777420771	262	L4/URAL	WT	WT	S	yes	no	-/-/-/-/-/-/-/-/-	S	-/-/-/Euro-American Other/-/-/-/-	Not Beijing	1	0	0	0	0	0	0	0	0	0	0	0	0	1	0	1	0	0	1	0	0	0	0	1	0	0	0	0	1	0	0	1	1	0	0
KZ15_445	KAZ_001928_Kyzyl-Orda	oooooooooooooooooooooooooooooooooonnnnnnnnn	000000000003771	1	L2/Beijing	WT	katG_315_mut_C	MonoR-INH	yes	no	-/INH/-/-/-/-/-/-/-	MonoR-INH	-/Beijing/-/-/-/-/-/-	Beijing	1	1	0	0	0	0	0	0	0	0	0	0	0	1	1	1	0	0	1	1	0	0	1	1	0	0	0	1	1	0	0	1	0	0	0
KZ15_208	KAZ_001967_cycloserine resistant	oooooooooooooooooooooooooooooooooonnnnnnnnn	000000000003771	1	L2/Beijing	rpoB_531_mut_TTG	katG_315_mut_C	MDR	yes	no	-/INH/RIF/EMB/-/-/-/-/-	MDR	-/Beijing SA+/-/-/-/-/-/-	Beijing	0	1	0	0	1	0	0	0	0	0	0	0	0	1	1	1	0	0	1	1	0	0	1	1	0	0	0	1	1	0	0	1	1	0	0
KZ15_255	KAZ_001976_Taldygorgan	oooooooooooooooooooooooooooooooooonnnnnnnnn	000000000003771	1	L2/Beijing	rpoB_531_mut_TTG	katG_315_mut_C	MDR	yes	no	-/INH/RIF/EMB/-/-/-/-/-	MDR	-/Beijing SA+/-/-/-/-/-/-	Beijing	0	1	0	0	1	0	0	0	0	0	0	0	0	1	0	1	0	0	1	1	0	0	0	1	0	0	0	1	1	0	0	1	1	0	0
KZ15_257	KAZ_001982_Taldygorgan	nnnnnnnnnnnnnnnnnnnnnnnnnnnnnnnnoooonnnnnnn	777777777760771	53	L4/T1	WT	WT	S	yes-corrected	no	-/-/RIF/-/-/-/-/KM/-	MonoR-RIF	-/-/-/LAM/-/-/-/-	Not Beijing	1	0	0	0	0	0	0	1	0	0	0	0	0	1	1	1	0	1	1	0	0	0	1	1	0	0	0	0	1	0	0	1	1	0	0
KZ15_048	KAZ_002013_zko2	oooooooooooooooooooooooooooooooooonnnnnnnnn	000000000003771	1	L2/Beijing	rpoB_531_mut_TTG	katG_315_mut_C	MDR	yes	no	-/INH/RIF/EMB/-/-/-/-/-	MDR	-/Beijing V+/CHIN+/K2/-/-/-/-/-/-	Beijing	0	1	0	0	1	0	0	0	0	0	0	0	0	1	0	1	0	0	1	1	0	0	0	1	0	0	0	1	1	0	0	0	1	0	0
KZ15_252	KAZ_002028_Taldygorgan	oooooooooooooooooooooooooooooooooonnnnnnnnn	000000000003771	1	L2/Beijing	WT	katG_315_mut_C	MonoR-INH	yes	no	-/INH/-/-/-/-/-/-/-	MonoR-INH	-/Beijing SA+/-/-/-/-/-/-	Beijing	1	1	0	0	0	0	0	0	0	0	0	0	0	1	0	1	0	0	1	1	0	0	1	1	0	0	0	1	1	0	0	1	1	0	0
KZ15_444	KAZ_002036_Kyzyl-Orda	oooooooooooooooooooooooooooooooooonnnnnnnnn	000000000003771	1	L2/Beijing	WT	katG_315_mut_C	MonoR-INH	yes	no	-/INH/-/-/-/-/-/-/-	MonoR-INH	-/Beijing/-/-/-/-/-/-	Beijing	1	1	0	0	0	0	0	0	0	0	0	0	0	1	1	1	0	0	1	1	0	0	0	1	0	0	0	1	1	0	0	1	0	0	0
KZ15_061	KAZ_002039_zko2	oooooooooooooooooooooooooooooooooonnnnnnnnn	000000000003771	1	L2/Beijing	rpoB_531_mut_TTG	katG_315_mut_C	MDR	yes	no	-/INH/RIF/EMB/-/-/-/-/-	MDR	-/Beijing SA+/-/-/-/-/-/-	Beijing	0	1	0	0	1	0	0	0	0	0	0	0	0	1	0	1	0	0	1	1	0	0	0	1	0	0	0	1	1	0	0	1	1	0	0
KZ15_454	KAZ_002062_Kyzyl-Orda	nnnnnnnnnnnnnnnnnnnnnnnnnnnnnnnnoooonnnnnnn	777777777760771	53	L4/T1	WT	WT	S	yes	no	-/-/-/-/-/-/-/-/-	S	-/-/-/Euro-American Other/-/-/-/-	Not Beijing	1	0	0	0	0	0	0	0	0	0	0	0	0	1	1	1	0	0	1	0	0	0	0	1	0	0	0	0	1	0	0	1	1	0	0
KZ15_274	KAZ_002077_ZKO-2	oooooooooooooooooooooooooooooooooonnnnnnnnn	000000000003771	1	L2/Beijing	WT	WT	S	yes	no	-/-/-/-/-/-/-/-/-	S	-/Beijing/-/-/-/-/-/-	Beijing	1	0	0	0	0	0	0	0	0	0	0	0	0	1	1	1	0	0	1	1	0	0	1	1	0	0	0	1	1	0	0	1	0	0	0
KZ15_214	KAZ_002080_cycloserine resistant	oooooooooooooooooooooooooooooooooonnnnnnnnn	000000000003771	1	L2/Beijing	rpoB_531_mut_TTG	katG_315_mut_C	MDR	yes	no	-/INH/RIF/EMB/-/-/-/-/-	MDR	-/Beijing SA+/-/-/-/-/-/-	Beijing	0	1	0	0	1	0	0	0	0	0	0	0	0	1	1	1	0	0	1	1	0	0	0	1	0	0	0	1	1	0	0	1	1	0	0
KZ15_090	KAZ_002139_zko2	oooooooooooooooooooooooooooooooooonnnnnnnnn	000000000003771	1	L2/Beijing	WT	katG_315_mut_C	MonoR-INH	yes	no	S/INH/RIF/EMB/-/-/-/-/-	MDR	-/Beijing V+/CHIN+/K2/-/-/-/-/-/-	Beijing	0	1	0	0	1	0	0	0	0	0	0	0	0	0	0	1	0	0	1	1	0	0	0	1	0	0	0	1	1	0	0	0	1	0	0
KZ15_446	KAZ_002160_Kyzyl-Orda	oooooooooooooooooooooooooooooooooonnnnnnnnn	000000000003771	1	L2/Beijing	rpoB_531_mut_TTG	katG_315_mut_C	MDR	yes	no	-/INH/RIF/EMB/-/-/-/KM/-	MDR	-/Beijing SA+/-/-/-/-/-/-	Beijing	0	1	0	0	1	0	0	0	0	0	0	0	0	1	1	1	0	1	1	1	0	0	0	1	0	0	0	1	1	0	0	1	1	0	0
KZ15_028	KAZ_002161_taldygorgan	oooooooooooooooooooooooooooooooooonnnnnnnnn	000000000003771	1	L2/Beijing	rpoB_531_mut_TTG	katG_315_mut_C	MDR	yes	no	-/INH/RIF/EMB/-/-/-/-/-	MDR	-/Beijing V+/CHIN+/K2/-/-/-/-/-/-	Beijing	0	1	0	0	1	0	0	0	0	0	0	0	0	1	0	1	0	0	1	1	0	0	0	1	0	0	0	1	1	0	0	0	1	0	0
KZ15_026	KAZ_002169_taldygorgan	oooooooooooooooooooooooooooooooooonnnnnnnnn	000000000003771	1	L2/Beijing	rpoB_531_mut_TTG	katG_315_mut_C	MDR	yes	no	-/INH/RIF/EMB/-/-/-/-/-	MDR	-/Beijing V+/CHIN+/K2/-/-/-/-/-/-	Beijing	0	1	0	0	1	0	0	0	0	0	0	0	0	1	0	1	0	0	1	1	0	0	0	1	0	0	0	1	1	0	0	0	1	0	0
KZ15_060	KAZ_002197_zko2	nnnnnnnnnnnnnnnnnnnnoooonnnnnnnnoooonnnnnnn	777777607760771	42	L4/LAM9	untargeted mutation in codons 509-513 region and codon 526	katG_315_mut_C	INH	yes	no	-/INH/-/-/-/-/-/-/-	MonoR-INH	-/-/-/LAM/-/-/-/-	Not Beijing	1	1	1	0	0	0	0	0	0	0	0	0	0	1	0	1	0	0	1	0	0	0	1	1	0	0	0	0	1	0	0	0	1	0	0
KZ15_222	KAZ_002234_cycloserine resistant	oooooooooooooooooooooooooooooooooonnnnnnnnn	000000000003771	1	L2/Beijing	WT	katG_315_mut_C	MonoR-INH	yes	no	-/INH/-/EMB/-/-/-/-/-	MonoR-INH	-/Beijing/-/-/-/-/-/-	Beijing	0	1	0	0	0	0	0	0	0	0	0	0	0	1	1	1	0	0	1	1	0	0	1	1	0	0	0	1	1	0	0	1	0	0	0
KZ15_228	KAZ_002259_cycloserine resistant	oooooooooooooooooooooooooooooooooonnnnnnnnn	000000000003771	1	L2/Beijing	rpoB_531_mut_TTG	katG_315_mut_C	MDR	yes	no	-/INH/RIF/EMB/FLQ/-/-/KM/-	MDR	-/Beijing SA+/-/-/-/-/-/-	Beijing	0	1	0	0	1	0	0	0	0	0	1	0	0	1	1	1	0	1	1	1	0	0	0	1	0	0	0	1	1	0	0	1	1	0	0
KZ15_067	KAZ_002280_zko2	nnnnnnnnnnnnnnnnnnnnoooonnnnnnnnoooonnnnnnn	777777607760771	42	L4/LAM9	untargeted mutation in 526 codon	katG_315_mut_C, inhA_-15_mut_T	INH	yes	no	-/INH/-/-/-/-/-/-/-	MonoR-INH	-/-/-/LAM/-/-/-/-	Not Beijing	1	1	1	0	0	0	0	0	0	0	0	0	0	1	0	1	0	0	1	0	0	0	1	1	0	0	0	0	1	0	0	1	1	0	0
KZ15_087	KAZ_002285_zko2	nnnnnnnoonnnnnnnnnnnnnnnnnnnooonoooonnnnnnn	774777777420771	262	L4/URAL	WT	katG_315_mut_C	MonoR-INH	yes	no	S/INH/RIF/EMB/-/-/-/-/-	MDR	-/Beijing V+/CHIN+/K2/-/-/-/-/-/-	Beijing	0	1	0	0	1	0	0	0	0	0	0	0	0	0	0	1	0	0	1	1	0	0	0	1	0	0	0	1	1	0	0	0	1	0	0
KZ15_056	KAZ_002287_zko2	oooooooooooooooooooooooooooooooooonnnnnnnnn	000000000003771	1	L2/Beijing	rpoB_531_mut_TTG	katG_315_mut_C	MDR	yes	no	S/INH/RIF/EMB/-/-/-/-/-	MDR	-/Beijing V+/CHIN+/K2/-/-/-/-/-/-	Beijing	0	1	0	0	1	0	0	0	0	0	0	0	0	0	1	1	0	0	1	1	0	0	0	1	0	0	0	1	1	0	0	0	1	0	0
KZ15_269	KAZ_002287_zko-2	oooooooooooooooooooooooooooooooooonnnnnnnnn	000000000003771	1	L2/Beijing	rpoB_531_mut_TTG	katG_315_mut_C	MDR	yes	no	-/INH/RIF/EMB/-/-/-/-/-	MDR	-/Beijing SA+/-/-/-/-/-/-	Beijing	0	1	0	0	1	0	0	0	0	0	0	0	0	1	1	1	0	0	1	1	0	0	0	1	0	0	0	1	1	0	0	1	1	0	0
KZ15_059	KAZ_002299_zko2	oooooooooooooooooooooooooooooooooonnnnnnnnn	000000000003771	1	L2/Beijing	rpoB_531_mut_TTG	katG_315_mut_C	MDR	yes	no	-/INH/RIF/EMB/-/-/-/-/-	MDR	-/Beijing V+/CHIN+/K2/-/-/-/-/-/-	Beijing	0	1	0	0	1	0	0	0	0	0	0	0	0	1	0	1	0	0	1	1	0	0	0	1	0	0	0	1	1	0	0	0	1	0	0
KZ15_089	KAZ_002316_zko2	oooooooooooooooooooooooooooooooooonnnnnnnnn	000000000003771	1	L2/Beijing	rpoB_531_mut_TTG	katG_315_mut_C	MDR	yes	no	S/INH/-/EMB/-/-/-/-/-	MonoR-INH	-/Beijing V+/CHIN+/K2/-/-/-/-/-/-	Beijing	0	1	0	0	0	0	0	0	0	0	0	0	0	0	0	1	0	0	1	1	0	0	0	1	0	0	0	1	1	0	0	0	1	0	0
KZ15_053	KAZ_002317_zko2	oooooooooooooooooooooooooooooooooonnnnnnnnn	000000000003771	1	L2/Beijing	rpoB_531_mut_TGG	katG_315_mut_C	MDR	yes	no	-/INH/-/EMB/-/KM/AM/CM/-/-/-	MonoR-INH	-/Beijing SA+/-/-/-/-/-/-	Beijing	0	1	0	0	0	0	0	0	0	0	0	1	0	1	0	1	0	0	1	1	0	0	0	1	0	0	0	1	1	0	0	1	1	0	0
KZ15_050	KAZ_002320_zko2	oooooooooooooooooooooooooooooooooonnnnnnnnn	000000000003771	1	L2/Beijing	rpoB_531_mut_TTG	katG_315_mut_C	MDR	yes	no	-/INH/RIF/EMB/-/-/-/-/-	MDR	-/Beijing V+/CHIN+/K2/-/-/-/-/-/-	Beijing	0	1	0	0	1	0	0	0	0	0	0	0	0	1	0	1	0	0	1	1	0	0	0	1	0	0	0	1	1	0	0	0	1	0	0
KZ15_217	KAZ_002331_cycloserine resistant	oooooooooooooooooooooooooooooooooonnnnnnnnn	000000000003771	1	L2/Beijing	WT	WT	S	yes	no	-/-/-/-/-/-/-/KM/-	S	-/Beijing SA+/-/-/-/-/-/-	Beijing	1	0	0	0	0	0	0	0	0	0	0	0	0	1	1	1	0	1	1	1	0	0	0	1	0	0	0	1	1	0	0	1	1	0	0
KZ15_542	KAZ_002336_Pavlodar	nnnnnnnnnnnnnnnnnnnnnnnnnnnnnnnnoooonnnnnnn	777777777760771	53	L4/T1	WT	WT	S	yes	no	-/-/-/-/-/-/-/-/-	S	-/-/-/Euro-American Other/-/-/-/-	Not Beijing	1	0	0	0	0	0	0	0	0	0	0	0	0	1	0	1	0	0	1	0	0	0	0	1	0	0	0	0	1	0	0	1	1	0	0
KZ15_074	KAZ_002345_zko2	oooooooooooooooooooooooooooooooooonnnnnnnnn	000000000003771	1	L2/Beijing	rpoB_531_mut_TTG	katG_315_mut_C	MDR	yes	no	-/INH/RIF/EMB/FLQ/-/-/-/-	MDR	-/Beijing V+/CHIN+/K2/-/-/-/-/-/-	Beijing	0	1	0	0	1	0	0	0	0	0	1	0	0	1	0	1	0	0	1	1	0	0	0	1	0	0	0	1	1	0	0	0	1	0	0
KZ15_273	KAZ_002376_ZKO-2	nnnnnnnnnnnnnnnnnnnnoooonnnnnnnnoooonnnnnnn	777777607760771	42	L4/LAM9	WT	WT	S	yes	no	-/-/-/-/-/-/-/-/-	S	-/-/-/LAM/-/-/-/-	Not Beijing	1	0	0	0	0	0	0	0	0	0	0	0	0	1	1	1	0	0	1	0	0	0	1	1	0	0	0	0	1	0	0	1	1	0	0
KZ15_054	KAZ_002392_zko2	oooooooooooooooooooooooooooooooooonnnnnnnnn	000000000003771	1	L2/Beijing	rpoB_531_mut_TTG	katG_315_mut_C	MDR	yes	no	-/INH/RIF/EMB/-/-/-/-/-	MDR	-/Beijing V+/CHIN+/K2/-/-/-/-/-/-	Beijing	0	1	0	0	1	0	0	0	0	0	0	0	0	1	0	1	0	0	1	1	0	0	0	1	0	0	0	1	1	0	0	0	1	0	0
KZ15_049	KAZ_002413_zko2	oooooooooooooooooooooooooooooooooonnnnnnnnn	000000000003771	1	L2/Beijing	rpoB_531_mut_TTG	katG_315_mut_C	MDR	yes	no	-/INH/RIF/EMB/-/-/-/-/-	MDR	-/Beijing V+/CHIN+/K2/-/-/-/-/-/-	Beijing	0	1	0	0	1	0	0	0	0	0	0	0	0	1	0	1	0	0	1	1	0	0	0	1	0	0	0	1	1	0	0	0	1	0	0
KZ15_272	KAZ_002445_Kyzyl-Orda	oooooooooooooooooooooooooooooooooonnnnnnnnn	000000000003771	1	L2/Beijing	rpoB_531_mut_TTG	katG_315_mut_C	MDR	yes	no	-/INH/RIF/EMB/FLQ/-/-/-/-	MDR	-/Beijing SA+/-/-/-/-/-/-	Beijing	0	1	0	0	1	0	0	0	0	0	1	0	0	1	1	1	0	0	1	1	0	0	1	1	0	0	0	1	1	0	0	1	1	0	0
KZ15_450	KAZ_002447_Kyzyl-Orda	oooooooooooooooooooooooooooooooooonnnnnnnnn	000000000003771	1	L2/Beijing	rpoB_531_mut_TTG	KatG_315_mut_C	MDR	yes	no	-/INH/RIF/EMB/-/-/-/KM/-	MDR	-/Beijing SA+/-/-/-/-/-/-	Beijing	0	1	0	0	1	0	0	0	0	0	0	0	0	1	1	1	0	1	1	1	0	0	0	1	0	0	0	1	1	0	0	1	1	0	0
KZ15_200	KAZ_002450_cycloserine resistant	oooooooooooooooooooooooooooooooooonnnnnnnnn	000000000003771	1	L2/Beijing	rpoB_526_mut_TAC	katG_315_mut_C	MDR	yes	no	-/INH/RIF/-/FLQ/KM/AM/CM/-/KM/-	MDR	-/Beijing/-/-/-/-/-/-	Beijing	1	1	0	0	0	0	1	0	0	1	1	1	0	1	1	1	0	1	1	1	0	0	0	1	0	0	0	1	1	0	0	1	0	0	0
KZ15_062	KAZ_002506_zko2	oooooooooooooooooooooooooooooooooonnnnnnnnn	000000000003771	1	L2/Beijing	rpoB_531_mut_TTG	katG_315_mut_C	MDR	yes	no	-/INH/RIF/EMB/-/-/-/-/-	MDR	-/Beijing V+/CHIN+/K2/-/-/-/-/-/-	Beijing	0	1	0	0	1	0	0	0	0	0	0	0	0	1	0	1	0	0	1	1	0	0	0	1	0	0	0	1	1	0	0	0	1	0	0
KZ15_052	KAZ_002522_zko2	oooooooooooooooooooooooooooooooooonnnnnnnnn	000000000003771	1	L2/Beijing	rpoB_531_mut_TTG	katG_315_mut_C	MDR	yes	no	-/INH/RIF/EMB/-/-/-/-/-	MDR	-/Beijing V+/CHIN+/K2/-/-/-/-/-/-	Beijing	0	1	0	0	1	0	0	0	0	0	0	0	0	1	0	1	0	0	1	1	0	0	0	1	0	0	0	1	1	0	0	0	1	0	0
KZ15_538	KAZ_002536_Pavlodar	nnnnnnnnnnnnnnnnnnnnnnnnnnnnnnnnoooonnnnnnn	777777777760771	53	L4/T1	WT	WT	S	yes	no	-/-/-/-/-/-/-/-/-	S	-/-/-/Euro-American Other/-/-/-/-	Not Beijing	1	0	0	0	0	0	0	0	0	0	0	0	0	1	0	1	0	0	1	0	0	0	0	1	0	0	0	0	1	0	0	1	1	0	0
KZ15_535	KAZ_002546_Pavlodar	oooooooooooooooooooooooooooooooooonnnnnnnnn	000000000003771	1	L2/Beijing	WT	WT	S	yes	no	-/-/-/-/-/-/-/-/-	S	-/Beijing/-/-/-/-/-/-	Beijing	1	0	0	0	0	0	0	0	0	0	0	0	0	1	0	1	0	0	1	1	0	0	0	1	0	0	0	1	1	0	0	1	0	0	0
KZ15_539	KAZ_002569_Pavlodar	oooooooooooooooooooooooooooooooooonnnnnnnnn	000000000003771	1	L2/Beijing	WT	WT	S	yes	no	-/-/-/-/-/-/-/-/-	S	-/Beijing/-/-/-/-/-/-	Beijing	1	0	0	0	0	0	0	0	0	0	0	0	0	1	0	1	0	0	1	1	0	0	1	1	0	0	0	1	1	0	0	1	0	0	0
KZ15_051	KAZ_002582_zko2	nnnnnnnnnnnoooooooooooooonnnnnnnoooonnnnnnn	777600003760771	263	L4/T1	untargeted mutation in 526 codon	katG_315_mut_C, inhA_-15_mut_T	INH	yes	no	-/INH/-/-/-/-/-/-/-	MonoR-INH	-/-/-/LAM/-/-/-/-	Not Beijing	1	1	1	0	0	0	0	0	0	0	0	0	0	1	0	1	0	0	1	0	0	0	1	1	0	0	0	0	1	0	0	0	1	0	0
KZ15_190	KAZ_002601_cycloserine resistant	oooooooooooooooooooooooooooooooooonnnnnnnnn	000000000003771	1	L2/Beijing	rpoB_531_mut_TTG	katG_315_mut_C	MDR	yes	no	-/INH/RIF/EMB/FLQ/-/-/-/-	MDR	-/Beijing SA+/-/-/-/-/-/-	Beijing	0	1	0	0	1	0	0	0	0	1	1	0	0	1	1	1	0	0	1	1	0	0	0	1	0	0	0	1	1	0	0	1	1	0	0
KZ15_135	KAZ_002628_Kostanay	oooooooooooooooooooooooooooooooooonnnnnnnnn	000000000003771	1	L2/Beijing	rpoB_531_mut_TTG	katG_315_mut_C	MDR	yes	no	S/INH/RIF/EMB/-/-/-/-/-	MDR	-/Beijing V+/CHIN+/K2/-/-/-/-/-/-	Beijing	0	1	0	0	1	0	0	0	0	0	0	0	0	0	0	1	0	0	1	1	0	0	0	1	0	0	0	1	1	0	0	0	1	0	0
KZ15_047	KAZ_002787_zko2	oooooooooooooooooooooooooooooooooonnnnnnnnn	000000000003771	1	L2/Beijing	rpoB_531_mut_TTG	katG_315_mut_C	MDR	yes	no	-/INH/RIF/EMB/-/-/-/-/-	MDR	-/Beijing V+/CHIN+/K2/-/-/-/-/-/-	Beijing	0	1	0	0	1	0	0	0	0	0	0	0	0	1	1	1	0	0	1	1	0	0	0	1	0	0	0	1	1	0	0	0	1	0	0
KZ15_534	KAZ_002791_Pavlodar	oooooooooooooooooooooooooooooooooonnnnnnnnn	000000000003771	1	L2/Beijing	WT	WT	S	yes	no	-/-/-/-/-/-/-/-/-	S	-/Beijing/-/-/-/-/-/-	Beijing	1	0	0	0	0	0	0	0	0	0	0	0	0	1	0	1	0	0	1	1	0	0	0	1	0	0	0	1	1	0	0	1	0	0	0
KZ15_501	KAZ_003223_july 2014	oooooooooooooooooooooooooooooooooonnnnnnnnn	000000000003771	1	L2/Beijing	rpoB_531_mut_TTG	katG_315_mut_C	MDR	yes	no	-/INH/RIF/EMB/FLQ/KM/AM/CM/-/-/-	MDR	-/Beijing SA+/-/-/-/-/-/-	Beijing	0	1	0	0	1	0	0	0	0	1	1	1	0	1	1	1	0	0	1	1	0	0	1	1	0	0	0	1	1	0	0	1	1	0	0
KZ15_532	KAZ_003246_Pavlodar	oooooooooooooooooooooooooooooooooonnnnnnnnn	000000000003771	1	L2/Beijing	WT	katG_315_mut_C	MonoR-INH	yes	no	-/INH/-/-/-/-/-/-/-	MonoR-INH	-/Beijing/-/-/-/-/-/-	Beijing	1	1	0	0	0	0	0	0	0	0	0	0	0	1	1	1	0	0	1	1	0	0	0	1	0	0	0	1	1	0	0	1	0	0	0
KZ15_381	KAZ_003350_Aktobe	nnnnnnnnnnnnnnnnnnnnnnnnnnnnnnnnoooonnnnnnn	777777777760771	53	L4/T1	WT	WT	S	yes	no	-/-/-/-/-/-/-/-/-	S	-/-/-/Euro-American Other/-/-/-/-	Not Beijing	1	0	0	0	0	0	0	0	0	0	0	0	0	1	0	1	0	0	1	0	0	0	0	1	0	0	0	0	1	0	0	1	1	0	0
KZ15_365	KAZ_003360_Aktobe	nnnnnnnoonnnnnnnnnnnnnnnnnnnooonoooonnnnnnn	774777777420771	262	L4/URAL	WT	katG_315_mut_C	MonoR-INH	yes	no	-/INH/-/-/-/-/-/-/-	MonoR-INH	-/-/-/Euro-American Other/-/-/-/-	Not Beijing	1	1	0	0	0	0	0	0	0	0	0	0	0	1	0	1	0	0	1	0	0	0	0	1	0	0	0	0	1	0	0	1	1	0	0
KZ15_502	KAZ_003426_july 2014	oooooooooooooooooooooooooooooooooonnnnnnnnn	000000000003771	1	L2/Beijing	rpoB_531_mut_TTG	katG_315_mut_C	MDR	yes	no	-/INH/RIF/EMB/-/KM/AM/CM/-/-/-	MDR	-/Beijing SA+/-/-/-/-/-/-	Beijing	0	1	0	0	1	0	0	0	0	0	0	1	0	1	0	1	0	0	1	1	0	0	1	1	0	0	0	1	1	0	0	1	1	0	0
KZ15_387	KAZ_003514_Zhambyl	oooooooooooooooonnnnnnnnnnnnooonoooonnnnnnn	000003777420771	Orphan	L4/URAL	rpoB_531_mut_TGG	KatG_315_mut_C/inhA_-15_mut_T	MDR	yes	no	S/INH/-/EMB/-/-/-/-/-	MonoR-INH	-/-/-/Euro-American Other/-/-/-/-	Not Beijing	0	1	1	0	0	0	0	0	0	0	0	0	0	0	0	1	0	0	1	0	0	0	0	1	0	0	0	0	1	0	0	0	1	0	0
KZ15_066	KAZ_003946_zko2	oooooooooooooooooooooooooooooooooonnnnnnnnn	000000000003771	1	L2/Beijing	rpoB_531_mut_TTG	katG_315_mut_C	MDR	yes	no	-/INH/RIF/-/-/-/-/-/-	MDR	-/Beijing V+/CHIN+/K2/-/-/-/-/-/-	Beijing	1	1	0	0	1	0	0	0	0	0	0	0	0	1	0	1	0	0	1	1	0	0	0	1	0	0	0	1	1	0	0	0	1	0	0
KZ15_068	KAZ_003974_zko2	oooooooooooooooooooooooooooooooooonnnnnnnnn	000000000003771	1	L2/Beijing	rpoB_531_mut_TTG	katG_315_mut_C	MDR	yes	no	-/INH/RIF/EMB/-/-/-/-/-	MDR	-/Beijing SA+/-/-/-/-/-/-	Beijing	0	1	0	0	1	0	0	0	0	0	0	0	0	1	0	1	0	0	1	1	0	0	0	1	0	0	0	1	1	0	0	1	1	0	0
KZ15_005	KAZ_003992_zhambyl	oooooooooooooooooooooooooooooooooonnnnnnnnn	000000000003771	1	L2/Beijing	rpoB_526_mut_GAC	katG_315_mut_C	MDR	yes	no	S/INH/RIF/-/-/-/-/-/-	MDR	-/Beijng K1/-/-/-/-/-/-	Beijing	1	1	0	0	0	1	0	0	0	0	0	0	0	0	0	1	0	0	1	1	0	0	0	1	0	0	0	1	1	0	0	0	0	0	0
KZ15_276	KAZ_004207_Atyrau-3	nnnnnnnnnnnnnnnnnnnnoooonnnnnnnnoooonnnnnnn	777777607760771	42	L4/LAM9	rpoB_526_mut_TAC	katG_315_mut_C	MDR	yes	no	-/INH/RIF/-/-/-/-/-/-	MDR	-/-/-/LAM/-/-/-/-	Not Beijing	1	1	0	0	0	0	1	0	0	0	0	0	0	1	0	1	0	0	1	0	0	0	1	1	0	0	0	0	1	0	0	1	1	0	0
KZ15_289	KAZ_004214_Atyrau-3	oooooooooooooooooooooooooooooooooonnnnnnnnn	000000000003771	1	L2/Beijing	rpoB_531_mut_TTG	katG_315_mut_C	MDR	yes	no	-/INH/RIF/-/-/-/-/-/-	MDR	-/Beijing SA+/-/-/-/-/-/-	Beijing	1	1	0	0	1	0	0	0	0	0	0	0	0	1	0	1	0	0	1	1	0	0	0	1	0	0	0	1	1	0	0	1	1	0	0
KZ15_303	KAZ_004222_Atyrau-3	oooooooooooooooooooooooooooooooooonnnnnnnnn	000000000003771	1	L2/Beijing	rpoB_531_mut_TTG	katG_315_mut_C	MDR	yes	no	-/INH/RIF/-/-/-/-/-/-	MDR	-/Beijing SA+/-/-/-/-/-/-	Beijing	1	1	0	0	1	0	0	0	0	0	0	0	0	1	1	1	0	0	1	1	0	0	1	1	0	0	0	1	1	0	0	1	1	0	0
KZ15_277	KAZ_004225_Atyrau-3	oooooooooooooooooooooooooooooooooonnnnnnnnn	000000000003771	1	L2/Beijing	rpoB_526_mut_GAC	katG_315_mut_C	MDR	yes	no	-/INH/RIF/-/-/-/-/-/-	MDR	-/Beijing/-/-/-/-/-/-	Beijing	1	1	0	0	0	1	0	0	0	0	0	0	0	1	0	1	0	0	1	1	0	0	1	1	0	0	0	1	1	0	0	1	0	0	0
KZ15_294	KAZ_004325_Atyrau-3	oooooooooooooooooooooooooooooooooonnnnnnnnn	000000000003771	1	L2/Beijing	rpoB_531_mut_TTG	katG_315_mut_C	MDR	yes	no	-/INH/RIF/EMB/-/-/-/KM/-	MDR	-/Beijing SA+/-/-/-/-/-/-	Beijing	0	1	0	0	1	0	0	0	0	0	0	0	0	1	1	1	0	1	1	1	0	0	0	1	0	0	0	1	1	0	0	1	1	0	0
KZ15_072	KAZ_004396_zko2	oooooooooooooooooooooooooooooooooonnnnnnnnn	000000000003771	1	L2/Beijing	rpoB_531_mut_TTG, rpoB_526_mut_TAC	katG_315_mut_C	MDR	yes	no	-/INH/RIF/EMB/-/-/-/-/-	MDR	-/Beijing V+/CHIN+/K2/-/-/-/-/-/-	Beijing	0	1	0	0	1	0	0	0	0	0	0	1	0	1	0	1	0	0	1	1	0	0	0	1	0	0	0	1	1	0	0	1	1	0	0
KZ15_320	KAZ_004470_Atyrau-3	oooooooooooooooooooooooooooooooooonnnnnnnnn	000000000003771	1	L2/Beijing	rpoB_531_mut_TTG	katG_315_mut_C	MDR	yes	no	-/INH/RIF/EMB/-/-/-/-/-	MDR	-/Beijing SA+/-/-/-/-/-/-	Beijing	0	1	0	0	1	0	0	0	0	0	0	0	0	1	0	1	0	0	1	1	0	0	0	1	0	0	0	1	1	0	0	1	1	0	0
KZ15_017	KAZ_004472_zhambyl	oooooooooooooooooooooooooooooooooonnnnnnnnn	000000000003771	1	L2/Beijing	rpoB_531_mut_TTG	katG_315_mut_C	MDR	yes	no	-/INH/RIF/EMB/-/-/-/-/-	MDR	-/Beijing V+/CHIN+/K2/-/-/-/-/-/-	Beijing	0	1	0	0	1	0	0	0	0	0	0	0	0	1	0	1	0	0	1	1	0	0	0	1	0	0	0	1	1	0	0	0	1	0	0
KZ15_314	KAZ_004476_Atyrau-3	oooooooooooooooooooooooooooooooooonnnnnnnnn	000000000003771	1	L2/Beijing	rpoB_531_mut_TTG	katG_315_mut_C	MDR	yes	no	-/INH/RIF/EMB/-/-/-/-/-	MDR	-/Beijing SA+/-/-/-/-/-/-	Beijing	0	1	0	0	1	0	0	0	0	0	0	0	0	1	0	1	0	0	1	1	0	0	0	1	0	0	0	1	1	0	0	1	1	0	0
KZ15_317	KAZ_004480_Atyrau-3	oooooooooooooooooooooooooooooooooonnnnnnnnn	000000000003771	1	L2/Beijing	rpoB_531_mut_TTG	katG_315_mut_C	MDR	yes	no	-/INH/RIF/EMB/-/-/-/-/-	MDR	-/Beijing SA+/-/-/-/-/-/-	Beijing	0	1	0	0	1	0	0	0	0	0	0	0	0	1	0	1	0	0	1	1	0	0	1	1	0	0	0	1	1	0	0	1	1	0	0
KZ15_282	KAZ_004483_Atyrau-3	oooooooooooooooooooooooooooooooooonnnnnnnnn	000000000003771	1	L2/Beijing	rpoB_531_mut_TTG	katG_315_mut_C	MDR	yes	no	-/INH/RIF/EMB/-/-/-/-/-	MDR	-/Beijing SA+/-/-/-/-/-/-	Beijing	0	1	0	0	1	0	0	0	0	0	0	0	0	1	0	1	0	0	1	1	0	0	0	1	0	0	0	1	1	0	0	1	1	0	0
KZ15_309	KAZ_004515_Atyrau-3	nnnnnnnnooonnnnnnnnnnnnnnnnnnnnnoooonnnnnnn	776177777760771	156	L4/T1	WT	WT	S	yes	no	-/-/-/-/-/-/-/-/-	S	-/-/-/Euro-American Other/-/-/-/-	Not Beijing	1	0	0	0	0	0	0	0	0	0	0	0	0	1	0	1	0	0	1	0	0	0	0	1	0	0	0	0	1	0	0	1	1	0	0
KZ15_157	KAZ_004517_Kostanay	oooooooooooooooooooooooooooooooooonnnnnnnnn	000000000003771	1	L2/Beijing	WT	katG_315_mut_C	MonoR-INH	yes	no	-/INH/-/-/-/-/-/-/-	MonoR-INH	-/Beijing SA+/-/-/-/-/-/-	Beijing	1	1	0	0	0	0	0	0	0	0	0	0	0	1	0	1	0	0	1	1	0	0	0	1	0	0	0	1	1	0	0	1	1	0	0
KZ15_040	KAZ_004530_aktube	oooooooooooooooooooooooooooooooooonnnnnnnnn	000000000003771	1	L2/Beijing	WT	katG_315_mut_C	MonoR-INH	yes	no	S/INH/-/-/-/-/-/-/-	MonoR-INH	-/Beijing V+/CHIN+/K2/-/-/-/-/-/-	Beijing	1	1	0	0	0	0	0	0	0	0	0	0	0	0	0	1	0	0	1	1	0	0	0	1	0	0	0	1	1	0	0	0	1	0	0
KZ15_299	KAZ_004592_Atyrau-3	oooooooooooooooooooooooooooooooooonnnnnnnnn	000000000003771	1	L2/Beijing	WT	katG_315_mut_C	MonoR-INH	yes	no	-/INH/-/EMB/-/-/-/-/-	MonoR-INH	-/Beijing SA+/-/-/-/-/-/-	Beijing	0	1	0	0	0	0	0	0	0	0	0	0	0	1	0	1	0	0	1	1	0	0	1	1	0	0	0	1	1	0	0	1	1	0	0
KZ15_330	KAZ_004606_Atyrau-3	oooooooooooooooooooooooooooooooooonnnnnnnnn	000000000003771	1	L2/Beijing	rpoB_531_mut_TTG	katG_315_mut_C	MDR	yes	no	-/INH/RIF/-/-/-/-/-/-	MDR	-/Beijing SA+/-/-/-/-/-/-	Beijing	1	1	0	0	1	0	0	0	0	0	0	0	0	1	0	1	0	0	1	1	0	0	0	1	0	0	0	1	1	0	0	1	1	0	0
KZ15_331	KAZ_004631_Atyrau-3	nnnnnnnnnnnnnnnnnnnnoooonnnnnnnnoooonnnnnnn	777777607760771	42	L4/LAM9	rpoB_531_mut_TTG	katG_315_mut_C/inhA_-15_mut_T	MDR	yes	no	-/INH/RIF/-/-/KM/AM/CM/-/-/-	MDR	-/-/-/LAM/-/-/-/-	Not Beijing	1	1	1	0	1	0	0	0	0	0	0	1	0	1	0	1	0	0	1	0	0	0	1	1	0	0	0	0	1	0	0	1	1	0	0
KZ15_324	KAZ_004636_Atyrau-3	oooooooooooooooooooooooooooooooooonnnnnnnnn	000000000003771	1	L2/Beijing	rpoB_531_mut_TTG	katG_315_mut_C	MDR	yes	no	-/INH/RIF/EMB/-/-/-/KM/-	MDR	-/Beijing SA+/-/-/-/-/-/-	Beijing	0	1	0	0	1	0	0	0	0	0	0	0	0	1	1	1	0	1	1	1	0	0	0	1	0	0	0	1	1	0	0	1	1	0	0
KZ15_312	KAZ_004647_Atyrau-3	nnnnnnnnnnnnnooooooooooonnnnnnnnoooonnnnnnn	777740007760771	803	L4/LAM9	rpoB_531_mut_TTG	katG_315_mut_C/inhA_-15_mut_T	MDR	yes	no	-/INH/RIF/-/FLQ/KM/AM/CM/-/-/-	MDR	-/-/-/LAM/-/-/-/-	Not Beijing	1	1	1	0	1	0	0	0	0	0	1	1	0	1	0	1	0	0	1	0	0	0	1	1	0	0	0	0	1	0	0	1	1	0	0
KZ15_291	KAZ_004648_Atyrau-3	oooooooooooooooooooooooooooooooooonnnnnnnnn	000000000003771	1	L2/Beijing	rpoB_531_mut_TTG	katG_315_mut_C	MDR	yes-corrected	no	S/-/RIF/EMB/FLQ/-/-/KM/-	MonoR-RIF	-/Beijing/-/-/-/-/-/-	Beijing	0	0	0	0	0	0	0	1	0	1	1	0	0	0	1	1	0	1	1	1	0	0	0	1	0	0	0	0	1	0	0	0	1	0	0
KZ15_316	KAZ_004650_Atyrau-3	oooooooooooooooooooooooooooooooooonnnnnnnnn	000000000003771	1	L2/Beijing	rpoB_531_mut_TTG	katG_315_mut_C	MDR	yes	no	-/INH/RIF/EMB/-/KM/AM/CM/-/-/-	MDR	-/Beijing SA+/-/-/-/-/-/-	Beijing	0	1	0	0	1	0	0	0	0	0	0	1	0	1	0	1	0	0	1	1	0	0	0	1	0	0	0	1	1	0	0	1	1	0	0
KZ15_396	KAZ_004671_Zhambyl	oooooooooooooooooooooooooooooooooonnnnnnnnn	000000000003771	1	L2/Beijing	WT	katG_315_mut_C	MonoR-INH	yes	no	-/INH/-/-/-/-/-/-/-	MonoR-INH	-/Beijing SA+/-/-/-/-/-/-	Beijing	1	1	0	0	0	0	0	0	0	0	0	0	0	1	1	1	0	0	1	1	0	0	0	1	0	0	0	1	1	0	0	1	1	0	0
KZ15_400	KAZ_004692_Zhambyl	nnnnnnnnnnnnnnnnnnnnoooonnnnnnnnoooonnnnnnn	777777607760771	42	L4/LAM9	rpoB_531_mut_TTG	KatG_315_mut_C	MDR	yes	no	-/INH/RIF/-/-/-/-/-/-	MDR	-/-/-/LAM/-/-/-/-	Not Beijing	1	1	0	0	1	0	0	0	0	0	0	0	0	1	0	1	0	0	1	0	0	0	1	1	0	0	0	0	1	0	0	1	1	0	0
KZ15_293	KAZ_004696_Atyrau-3	oooooooooooooooooooooooooooooooooonnnnnnnnn	000000000003771	1	L2/Beijing	rpoB_531_mut_TTG	katG_315_mut_C	MDR	yes	no	-/INH/RIF/EMB/-/KM/AM/CM/-/-/-	MDR	-/Beijing SA+/-/-/-/-/-/-	Beijing	0	1	0	0	0	0	1	0	0	0	0	0	0	1	1	1	0	0	1	1	0	0	0	1	0	0	0	1	1	0	0	0	1	0	0
KZ15_295	KAZ_004703_Atyrau-3	oooooooooooooooooooooooooooooooooonnnnnnnnn	000000000003771	1	L2/Beijing	rpoB_531_mut_TTG	katG_315_mut_C	MDR	yes	no	-/INH/RIF/EMB/-/-/-/-/-	MDR	-/Beijing SA+/-/-/-/-/-/-	Beijing	0	1	0	0	1	0	0	0	0	0	0	0	0	1	1	1	0	0	1	1	0	0	0	1	0	0	0	1	1	0	0	1	1	0	0
KZ15_326	KAZ_004722_Atyrau-3	oooooooooooooooooooooooooooooooooonnnnnnnnn	000000000003771	1	L2/Beijing	rpoB_531_mut_TTG	katG_315_mut_C	MDR	yes	no	-/INH/RIF/EMB/-/-/-/KM/-	MDR	-/Beijing SA+/-/-/-/-/-/-	Beijing	0	1	0	0	1	0	0	1	0	0	0	0	0	1	0	1	0	1	1	1	1	0	1	1	0	0	0	1	1	0	0	1	1	0	0
KZ15_402	KAZ_004738_Zhambyl	nnnnnnnoonnnnnnnnnnnnnnnnnnnooonoooonnnnnnn	774777777420771	262	L4/URAL	rpoB_526_mut_TAC/rpoB_531_mut_TGG	katG_315_mut_A	MDR	yes	no	-/-/-/-/-/-/-/-/-	S	-/-/-/Euro-American Other/-/-/-/-	Not Beijing	1	0	0	0	0	0	0	0	0	0	0	0	0	1	1	1	0	0	1	0	0	0	0	1	0	0	0	0	1	0	0	1	1	0	0
KZ15_039	KAZ_004778_aktube	nnnnnnnnnnnnnnoooooooooonnnnnnnnoooonnnnnnn	777760007760771	254	L4/LAM-RUS (former T5-RUS1)	rpoB_531_mut_TTG	katG_315_mut_C	MDR	yes	no	-/INH/RIF/-/-/-/-/-/-	MDR	-/-/-/LAM/-/-/-/-	Not Beijing	1	1	0	0	1	0	0	0	0	0	0	0	0	1	0	1	0	0	1	0	0	0	1	1	0	0	0	0	1	0	0	0	1	0	0
KZ15_321	KAZ_004786_Atyrau-3	oooooooooooooooooooooooooooooooooonnnnnnnnn	000000000003771	1	L2/Beijing	rpoB_531_mut_TTG	katG_315_mut_C	MDR	yes	no	-/INH/RIF/EMB/-/-/-/-/-	MDR	-/Beijing SA+/-/-/-/-/-/-	Beijing	0	1	0	0	1	0	0	0	0	0	0	0	0	1	1	1	0	0	1	1	0	0	0	1	0	0	0	1	1	0	0	1	1	0	0
KZ15_302	KAZ_004803_Atyrau-3	oooooooooooooooooooooooooooooooooonnnnnnnnn	000000000003771	1	L2/Beijing	rpoB_531_mut_TTG	katG_315_mut_C	MDR	yes	no	-/INH/RIF/-/-/-/-/-/-	MDR	-/Beijing/-/-/-/-/-/-	Beijing	1	1	0	0	1	0	0	0	0	0	0	0	0	1	0	1	0	0	1	1	0	0	1	1	0	0	0	1	1	0	0	1	0	0	0
KZ15_313	KAZ_004820_Atyrau-3	oooooooooooooooooooooooooooooooooonnnnnnnnn	000000000003771	1	L2/Beijing	rpoB_531_mut_TTG	katG_315_mut_C	MDR	yes	no	-/INH/RIF/-/-/-/-/-/-	MDR	-/Beijing/-/-/-/-/-/-	Beijing	1	1	0	0	1	0	0	0	0	0	0	0	0	1	0	1	0	0	1	1	0	0	1	1	0	0	0	1	1	0	0	1	0	0	0
KZ15_308	KAZ_004853_Atyrau-3	oooooooooooooooooooooooooooooooooonnnnnnnnn	000000000003771	1	L2/Beijing	WT	katG_315_mut_C	MonoR-INH	yes	no	-/INH/-/-/-/-/-/-/-	MonoR-INH	-/Beijing SA+/-/-/-/-/-/-	Beijing	1	1	0	0	0	0	0	0	0	0	0	0	0	1	1	1	0	0	1	1	0	0	1	1	0	0	0	1	1	0	0	1	1	0	0
KZ15_339	KAZ_004859_Atyrau-3	oooooooooooooooooooooooooooooooooonnnnnnnnn	000000000003771	1	L2/Beijing	rpoB_531_mut_TTG	katG_315_mut_C	MDR	yes	no	-/-/-/-/-/-/-/-/-	S	-/Beijing/-/-/-/-/-/-	Beijing	1	0	0	0	0	0	0	0	0	0	0	0	0	1	0	1	0	0	1	1	0	0	0	1	0	0	0	1	1	0	0	1	0	0	0
KZ15_325	KAZ_004860_Atyrau-3	nnnnnnnoonnnnnnnnnnnnnnnnnnnooonoooonnnnnnn	774777777420771	262	L4/URAL	WT	WT	S	yes	no	-/-/-/-/-/-/-/KM/-	S	-/-/-/LAM/-/-/-/-	Not Beijing	1	0	0	0	0	0	0	0	0	0	0	0	0	1	0	1	0	1	1	0	0	0	1	1	0	0	0	0	1	0	0	1	1	0	0
KZ15_300	KAZ_004864_Atyrau-3	oooooooooooooooooooooooooooooooooonnnnnnnnn	000000000003771	1	L2/Beijing	rpoB_531_mut_TTG	katG_315_mut_C	MDR	yes	no	-/INH/RIF/EMB/-/-/-/-/-	MDR	-/Beijing SA+/-/-/-/-/-/-	Beijing	0	1	0	0	1	0	0	0	0	0	0	0	0	1	0	1	0	0	1	1	0	0	0	1	0	0	0	1	1	0	0	1	1	0	0
KZ15_322	KAZ_004888_Atyrau-3	oooooooooooooooooooooooooooooooooonnnnnnnnn	000000000003771	1	L2/Beijing	rpoB_531_mut_TTG	katG_315_mut_C	MDR	yes	no	-/INH/RIF/EMB/-/-/-/-/-	MDR	-/Beijing SA+/-/-/-/-/-/-	Beijing	0	1	0	0	1	0	0	0	0	0	0	0	0	1	1	1	0	0	1	1	0	0	1	1	0	0	0	1	1	0	0	1	1	0	0
KZ15_341	KAZ_004901_Atyrau-3	oooooooooooooooooooooooooooooooooonnnnnnnnn	000000000003771	1	L2/Beijing	rpoB_531_mut_TTG	katG_315_mut_C	MDR	yes	no	-/INH/RIF/-/-/-/-/-/-	MDR	-/-/-/LAM/-/-/-/-	Not Beijing	1	1	1	0	1	0	0	0	0	0	0	0	0	1	0	1	0	0	1	1	0	0	1	1	0	0	0	0	1	0	0	1	1	0	0
KZ15_401	KAZ_004925_Zhambyl	oooooooooooooooooooooooooooooooooonnnnnnnnn	000000000003771	1	L2/Beijing	rpoB_526_mut_TAC/rpoB_531_mut_TGG	katG_315_mut_A	MDR	yes-corrected	no	S/INH/RIF/EMB/FLQ/-/-/KM/-	MDR	-/Beijing V+/CHIN+/K2/-/-/-/-/-/-	Beijing	0	1	0	0	1	0	0	0	0	0	1	0	0	0	1	1	0	1	1	1	0	0	0	1	0	0	0	1	1	0	0	0	1	0	0
KZ15_288	KAZ_004951_Atyrau-3	nnnnnnnnnnnnnnnnnnonnnnnnnnnnnnnoooonnnnnnn	777777377760771	40	L4/T4 (LAM ancestor?)	rpoB_531_mut_TTG	katG_315_mut_C	MDR	yes	no	-/INH/RIF/-/FLQ/-/-/-/-	MDR	-/-/-/Euro-American Other/-/-/-/-	Not Beijing	1	1	0	0	1	0	0	0	0	0	1	0	0	1	0	1	0	0	1	0	0	0	0	1	0	0	0	0	1	0	0	1	1	0	0
KZ15_375	KAZ_004985_Aktobe	oooooooooooooooooooooooooooooooooonnnnnnnnn	000000000003771	1	L2/Beijing	WT	WT	S	yes	no	-/-/-/-/-/-/-/-/-	S	-/Beijing/-/-/-/-/-/-	Beijing	1	0	0	0	0	0	0	0	0	0	0	0	0	1	0	1	0	0	1	1	0	0	0	1	0	0	0	1	1	0	0	1	0	0	0
KZ15_015	KAZ_004990_zhambyl	oooooooooooooooooooooooooooooooooonnnnnnnnn	000000000003771	1	L2/Beijing	rpoB_531_mut_TTG	katG_315_mut_C	MDR	yes	no	S/INH/RIF/EMB/-/-/-/-/-	MDR	-/Beijing V+/CHIN+/K2/-/-/-/-/-/-	Beijing	0	1	0	0	1	0	0	0	0	0	0	0	0	0	0	1	0	0	1	1	0	0	0	1	0	0	0	1	1	0	0	0	1	0	0
KZ15_016	KAZ_005004_zhambyl	oooooooooooooooooooooooooooooooooonnnnnnnnn	000000000003771	1	L2/Beijing	rpoB_531_mut_TTG	katG_315_mut_C	MDR	yes	no	S/INH/RIF/EMB/-/-/-/-/-	MDR	-/Beijing V+/CHIN+/K2/-/-/-/-/-/-	Beijing	0	1	0	0	1	0	0	0	0	0	0	0	0	0	0	1	0	0	1	1	0	0	0	1	0	0	0	1	1	0	0	0	1	0	0
KZ15_042	KAZ_005041_aktube	oooooooooooooooooooooooooooooooooonnnnnnnnn	000000000003771	1	L2/Beijing	WT	katG_315_mut_C	MonoR-INH	yes	no	-/INH/-/EMB/-/-/-/-/-	MonoR-INH	-/Beijing SA+/-/-/-/-/-/-	Beijing	0	1	0	0	0	0	0	0	0	0	0	0	0	1	0	1	0	0	1	1	0	0	1	1	0	0	0	1	1	0	0	1	1	0	0
KZ15_002	KAZ_005053_zhambyl	nnnnnnnoonnnnnnnnnnnnnnnnnnnooonoooonnnnnnn	774777777420771	262	L4/URAL	untargeted mutation in 526 codon	katG_315_mut_C	INH	yes	no	-/INH/-/-/-/-/-/-/-	MonoR-INH	-/-/-/Euro-American Other/-/-/-/-	Not Beijing	1	1	0	0	0	0	0	0	0	0	0	0	0	1	0	1	0	0	1	0	0	0	0	1	0	0	0	0	1	0	0	0	1	0	0
KZ15_296	KAZ_005062_Atyrau-3	oooooooooooooooooooooooooooooooooonnnnnnnnn	000000000003771	1	L2/Beijing	rpoB_531_mut_TTG	katG_315_mut_C	MDR	yes	no	-/INH/RIF/EMB/FLQ/KM/AM/CM/-/-/-	MDR	-/Beijing SA+/-/-/-/-/-/-	Beijing	0	1	0	0	1	0	0	0	0	1	1	1	0	1	0	1	0	0	1	1	0	0	0	1	0	0	0	1	1	0	0	1	1	0	0
KZ15_006	KAZ_005080_zhambyl	oooooooooooooooooooooooooooooooooonnnnnnnnn	000000000003771	1	L2/Beijing	rpoB_531_mut_TTG	katG_315_mut_C	MDR	yes	no	S/INH/RIF/EMB/-/-/-/KM/-	MDR	-/Beijing V+/CHIN+/K2/-/-/-/-/-/-	Beijing	0	1	0	0	1	0	0	0	0	0	0	0	0	0	0	1	1	0	1	1	0	0	0	1	0	0	0	1	1	0	0	0	1	0	0
KZ15_070	KAZ_005087_zko2	oooooooooooooooooooooooooooooooooonnnnnnnnn	000000000003771	1	L2/Beijing	rpoB_531_mut_TTG	katG_315_mut_C	MDR	yes	no	-/INH/RIF/EMB/-/-/-/-/-	MDR	-/Beijing V+/CHIN+/K2/-/-/-/-/-/-	Beijing	0	1	0	0	1	0	0	0	0	0	0	0	0	1	1	1	0	0	1	1	0	0	0	1	0	0	0	1	1	0	0	0	1	0	0
KZ15_342	KAZ_005106_Atyrau-3	oooooooooooooooooooooooooooooooooonnnnnnnnn	000000000003771	1	L2/Beijing	WT	katG_315_mut_C	MonoR-INH	yes	no	-/INH/RIF/EMB/-/-/-/-/-	MDR	-/Beijing SA+/-/-/-/-/-/-	Beijing	0	1	0	0	1	0	0	0	0	0	0	0	0	1	0	1	0	0	1	1	0	0	1	1	0	0	0	1	1	0	0	1	1	0	0
KZ15_307	KAZ_005120_Atyrau-3	oooooooooooooooooooooooooooooooooonnnnnnnnn	000000000003771	1	L2/Beijing	rpoB_531_mut_TTG	katG_315_mut_C	MDR	yes	no	-/INH/RIF/EMB/-/-/-/-/-	MDR	-/Beijing SA+/-/-/-/-/-/-	Beijing	0	1	0	0	1	0	0	0	0	0	0	0	0	1	0	1	0	0	1	1	0	0	1	1	0	0	0	1	1	0	0	1	1	0	0
KZ15_335	KAZ_005121_Atyrau-3	oooooooooooooooooooooooooooooooooonnnnnnnnn	000000000003771	1	L2/Beijing	rpoB_531_mut_TTG	katG_315_mut_C	MDR	yes	no	-/INH/RIF/EMB/-/-/-/-/-	MDR	-/Beijing SA+/-/-/-/-/-/-	Beijing	0	1	0	0	1	0	0	0	0	0	0	0	0	1	0	1	0	0	1	1	0	0	1	1	0	0	0	1	1	0	0	1	1	0	0
KZ15_394	KAZ_005143_Zhambyl	oooooooooooooooooooooooooooooooooonnnnnnnnn	000000000003771	1	L2/Beijing	rpoB_526_mut_TAC/rpoB_531_mut_TGG	katG_315_mut_A	MDR	yes	no	-/INH/-/EMB/-/-/-/-/-	MonoR-INH	-/Beijing/-/-/-/-/-/-	Beijing	0	1	0	0	0	0	0	0	0	0	0	0	0	1	1	1	0	0	1	1	0	0	0	1	0	0	0	1	1	0	0	1	0	0	0
KZ15_004	KAZ_005149_zhambyl	oooooooooooooooooooooooooooooooooonnnnnnnnn	000000000003771	1	L2/Beijing	untargeted mutation in codons 509-513 region	katG_315_mut_C	INH	yes	no	S/INH/-/-/-/-/-/-/-	MonoR-INH	-/Beijng K1/-/-/-/-/-/-	Beijing	1	1	0	0	0	0	0	0	0	0	0	0	0	0	0	1	0	0	1	1	0	0	0	1	0	0	0	1	1	0	0	0	0	0	0
KZ15_043	KAZ_005195_aktube	oooooooooooooooooooooooooooooooooonnnnnnnnn	000000000003771	1	L2/Beijing	WT	katG_315_mut_C	MonoR-INH	yes	no	-/INH/-/-/-/-/-/-/-	MonoR-INH	-/Beijing V+/CHIN+/K2/-/-/-/-/-/-	Beijing	1	1	0	0	0	0	0	0	0	0	0	0	0	1	0	1	0	0	1	1	0	0	0	1	0	0	0	1	1	0	0	0	1	0	0
KZ15_011	KAZ_005204_zhambyl	oooooooooooooooooooooooooooooooooonnnnnnnnn	000000000003771	1	L2/Beijing	WT	katG_315_mut_C	MonoR-INH	yes	no	S/INH/-/-/-/-/-/-/-	MonoR-INH	-/Beijng K1/-/-/-/-/-/-	Beijing	1	1	0	0	0	0	0	0	0	0	0	0	0	0	0	1	0	0	1	1	0	0	0	1	0	0	0	1	1	0	0	0	0	0	0
KZ15_069	KAZ_005219_zko2	oooooooooooooooooooooooooooooooooonnnnnnnnn	000000000003771	1	L2/Beijing	untargeted mutation in codons 509-513 region	katG_315_mut_C	INH	yes	no	-/INH/-/EMB/-/-/-/-/-	MonoR-INH	-/Beijing SA+/-/-/-/-/-/-	Beijing	0	1	0	0	0	0	0	0	0	0	0	0	0	1	0	1	0	0	1	1	0	0	0	1	0	0	0	1	1	0	0	1	1	0	0
KZ15_010	KAZ_005312_zhambyl	nnnnnnnnnnnnnooooooooooooonnnnnnoooonnnnnnn	777740001760771	444	L4/T1 (likely L4/LAM-RUS)	WT	WT	S	yes	no	-/-/-/-/-/-/-/-/-	S	-/-/-/LAM/-/-/-/-	Not Beijing	1	0	0	0	0	0	0	0	0	0	0	0	0	1	1	1	0	0	1	0	0	0	1	1	0	0	0	0	1	0	0	0	1	0	0
KZ15_045	KAZ_005346_aktube	oooooooooooooooooooooooooooooooooonnnnnnnnn	000000000003771	1	L2/Beijing	WT	katG_315_mut_C	MonoR-INH	yes	no	-/INH/-/EMB/-/-/-/-/-	MonoR-INH	-/Beijing SA+/-/-/-/-/-/-	Beijing	0	1	0	0	0	0	0	0	0	0	0	0	0	1	1	1	0	0	1	1	0	0	0	1	0	0	0	1	1	0	0	1	1	0	0
KZ15_355	KAZ_005362_Semey	oooooooooooooooooooooooooooooooooonnnnnnnnn	000000000003771	1	L2/Beijing	WT	katG_315_mut_C	MonoR-INH	yes	no	-/INH/-/-/-/-/-/KM/-	MonoR-INH	-/Beijing SA+/-/-/-/-/-/-	Beijing	1	1	0	0	0	0	0	0	0	0	0	0	0	1	1	1	1	0	1	1	0	0	1	1	0	0	0	1	1	0	0	1	1	0	0
KZ15_378	KAZ_005403_Aktobe	oooooooooooooooooooooooooooooooooonnnnnnnnn	000000000003771	1	L2/Beijing	WT	WT	S	yes	no	-/-/-/-/-/-/-/-/-	S	-/Beijing/-/-/-/-/-/-	Beijing	1	0	0	0	0	0	0	0	0	0	0	0	0	1	0	1	0	0	1	1	0	0	0	1	0	0	0	1	1	0	0	1	0	0	0
KZ15_018	KAZ_005444_zhambyl	oooooooooooooooooooooooooooooooooonnnnnnnnn	000000000003771	1	L2/Beijing	rpoB_531_mut_TTG	katG_315_mut_C	MDR	yes	no	-/INH/RIF/EMB/-/-/-/KM/-	MDR	-/Beijing V+/CHIN+/K2/-/-/-/-/-/-	Beijing	0	1	0	0	1	0	0	0	0	0	0	0	0	1	0	1	1	0	1	1	0	0	0	1	0	0	0	1	1	0	0	0	1	0	0
KZ15_380	KAZ_005466_Aktobe	nnnnnnnnnoooooooooooooooooooooooooooonnnnnn	777000000000371	560	L4/U (L4/LAM-RUS?)	WT	WT	S	yes	no	-/-/RIF/-/-/-/-/-/-	MonoR-RIF	-/-/-/LAM/-/-/-/-	Not Beijing	1	0	0	0	1	0	0	0	0	0	0	0	0	1	0	1	0	0	1	0	0	0	1	1	0	0	0	0	1	0	0	1	1	0	0
KZ15_001	KAZ_005579_zhambyl	oooooooooooooooooooooooooooooooooonnnnnnnnn	000000000003771	1	L2/Beijing	rpoB_531_mut_TTG	katG_315_mut_C	MDR	yes	no	S/INH/RIF/-/-/-/-/-/-	MDR	-/Beijing V+/CHIN+/K2/-/-/-/-/-/-	Beijing	1	1	0	0	1	0	0	0	0	0	0	0	0	0	0	1	0	0	1	1	0	0	0	1	0	0	0	1	1	0	0	0	1	0	0
KZ15_012	KAZ_005649_zhambyl	oooooooooooooooooooooooooooooooooonnnnnnnnn	000000000003771	1	L2/Beijing	WT	katG_315_mut_C	MonoR-INH	yes	no	S/INH/-/-/-/-/-/-/-	MonoR-INH	-/Beijing V+/CHIN+/K2/-/-/-/-/-/-	Beijing	1	1	0	0	0	0	0	0	0	0	0	0	0	0	0	1	0	0	1	1	0	0	0	1	0	0	0	1	1	0	0	0	1	0	0
KZ15_007	KAZ_005747_zhambyl	oooooooooooooooooooooooooooooooooonnnnnnnnn	000000000003771	1	L2/Beijing	rpoB_516_mut_GTC	katG_315_mut_C	MDR	yes	no	S/INH/-/EMB/-/-/-/-/-	MonoR-INH	-/Beijing V+/CHIN+/K2/-/-/-/-/-/-	Beijing	0	1	0	0	0	0	0	0	0	0	0	0	0	0	0	1	0	0	1	1	0	0	0	1	0	0	0	1	1	0	0	0	1	0	0
KZ15_119	KAZ_005913_Kostanay	oooooooooooooooooooooooooooooooooonnnnnnnnn	000000000003771	1	L2/Beijing	rpoB_531_mut_TTG	katG_315_mut_C	MDR	yes	no	S/INH/RIF/EMB/-/-/-/-/-	MDR	-/Beijing V+/CHIN+/K2/-/-/-/-/-/-	Beijing	0	1	0	0	1	0	0	0	0	0	0	0	0	0	0	1	0	0	1	1	0	0	0	1	0	0	0	1	1	0	0	0	1	0	0
KZ15_352	KAZ_005916_Semey	nnnnnnnnnnnnnnoooooooooonnnnnnnnoooonnnnnnn	777760007760771	254	L4/LAM-RUS (former T5-RUS1)	WT	katG_315_mut_C/inhA_-15_mut_T	MonoR-INH	yes	no	-/INH/RIF/EMB/-/-/-/-/-	MDR	-/-/-/LAM/-/-/-/-	Not Beijing	0	0	1	0	1	0	0	0	0	0	0	0	0	1	0	1	0	0	1	0	0	0	1	1	0	0	0	0	1	0	0	1	1	0	0
KZ15_351	KAZ_005946_Semey	oooooooooooooooooooooooooooooooooonnnnnnnnn	000000000003771	1	L2/Beijing	WT	WT	S	yes	no	-/-/-/-/-/-/-/-/-	S	-/Beijing SA+/-/-/-/-/-/-	Beijing	1	0	0	0	0	0	0	0	0	0	0	0	0	1	0	1	0	0	1	1	0	0	1	1	0	0	0	1	1	0	0	1	1	0	0
KZ15_008	KAZ_005988_zhambyl	oooooooooooooooooooooooooooooooooonnnnnnnnn	000000000003771	1	L2/Beijing	rpoB_531_mut_TTG	katG_315_mut_C	MDR	yes	no	S/INH/RIF/EMB/-/KM/AM/CM/-/-/-	MDR	-/Beijing V+/CHIN+/K2/-/-/-/-/-/-	Beijing	0	1	0	0	1	0	0	0	0	0	0	1	0	0	0	1	0	0	1	1	0	0	0	1	0	0	0	1	1	0	0	0	1	0	0
KZ15_009	KAZ_005997_zhambyl	oooooooooooooooooooooooooooooooooonnnnnnnnn	000000000003771	1	L2/Beijing	rpoB_531_mut_TTG	katG_315_mut_C	MDR	yes	no	S/INH/RIF/EMB/-/-/-/-/-	MDR	-/Beijng K1/-/-/-/-/-/-	Beijing	0	1	0	0	1	0	0	0	0	0	0	0	0	0	0	1	0	0	1	1	0	0	0	1	0	0	0	1	1	0	0	0	0	0	0
KZ15_358	KAZ_006072_Semey	oooooooooooooooooooooooooooooooooonnnnnnnnn	000000000003771	1	L2/Beijing	WT	WT	S	yes	no	-/-/-/-/-/-/-/-/-	S	-/Beijing/-/-/-/-/-/-	Beijing	1	0	0	0	0	0	0	0	0	0	0	0	0	1	0	1	0	0	1	1	0	0	1	1	0	0	0	1	1	0	0	1	0	0	0
KZ15_013	KAZ_006388_zhambyl	oooooooooooooooooooooooooooooooooonnnnnnnnn	000000000003771	1	L2/Beijing	rpoB_531_mut_TTG	katG_315_mut_C	MDR	yes	no	S/INH/RIF/EMB/-/-/-/-/-	MDR	-/Beijing V+/CHIN+/K2/-/-/-/-/-/-	Beijing	0	1	0	0	1	0	0	0	0	0	0	0	0	0	0	1	0	0	1	1	0	0	0	1	0	0	0	1	1	0	0	0	1	0	0
KZ15_143	KAZ_006453_Kostanay	oooooooooooooooooooooooooooooooooonnnnnnnnn	000000000003771	1	L2/Beijing	WT	katG_315_mut_C	MonoR-INH	yes	no	S/INH/-/-/-/-/-/-/-	MonoR-INH	-/Beijing V+/CHIN+/K2/-/-/-/-/-/-	Beijing	1	1	0	0	0	0	0	0	0	0	0	0	0	0	0	1	0	0	1	1	0	0	0	1	0	0	0	1	1	0	0	0	1	0	0
KZ15_180	KAZ_006735_Kostanay	nnnoonnnnnnnonnnnnnnnnnnnnnnooonoooonnnnnnn	717737777420771	Orphan	L4/URAL	WT	WT	S	yes	no	-/-/-/-/-/-/-/-/-	S	-/-/-/Euro-American Other/-/-/-/-	Not Beijing	1	0	0	0	0	0	0	0	0	0	0	0	0	1	0	1	0	0	1	0	0	0	0	1	0	0	0	0	1	0	0	1	1	0	0
KZ15_356	KAZ_006795_Semey	oooooooooooooooooooooooooooooooooonnnnnnnnn	000000000003771	1	L2/Beijing	rpoB_531_mut_TTG	katG_315_mut_C	MDR	yes	no	-/INH/RIF/EMB/-/-/-/-/-	MDR	-/Beijing SA+/-/-/-/-/-/-	Beijing	0	1	0	0	1	0	0	0	0	0	0	0	0	1	0	1	0	0	1	1	0	0	1	1	0	0	0	1	1	0	0	1	1	0	0
KZ15_343	KAZ_006800_Semey	nnnnnnnnnnnnnnoooooooooonnnnnnnnoooonnnnnnn	777760007760771	254	L4/LAM-RUS (former T5-RUS1)	WT	WT	S	yes	no	-/-/-/-/-/-/-/-/-	S	-/Beijing SA+/-/-/-/-/-/-	Beijing	1	0	0	0	0	0	0	0	0	0	0	0	0	1	0	1	0	0	1	1	0	0	1	1	0	0	0	1	1	0	0	1	1	0	0
KZ15_361	KAZ_006849_Semey	oooooooooooooooooooooooooooooooooonnnnnnnnn	000000000003771	1	L2/Beijing	rpoB_531_mut_TTG	katG_315_mut_C	MDR	yes	no	-/INH/RIF/EMB/-/KM/AM/CM/-/-/-	MDR	-/Beijing SA+/-/-/-/-/-/-	Beijing	0	1	0	0	1	0	0	0	0	0	0	1	0	1	0	1	0	0	1	1	0	0	1	1	0	0	0	1	1	0	0	1	1	0	0
KZ15_121	KAZ_006971_Kostanay	oooooooooooooooooooooooooooooooooonnnnnnnnn	000000000003771	1	L2/Beijing	rpoB_531_mut_TTG	katG_315_mut_C	MDR	yes	no	S/INH/RIF/EMB/-/-/-/-/-	MDR	-/Beijing V+/CHIN+/K2/-/-/-/-/-/-	Beijing	0	1	0	0	1	0	0	0	0	0	0	0	0	0	0	1	0	0	1	1	0	0	0	1	0	0	0	1	1	0	0	0	1	0	0
KZ15_153	KAZ_006987_Kostanay	oooooooooooooooooooooooooooooooooonnnnnnnnn	000000000003771	1	L2/Beijing	rpoB_531_mut_TTG	katG_315_mut_C	MDR	yes	no	S/INH/RIF/EMB/-/-/-/-/-	MDR	-/Beijing V+/CHIN+/K2/-/-/-/-/-/-	Beijing	0	1	0	0	1	0	0	0	0	0	0	0	0	0	1	1	0	0	1	1	0	0	0	1	0	0	0	1	1	0	0	0	1	0	0
KZ15_370	KAZ_007224_Aktobe	nnnnnnoooooooooooonnnnnnnnnnnnnnoooonnnnnnn	770000777760771	280	L4/LAM-RUS (Former L4/T1-RUS2)	WT	katG_315_mut_C	MonoR-INH	yes	no	-/INH/-/-/-/-/-/-/-	MonoR-INH	-/-/-/Euro-American Other/-/-/-/-	Not Beijing	1	1	0	0	0	0	0	0	0	0	0	0	0	1	0	1	0	0	1	0	0	0	0	1	0	0	0	0	1	0	0	1	1	0	0
KZ15_368	KAZ_007280_Aktobe	nnnnnnnnnnnnnnnnnnnnoooonnnnnnnnoooonnnnnnn	777777607760771	42	L4/LAM9	WT	WT	S	yes	no	-/-/RIF/-/-/-/-/-/-	MonoR-RIF	-/-/-/LAM/-/-/-/-	Not Beijing	1	0	0	0	1	0	0	0	0	0	0	0	0	1	0	1	0	0	1	0	0	0	1	1	0	0	0	0	1	0	0	1	1	0	0
KZ15_364	KAZ_007314_Aktobe	oooooooooooooooooooooooooooooooooonnnnnonnn	000000000003731	190	L2/Beijing	WT	WT	S	yes	no	-/-/-/-/-/-/-/-/-	S	-/Beijing/-/-/-/-/-/-	Beijing	1	0	0	0	0	0	0	0	0	0	0	0	0	1	0	1	0	0	1	1	0	0	0	1	0	0	0	1	1	0	0	1	0	0	0
KZ15_369	KAZ_007349_Aktobe	oooooooooooooooooooooooooooooooooonnnnnnnnn	000000000003771	1	L2/Beijing	WT	WT	S	yes	no	-/-/-/-/-/-/-/-/-	S	-/Beijing/-/-/-/-/-/-	Beijing	1	0	0	0	0	0	0	0	0	0	0	0	0	1	0	1	0	0	1	1	0	0	0	1	0	0	0	1	1	0	0	1	0	0	0
KZ15_097	KAZ_007350_Kostanay	nnnnnnnnnnnnnnnnnnnnoooonnnnnnnnoooonnnnnnn	777777607760771	42	L4/LAM9	WT	katG_315_mut_C	MonoR-INH	yes	no	-/INH/-/-/-/-/-/-/-	MonoR-INH	-/-/-/LAM/-/-/-/-	Not Beijing	1	1	0	0	0	0	0	0	0	0	0	0	0	1	0	1	0	0	1	0	0	0	1	1	0	0	0	0	1	0	0	0	1	0	0
KZ15_034	KAZ_007360_aktube	nnnnnnnnnnnnnnnnnnnnnnnnnnnnnnnnoooonnnnnnn	777777777760771	53	L4/T1	rpoB_531_mut_TTG	katG_315_mut_C	MDR	yes	no	-/INH/RIF/-/-/-/-/-/-	MDR	-/-/-/-/-/-/-/-	Not Beijing	1	1	0	0	1	0	0	0	0	0	0	0	0	1	0	1	0	0	1	1	0	0	0	1	0	0	0	0	1	0	0	0	1	0	0
KZ15_176	KAZ_007396_Kostanay	oooooooooooooooooooooooooooooooooonnnnnnnnn	000000000003771	1	L2/Beijing	rpoB_531_mut_TTG	katG_315_mut_C	MDR	yes	no	-/INH/RIF/EMB/-/-/-/-/-	MDR	-/Beijing V+/CHIN+/K2/-/-/-/-/-/-	Beijing	0	1	0	0	1	0	0	0	0	0	0	0	0	1	0	1	0	0	1	1	0	0	0	1	0	0	0	1	1	0	0	0	1	0	0
KZ15_151	KAZ_007411_Kostanay	oooooooooooooooooooooooooooooooooonnnnnnnnn	000000000003771	1	L2/Beijing	rpoB_531_mut_TTG	KatG_315_mut_C	MDR	yes	no	-/INH/RIF/-/-/-/-/-/-	MDR	-/Beijng K1/-/-/-/-/-/-	Beijing	1	1	0	0	1	0	0	0	0	0	0	0	0	1	1	1	0	0	1	1	0	0	0	1	0	0	0	1	1	0	0	0	0	0	0
KZ15_360	KAZ_007415_Semey	oooooooooooooooooooooooooooooooooonnnnnnnnn	000000000003771	1	L2/Beijing	WT	WT	S	yes	no	-/-/-/-/-/-/-/KM/-	S	-/Beijing/-/-/-/-/-/-	Beijing	1	0	0	0	0	0	0	0	0	0	0	0	0	1	1	1	0	1	1	1	0	0	1	1	0	0	0	1	1	0	0	1	0	0	0
KZ15_126	KAZ_007416_Kostanay	nnonnnnoonnnnnnnnnnnnnnnnnnnooonoooonnnnnnn	674777777420771	1117	L4/URAL	WT	katG_315_mut_C	MonoR-INH	yes	no	-/INH/-/EMB/-/-/-/-/-	MonoR-INH	-/-/-/Euro-American Other/-/-/-/-	Not Beijing	0	1	0	0	0	0	0	0	0	0	0	0	0	1	0	1	0	0	1	0	0	0	0	1	0	0	0	0	1	0	0	0	1	0	0
KZ15_174	KAZ_007454_Kostanay	oooooooooooooooooooooooooooooooooonnnnnnnnn	000000000003771	1	L2/Beijing	rpoB_531_mut_TTG	katG_315_mut_C	MDR	yes	no	-/INH/RIF/EMB/-/-/-/-/-	MDR	-/Beijing SA+/-/-/-/-/-/-	Beijing	0	1	0	0	1	0	0	0	0	0	0	0	0	1	0	1	0	0	1	1	0	0	1	1	0	0	0	1	1	0	0	1	1	0	0
KZ15_046	KAZ_007482_aktube	nnnnnnnnnnnnnnnnnnnnoooonnnnnnnnoooonnnnnnn	777777607760771	42	L4/LAM9	untargeted mutation in 526 codon	inhA_-15_mut_T, katG_315_mut_C	INH	yes	no	-/INH/-/-/-/-/-/-/-	MonoR-INH	-/-/-/LAM/-/-/-/-	Not Beijing	1	1	1	0	0	0	0	0	0	0	0	0	0	1	0	1	0	0	1	0	0	0	1	1	0	0	0	0	1	0	0	1	1	0	0
KZ15_249	KAZ_007484_cycloserine resistant	oooooooooooooooooooooooooooooooooonnnnnnnnn	000000000003771	1	L2/Beijing	rpoB_531_mut_TTG	katG_315_mut_C	MDR	yes	no	-/INH/RIF/EMB/-/KM/AM/CM/-/-/-	MDR	-/Beijing SA+/-/-/-/-/-/-	Beijing	0	1	0	0	1	0	0	0	0	0	0	1	0	1	1	1	0	0	1	1	0	0	1	1	0	0	0	1	1	0	0	1	1	0	0
KZ15_130	KAZ_007494_Kostanay	oooooooooooooooooooooooooooooooooonnnnnnnnn	000000000003771	1	L2/Beijing	rpoB_531_mut_TTG	katG_315_mut_C	MDR	yes	no	S/INH/RIF/EMB/-/-/-/-/-	MDR	-/Beijng K1/-/-/-/-/-/-	Beijing	0	1	0	0	1	0	0	0	0	0	0	0	0	0	0	1	0	0	1	1	0	0	0	1	0	0	0	1	1	0	0	0	0	0	0
KZ15_111	KAZ_007632_Kostanay	oooooooooooooooooooooooooooooooooonnnnnnnnn	000000000003771	1	L2/Beijing	rpoB_531_mut_TTG	katG_315_mut_C	MDR	yes	no	S/INH/RIF/EMB/-/-/-/-/-	MDR	-/Beijing V+/CHIN+/K2/-/-/-/-/-/-	Beijing	0	1	0	0	1	0	0	0	0	0	0	0	0	0	0	1	0	0	1	1	0	0	0	1	0	0	0	1	1	0	0	0	1	0	0
KZ15_354	KAZ_007650_Semey	nnnnnnnnnnnnnooooooooooooonnnnnnoooonnnnnnn	777740001760771	444	L4/T1 (likely L4/LAM-RUS)	rpoB_531_mut_TTG	katG_315_mut_C/inhA_-15_mut_T	MDR	yes	no	-/INH/RIF/-/-/-/-/-/-	MDR	-/-/-/LAM/-/-/-/-	Not Beijing	1	0	1	0	1	0	0	0	0	0	0	0	0	1	1	1	0	0	1	0	0	0	1	1	0	0	0	0	1	0	0	1	1	0	0
KZ15_044	KAZ_007719_aktube	nnnnnnnoonnnnnnnnnnnnnnnnnnnooonoooonnnnnnn	774777777420771	262	L4/URAL	WT	inhA_-15_mut_T, katG_315_mut_C	MonoR-INH	yes	no	-/INH/-/-/-/-/-/-/-	MonoR-INH	-/-/-/Euro-American Other/-/-/-/-	Not Beijing	1	1	1	0	0	0	0	0	0	0	0	0	0	1	0	1	0	0	1	0	0	0	0	1	0	0	0	0	1	0	0	0	1	0	0
KZ15_150	KAZ_007757_Kostanay	oooooooooooooooooooooooooooooooooonnnnnnnnn	000000000003771	1	L2/Beijing	rpoB_531_mut_TTG	katG_315_mut_C	MDR	yes	no	S/INH/RIF/EMB/-/KM/AM/CM/-/-/-	MDR	-/Beijing V+/CHIN+/K2/-/-/-/-/-/-	Beijing	0	1	0	0	1	0	0	0	0	0	0	1	0	0	0	1	0	0	1	1	0	0	0	1	0	0	0	1	1	0	0	0	1	0	0
KZ15_344	KAZ_007799_Semey	oooooooooooooooooooooooooooooooooonnnnnnnnn	000000000003771	1	L2/Beijing	rpoB_531_mut_TTG	katG_315_mut_C	MDR	yes	no	-/INH/RIF/EMB/-/-/-/-/-	MDR	-/Beijing SA+/-/-/-/-/-/-	Beijing	0	1	0	0	1	0	0	0	0	0	0	0	0	1	0	1	0	0	1	1	0	0	0	1	0	0	0	1	1	0	0	1	1	0	0
KZ15_162	KAZ_007829_Kostanay	oooooooooooooooooooooooooooooooooonnnnnnnnn	000000000003771	1	L2/Beijing	WT	WT	S	yes	no	-/-/-/-/-/-/-/-/-	S	-/Beijing/-/-/-/-/-/-	Beijing	1	0	0	0	0	0	0	0	0	0	0	0	0	1	0	1	0	0	1	1	0	0	0	1	0	0	0	1	1	0	0	1	0	0	0
KZ15_216	KAZ_007831_cycloserine resistant	oooooooooooooooooooooooooooooooooonnnnnnnnn	000000000003771	1	L2/Beijing	rpoB_531_mut_TTG	katG_315_mut_C	MDR	yes	no	-/INH/RIF/EMB/-/-/-/-/-	MDR	-/Beijing/-/-/-/-/-/-	Beijing	0	1	0	0	1	0	0	0	0	0	0	0	0	1	1	1	0	0	1	1	0	0	0	1	0	0	0	1	1	0	0	1	0	0	0
KZ15_041	KAZ_007848_aktube	nnnnnnnoonnnnnnnnnnnnnnnnnnnooonoooonnnnnnn	774777777420771	262	L4/URAL	WT	inhA_-15_mut_T, katG_315_mut_C	MonoR-INH	yes	no	-/INH/-/-/-/-/-/-/-	MonoR-INH	-/-/-/Euro-American Other/-/-/-/-	Not Beijing	1	1	1	0	0	0	0	0	0	0	0	0	0	1	0	1	0	0	1	0	0	0	0	1	0	0	0	0	1	0	0	0	1	0	0
KZ15_133	KAZ_007858_Kostanay	oooooooooooooooooooooooooooooooooonnnnnnnnn	000000000003771	1	L2/Beijing	rpoB_531_mut_TTG	katG_315_mut_C	MDR	yes	no	S/INH/RIF/EMB/-/-/-/-/-	MDR	-/Beijing V+/CHIN+/K2/-/-/-/-/-/-	Beijing	0	1	0	0	1	0	0	0	0	0	0	0	0	0	0	1	0	0	1	1	0	0	0	1	0	0	0	1	1	0	0	0	1	0	0
KZ15_113	KAZ_007865_Kostanay	oooooooooooooooooooooooooooooooooonnnnnnnnn	000000000003771	1	L2/Beijing	rpoB_531_mut_TTG	katG_315_mut_C	MDR	yes	no	S/INH/RIF/EMB/-/-/-/-/-	MDR	-/Beijing V+/CHIN+/K2/-/-/-/-/-/-	Beijing	0	1	0	0	1	0	0	0	0	0	0	0	0	0	0	1	0	0	1	1	0	0	0	1	0	0	0	1	1	0	0	0	1	0	0
KZ15_159	KAZ_007896_Kostanay	oooooooooooooooooooooooooooooooooonnnnnnnnn	000000000003771	1	L2/Beijing	WT	katG_315_mut_C	MonoR-INH	yes	no	-/INH/-/-/-/-/-/-/-	MonoR-INH	-/Beijing SA+/-/-/-/-/-/-	Beijing	1	1	0	0	0	0	0	0	0	0	0	0	0	1	0	1	0	0	1	1	0	0	0	1	0	0	0	1	1	0	0	1	1	0	0
KZ15_038	KAZ_007950_aktube	oooooooooooooooooooooooooooooooooonnnnnnnnn	000000000003771	1	L2/Beijing	rpoB_526_mut_TAC	WT	MonoR-RIF	yes	no	-/-/RIF/-/-/-/-/-/-	MonoR-RIF	-/Beijng K1/-/-/-/-/-/-	Beijing	1	0	0	0	0	0	1	0	0	0	0	0	0	1	0	1	0	0	1	1	0	0	0	1	0	0	0	1	1	0	0	0	0	0	0
KZ15_166	KAZ_007972_Kostanay	oooooooooooooooooooooooooooooooooonnnnnnnnn	000000000003771	1	L2/Beijing	WT	katG_315_mut_C	MonoR-INH	yes	no	-/INH/-/-/-/-/-/-/-	MonoR-INH	-/Beijing SA+/-/-/-/-/-/-	Beijing	1	1	0	0	0	0	0	0	0	0	0	0	0	1	0	1	0	0	1	1	0	0	0	1	0	0	0	1	1	0	0	1	1	0	0
KZ15_114	KAZ_008017_Kostanay	oooooooooooooooooooooooooooooooooonnnnnnnnn	000000000003771	1	L2/Beijing	WT	WT	S	yes	no	-/-/-/-/-/-/-/-/-	S	-/Beijng K1/-/-/-/-/-/-	Beijing	1	0	0	0	0	0	0	0	0	0	0	0	0	1	0	1	0	0	1	1	0	0	0	1	0	0	0	1	1	0	0	0	0	0	0
KZ15_131	KAZ_008019_Kostanay	nnnnnnnnnnnnnnnnnnnnnnnnnnnnnnonoooonnnnnnn	777777777720771	50	L4/H3	rpoB_531_mut_TTG	katG_315_mut_C	MDR	yes	no	-/INH/RIF/EMB/-/KM/AM/CM/-/-/-	MDR	-/-/-/Haarlem/-/-/-/-	Not Beijing	0	1	0	0	1	0	0	0	0	0	0	1	0	1	0	1	0	0	1	0	0	1	0	1	0	0	0	0	1	0	0	0	1	0	0
KZ15_357	KAZ_008082_Semey	oooooooooooooooooooooooooooooooooonnnnnnnnn	000000000003771	1	L2/Beijing	WT	katG_315_mut_C	MonoR-INH	yes	no	-/INH/-/EMB/-/-/-/-/-	MonoR-INH	-/Beijing SA+/-/-/-/-/-/-	Beijing	0	1	0	0	0	0	0	0	0	0	0	0	0	1	1	1	0	0	1	1	0	0	1	1	0	0	0	1	1	0	0	1	1	0	0
KZ15_353	KAZ_008142_Semey	nnnnnnnnnnnnnnnnnnnnoooonnnnnnnnoooonnnnnnn	777777607760771	42	L4/LAM9	WT	katG_315_mut_C/inhA_-15_mut_T	MonoR-INH	yes	no	-/INH/RIF/-/-/-/-/-/-	MDR	-/-/-/LAM/-/-/-/-	Not Beijing	1	1	1	0	1	0	0	0	0	0	0	0	0	1	0	1	0	0	1	0	0	0	1	1	0	0	0	0	1	0	0	1	1	0	0
KZ15_117	KAZ_008167_Kostanay	oooooooooooooooooooooooooooooooooonnnnnnnnn	000000000003771	1	L2/Beijing	rpoB_531_mut_TTG	katG_315_mut_C	MDR	yes	no	S/INH/RIF/EMB/-/-/-/-/-	MDR	-/Beijing V+/CHIN+/K2/-/-/-/-/-/-	Beijing	0	1	0	0	1	0	0	0	0	0	0	0	0	0	0	1	0	0	1	1	0	0	0	1	0	0	0	1	1	0	0	0	1	0	0
KZ15_377	KAZ_008253_Aktobe	nnnnnnnnnnnnnnnnnnnnnnnnoooooooooooonnnnnnn	777777770000771	602	L4/U (L4/LAM-RUS?)	WT	WT	S	yes	no	-/-/-/-/-/-/-/-/-	S	-/-/-/Euro-American Other/-/-/-/-	Not Beijing	1	0	0	0	0	0	0	0	0	0	0	0	0	1	0	1	0	0	1	0	0	0	0	1	0	0	0	0	1	0	0	1	1	0	0
KZ15_172	KAZ_008310_Kostanay	oooooooooooooooooooooooooooooooooonnnnnnnnn	000000000003771	1	L2/Beijing	rpoB_531_mut_TTG	katG_315_mut_C	MDR	yes	no	-/INH/RIF/-/-/-/-/-/-	MDR	-/Beijing V+/CHIN+/K2/-/-/-/-/-/-	Beijing	1	1	0	0	1	0	0	0	0	0	0	0	0	1	0	1	0	0	1	1	0	0	0	1	0	0	0	1	1	0	0	0	1	0	0
KZ15_127	KAZ_008316_Kostanay	oooooooooooooooooooooooooooooooooonnnnnnnnn	000000000003771	1	L2/Beijing	rpoB_531_mut_TTG	katG_315_mut_C	MDR	yes	no	S/INH/RIF/-/-/-/-/-/-	MDR	-/Beijing V+/CHIN+/K2/-/-/-/-/-/-	Beijing	1	1	0	0	1	0	0	0	0	0	0	0	0	0	0	1	0	0	1	1	0	0	0	1	0	0	0	1	1	0	0	0	1	0	0
KZ15_359	KAZ_008390_Semey	nnnnnnnnnnnnnnoooooooooonnnnnnnnoooonnnnnnn	777760007760771	254	L4/LAM-RUS (former T5-RUS1)	WT	WT	S	yes	no	-/-/RIF/-/-/-/-/-/-	MonoR-RIF	-/-/-/LAM/-/-/-/-	Not Beijing	1	0	0	0	1	0	0	0	0	0	0	0	0	1	0	1	0	0	1	0	0	0	1	1	0	0	0	0	1	0	0	1	1	0	0
KZ15_171	KAZ_008496_Kostanay	oooooooooooooooooooooooooooooooooonnnnnnnnn	000000000003771	1	L2/Beijing	rpoB_531_mut_TTG	katG_315_mut_C	MDR	yes	no	-/INH/RIF/EMB/-/-/-/-/-	MDR	-/Beijing SA+/-/-/-/-/-/-	Beijing	0	1	0	0	1	0	0	0	0	0	0	0	0	1	0	1	0	0	1	1	0	0	0	1	0	0	0	1	1	0	0	1	1	0	0
KZ15_350	KAZ_008532_Semey	oooooooooooooooooooooooooooooooooonnnnnnnnn	000000000003771	1	L2/Beijing	rpoB_531_mut_TTG	katG_315_mut_C	MDR	yes	no	-/INH/RIF/EMB/-/-/-/-/-	MDR	-/Beijing SA+/-/-/-/-/-/-	Beijing	0	1	0	0	1	0	0	0	0	0	0	0	0	1	0	1	0	0	1	1	0	0	1	1	0	0	0	1	1	0	0	1	1	0	0
KZ15_108	KAZ_008774_Kostanay	oooooooooooooooooooooooooooooooooonnnnnnnnn	000000000003771	1	L2/Beijing	rpoB_531_mut_TTG	katG_315_mut_C	MDR	yes	no	S/INH/RIF/EMB/-/-/-/-/-	MDR	-/Beijing V+/CHIN+/K2/-/-/-/-/-/-	Beijing	0	1	0	0	1	0	0	0	0	0	0	0	0	0	0	1	0	0	1	1	0	0	0	1	0	0	0	1	1	0	0	0	1	0	0
KZ15_178	KAZ_008776_Kostanay	oooooooooooooooooooooooooooooooooonnnnnnnnn	000000000003771	1	L2/Beijing	rpoB_531_mut_TTG	katG_315_mut_C	MDR	yes	no	-/INH/RIF/-/-/-/-/-/-	MDR	-/Beijing SA+/-/-/-/-/-/-	Beijing	1	1	0	0	1	0	0	0	0	0	0	0	0	1	0	1	0	0	1	1	0	0	0	1	0	0	0	1	1	0	0	1	1	0	0
KZ15_161	KAZ_009174_Kostanay	oooooooooooooooooooooooooooooooooonnnnnnnnn	000000000003771	1	L2/Beijing	rpoB_531_mut_TTG	katG_315_mut_C	MDR	yes	no	-/INH/RIF/-/FLQ/KM/AM/CM/-/-/-	MDR	-/Beijing SA+/-/-/-/-/-/-	Beijing	1	1	0	0	1	0	0	0	0	1	0	1	0	1	0	1	0	0	1	1	0	0	0	1	0	0	0	1	1	0	0	1	1	0	0
KZ15_158	KAZ_009177_Kostanay	oooooooooooooooooooooooooooooooooonnnnnnnnn	000000000003771	1	L2/Beijing	rpoB_531_mut_TTG	katG_315_mut_C	MDR	yes	no	-/INH/RIF/EMB/-/-/-/-/-	MDR	-/Beijing SA+/-/-/-/-/-/-	Beijing	0	1	0	0	1	0	0	0	0	0	0	0	0	1	0	1	0	0	1	1	0	0	0	1	0	0	0	1	1	0	0	1	1	0	0
KZ15_177	KAZ_009385_Kostanay	oooooooooooooooooooooooooooooooooonnnnnnnnn	000000000003771	1	L2/Beijing	rpoB_531_mut_TTG	katG_315_mut_C	MDR	yes	no	-/INH/RIF/EMB/FLQ/-/-/KM/-	MDR	-/Beijing SA+/-/-/-/-/-/-	Beijing	0	1	0	0	1	0	0	0	0	1	0	0	0	1	1	1	0	1	1	1	0	0	0	1	0	0	0	1	1	0	0	1	1	0	0
KZ15_165	KAZ_009506_Kostanay	oooooooooooooooooooooooooooooooooonnnnnnnnn	000000000003771	1	L2/Beijing	rpoB_531_mut_TTG	katG_315_mut_C	MDR	yes	no	-/INH/RIF/EMB/-/-/-/-/-	MDR	-/Beijing SA+/-/-/-/-/-/-	Beijing	0	1	0	0	1	0	0	0	0	0	0	0	0	1	0	1	0	0	1	1	0	0	0	1	0	0	0	1	1	0	0	1	1	0	0
KZ15_145	KAZ_0010511_Kostanay	oooooooooooooooooooooooooooooooooonnnnnnnnn	000000000003771	1	L2/Beijing	rpoB_531_mut_TTG	katG_315_mut_C	MDR	yes	no	S/INH/RIF/EMB/-/-/-/-/-	MDR	-/Beijing V+/CHIN+/K2/-/-/-/-/-/-	Beijing	0	1	0	0	1	0	0	0	0	0	0	0	0	0	0	1	0	0	1	1	0	0	0	1	0	0	0	1	1	0	0	0	1	0	0
KZ15_499	KAZ_0012650_july 2014	oooooooooooooooooooooooooooooooooonnnnnnnnn	000000000003771	1	L2/Beijing	rpoB_531_mut_TTG	katG_315_mut_C	MDR	yes	no	-/INH/RIF/EMB/-/KM/AM/CM/-/-/-	MDR	-/Beijing SA+/-/-/-/-/-/-	Beijing	0	1	0	0	1	0	0	0	0	0	0	1	0	1	1	1	0	0	1	1	0	0	1	1	0	0	0	1	1	0	0	1	1	0	0
KZ15_187	KAZ_001015 (1)_cycloserine resistant	oooooooooooooooooooooooooooooooooonnnnnnnnn	000000000003771	1	L2/Beijing	rpoB_531_mut_TTG	katG_315_mut_C	MDR	yes	no	-/INH/RIF/EMB/-/-/-/-/-	MDR	-/Beijing V+/CHIN+/K2/-/-/-/-/-/-	Beijing	0	1	0	0	1	0	0	0	0	0	0	0	0	1	1	1	0	0	1	1	0	0	0	1	0	0	0	1	1	0	0	0	1	0	0
KZ15_239	KAZ_001015 (2)_cycloserine resistant	oooooooooooooooooooooooooooooooooonnnnnnnnn	000000000003771	1	L2/Beijing	rpoB_526_mut_TAC	katG_315_mut_C	MDR	yes	no	-/INH/RIF/-/-/-/-/-/-	MDR	-/Beijing/-/-/-/-/-/-	Beijing	1	1	0	0	0	0	1	0	0	0	0	0	0	1	1	1	0	0	1	1	0	0	0	1	0	0	0	1	1	0	0	1	0	0	0
KZ15_199	KAZ_001030 (2)_cycloserine resistant	oooooooooooooooooooooooooooooooooonnnnnnnnn	000000000003771	1	L2/Beijing	rpoB_531_mut_TTG	katG_315_mut_C	MDR	yes	no	-/INH/RIF/-/-/KM/AM/CM/-/-/-	MDR	-/Beijing SA+/-/-/-/-/-/-	Beijing	1	1	0	0	1	0	0	0	0	0	0	1	0	1	1	1	0	0	1	1	0	0	0	1	0	0	0	1	1	0	0	1	1	0	0
KZ15_195	KAZ_001089 (1)_cycloserine resistant	oooooooooooooooooooooooooooooooooonnnnnnnnn	000000000003771	1	L2/Beijing	rpoB_531_mut_TTG	katG_315_mut_C	MDR	yes	no	-/INH/RIF/EMB/-/-/-/-/-	MDR	-/Beijing SA+/-/-/-/-/-/-	Beijing	0	1	0	0	1	0	0	0	0	0	0	0	0	1	1	1	0	0	1	1	0	0	0	1	0	0	0	1	1	0	0	1	1	0	0
KZ15_207	KAZ_001089 (2)_cycloserine resistant	oooooooooooooooooooooooooooooooooonnnnnnnnn	000000000003771	1	L2/Beijing	rpoB_531_mut_TTG	katG_315_mut_C	MDR	yes	no	-/INH/RIF/EMB/-/-/-/-/-	MDR	-/Beijing SA+/-/-/-/-/-/-	Beijing	0	1	0	0	1	0	0	0	0	0	0	0	0	1	1	1	0	0	1	1	0	0	0	1	0	0	0	1	1	0	0	1	1	0	0
KZ15_235	KAZ_001089 (3)_cycloserine resistant	oooooooooooooooooooooooooooooooooonnnnnnnnn	000000000003771	1	L2/Beijing	rpoB_531_mut_TTG	katG_315_mut_C	MDR	yes	no	-/INH/RIF/EMB/-/-/-/-/-	MDR	-/Beijing SA+/-/-/-/-/-/-	Beijing	0	1	0	0	1	0	0	0	0	0	0	0	0	1	1	1	0	0	1	1	0	0	0	1	0	0	0	1	1	0	0	1	1	0	0
KZ15_219	KAZ_001195 (1)_cycloserine resistant	oooooooooooooooooooooooooooooooooonnnnnnnnn	000000000003771	1	L2/Beijing	rpoB_531_mut_TTG	katG_315_mut_C	MDR	yes	no	-/INH/RIF/EMB/-/-/-/-/-	MDR	-/Beijing SA+/-/-/-/-/-/-	Beijing	0	1	0	0	1	0	0	0	0	0	0	0	0	1	1	1	0	0	1	1	0	0	0	1	0	0	0	1	1	0	0	1	1	0	0
KZ15_132	KAZ_0014 (1)_Kostanay	oooooooooooooooooooooooooooooooooonnnnnnnnn	000000000003771	1	L2/Beijing	rpoB_531_mut_TTG	katG_315_mut_C	MDR	yes	no	S/INH/RIF/EMB/-/KM/AM/CM/-/-/-	MDR	-/Beijing V+/CHIN+/K2/-/-/-/-/-/-	Beijing	0	1	0	0	1	0	0	0	0	0	0	1	0	0	1	1	0	0	1	1	0	0	0	1	0	0	0	1	1	0	0	0	1	0	0
KZ15_163	KAZ_0014 (2)_Kostanay	oooooooooooooooooooooooooooooooooonnnnnnnnn	000000000003771	1	L2/Beijing	rpoB_531_mut_TTG	katG_315_mut_C	MDR	yes	no	-/INH/RIF/EMB/-/KM/AM/CM/-/-/-	MDR	-/Beijing SA+/-/-/-/-/-/-	Beijing	0	1	0	0	1	0	0	0	0	0	0	1	0	1	1	1	0	0	1	1	0	0	0	1	0	0	0	1	1	0	0	1	1	0	0
KZ15_223	KAZ_001413 (1)_cycloserine resistant	oooooooooooooooooooooooooooooooooonnnnnnnnn	000000000003771	1	L2/Beijing	rpoB_531_mut_TTG	katG_315_mut_C	MDR	yes	no	-/INH/RIF/EMB/-/-/-/KM/-	MDR	-/Beijing SA+/-/-/-/-/-/-	Beijing	0	1	0	0	1	0	0	0	0	0	0	0	0	1	1	1	0	1	1	1	0	0	0	1	0	0	0	1	1	0	0	1	1	0	0
KZ15_237	KAZ_001413 (2)_cycloserine resistant	oooooooooooooooooooooooooooooooooonnnnnnnnn	000000000003771	1	L2/Beijing	rpoB_531_mut_TTG	katG_315_mut_C	MDR	yes	no	-/INH/RIF/EMB/-/-/-/KM/-	MDR	-/Beijing V+/CHIN+/K2/-/-/-/-/-/-	Beijing	0	1	0	0	1	0	0	0	0	0	0	0	0	1	1	1	0	1	1	1	0	0	0	1	0	0	0	1	1	0	0	0	1	0	0
KZ15_209	KAZ_001557 (1)_cycloserine resistant	oooooooooooooooooooooooooooooooooonnnnnnnnn	000000000003771	1	L2/Beijing	rpoB_531_mut_TTG	katG_315_mut_C	MDR	yes-corrected	no	-/INH/RIF/EMB/FLQ/KM/AM/CM/-/KM/-	MDR	-/Beijing V+/CHIN+/K2/-/-/-/-/-/-	Beijing	0	1	0	0	1	0	0	0	0	1	0	1	0	1	1	1	0	1	1	1	0	0	0	1	0	0	0	1	1	0	0	0	1	0	0
KZ15_213	KAZ_001557 (2)_cycloserine resistant	oooooooooooooooooooooooooooooooooonnnnnnnnn	000000000003771	1	L2/Beijing	rpoB_531_mut_TTG	katG_315_mut_C	MDR	yes-corrected	no	-/INH/RIF/EMB/FLQ/KM/AM/CM/-/KM/-	MDR	-/Beijing SA+/-/-/-/-/-/-	Beijing	0	1	0	0	1	0	0	0	0	1	0	1	0	1	1	1	0	1	1	1	0	0	0	1	0	0	0	1	1	0	0	1	1	0	0
KZ15_395	KAZ_00179 (1)_Zhambyl	oooooooooooooooooooooooooooooooooonnnnnnnnn	000000000003771	1	L2/Beijing	rpoB_526_mut_TAC	katG_315_mut_C	MDR	yes	no	-/INH/-/-/-/-/-/-/-	MonoR-INH	-/Beijing/-/-/-/-/-/-	Beijing	1	1	0	0	0	0	0	0	0	0	0	0	0	1	1	1	0	0	1	1	0	0	0	1	0	0	0	1	1	0	0	1	0	0	0
KZ15_403	KAZ_00179 (2)_Zhambyl	oooooooooooooooooooooooooooooooooonnnnnnnnn	000000000003771	1	L2/Beijing	rpoB_526_mut_TAC/rpoB_531_mut_TGG	katG_315_mut_A	MDR	yes	no	S/INH/-/-/-/-/-/KM/-	MonoR-INH	-/Beijng K1/-/-/-/-/-/-	Beijing	1	1	0	0	0	0	0	0	0	0	0	0	0	0	1	1	0	1	1	1	0	0	0	1	0	0	0	1	1	0	0	0	0	0	0
KZ15_192	KAZ_001934 (1)_cycloserine resistant	oooooooooooooooooooooooooooooooooonnnnnonnn	000000000003731	190	L2/Beijing	rpoB_531_mut_TTG	katG_315_mut_C	MDR	yes	no	-/INH/RIF/-/-/-/-/KM/-	MDR	-/Beijing V+/CHIN+/K2/-/-/-/-/-/-	Beijing	1	1	0	0	1	0	0	0	0	0	0	0	0	1	1	1	0	1	1	1	0	0	0	1	0	0	0	1	1	0	0	0	1	0	0
KZ15_232	KAZ_001934 (2)_cycloserine resistant	nnnnnnnnnnnnnnnnnnnnoooonnnnnnnnoooonnnnnnn	777777607760771	42	L4/LAM9	rpoB_531_mut_TTG	katG_315_mut_C	MDR	yes	no	-/INH/RIF/-/-/-/-/-/-	MDR	-/-/-/LAM/-/-/-/-	Not Beijing	1	1	0	0	1	0	0	0	0	0	0	0	0	1	0	1	0	0	1	0	0	0	1	1	0	0	0	0	1	0	0	1	1	0	0
KZ15_218	KAZ_001966 (1)_cycloserine resistant	oooooooooooooooooooooooooooooooooonnnnnnnnn	000000000003771	1	L2/Beijing	rpoB_531_mut_TTG	katG_315_mut_C	MDR	yes-corrected	no	-/INH/RIF/-/-/-/-/KM/-	MDR	-/Beijing V+/CHIN+/K2/-/-/-/-/-/-	Beijing	1	1	0	0	1	0	0	0	0	0	0	0	0	1	1	1	0	1	1	1	0	0	0	1	0	0	0	1	1	0	0	0	1	0	0
KZ15_241	KAZ_001966 (2)_cycloserine resistant	oooooooooooooooooooooooooooooooooonnnnnnnnn	000000000003771	1	L2/Beijing	rpoB_531_mut_TTG	katG_315_mut_C	MDR	yes	no	-/INH/RIF/-/-/-/-/KM/-	MDR	-/Beijing SA+/-/-/-/-/-/-	Beijing	1	1	0	0	1	0	0	0	0	0	0	0	0	1	1	1	0	1	1	1	0	0	0	1	0	0	0	1	1	0	0	1	1	0	0
KZ15_129	KAZ_0020 (1)_Kostanay	oooooooooooooooooooooooooooooooooonnnnnnnnn	000000000003771	1	L2/Beijing	rpoB_531_mut_TTG	katG_315_mut_C	MDR	yes	no	S/INH/RIF/-/-/-/-/-/-	MDR	-/Beijing V+/CHIN+/K2/-/-/-/-/-/-	Beijing	1	1	0	0	1	0	0	0	0	0	0	0	0	0	1	1	0	0	1	1	0	0	0	1	0	0	0	1	1	0	0	0	1	0	0
KZ15_169	KAZ_0020 (2)_Kostanay	oooooooooooooooooooooooooooooooooonnnnnnnnn	000000000003771	1	L2/Beijing	rpoB_531_mut_TTG	katG_315_mut_C	MDR	yes	no	-/INH/RIF/-/-/-/-/-/-	MDR	-/Beijing SA+/-/-/-/-/-/-	Beijing	1	1	0	0	1	0	0	0	0	0	0	0	0	1	1	1	0	0	1	1	0	0	0	1	0	0	0	1	1	0	0	1	1	0	0
KZ15_226	KAZ_00204 (1)_cycloserine resistant	oooooooooooooooooooooooooooooooooonnnnnnnnn	000000000003771	1	L2/Beijing	WT	WT	S	yes	no	-/-/-/-/-/-/-/-/-	S	-/Beijing/-/-/-/-/-/-	Beijing	1	0	0	0	0	0	0	0	0	0	0	0	0	1	1	1	0	0	1	1	0	0	0	1	0	0	0	1	1	0	0	1	0	0	0
KZ15_242	KAZ_00204 (2)_cycloserine resistant	oooooooooooooooooooooooooooooooooonnnnnnnnn	000000000003771	1	L2/Beijing	WT	WT	S	yes-corrected	no	-/-/RIF/EMB/FLQ/-/-/KM/-	MonoR-RIF	-/Beijing/-/-/-/-/-/-	Beijing	0	0	0	0	0	0	0	1	0	1	1	0	0	1	1	1	0	1	1	1	0	0	0	1	0	0	0	1	1	0	0	1	0	0	0
KZ15_405	KAZ_003 (1)_Mangistau	oooooooooooooooooooooooooooooooooonnnnnnnnn	000000000003771	1	L2/Beijing	WT	WT	S	yes	no	-/-/-/-/-/-/-/-/-	S	-/Beijing/-/-/-/-/-/-	Beijing	1	0	0	0	0	0	0	0	0	0	0	0	0	1	1	1	0	0	1	1	0	0	0	1	0	0	0	1	1	0	0	1	0	0	0
KZ15_407	KAZ_003 (2)_Mangistau	oooooooooooooooooooooooooooooooooonnnnnnnnn	000000000003771	1	L2/Beijing	WT	WT	S	yes	no	-/-/-/-/-/-/-/-/-	S	-/Beijing/-/-/-/-/-/-	Beijing	1	0	0	0	0	0	0	0	0	0	0	0	0	1	1	1	0	0	1	1	0	0	0	1	0	0	0	1	1	0	0	1	0	0	0
KZ15_196	KAZ_00371 (1)_cycloserine resistant	oooooooooooooooooooooooooooooooooonnnnnnnnn	000000000003771	1	L2/Beijing	rpoB_531_mut_TTG	katG_315_mut_C	MDR	yes-corrected	no	-/INH/RIF/EMB/-/-/-/KM/-	MDR	-/Beijing V+/CHIN+/K2/-/-/-/-/-/-	Beijing	0	1	0	0	1	0	0	0	0	0	0	0	0	1	1	1	0	1	1	1	0	0	0	1	0	0	0	1	1	0	0	0	1	0	0
KZ15_215	KAZ_00371 (2)_cycloserine resistant	oooooooooooooooooooooooooooooooooonnnnnnnnn	000000000003771	1	L2/Beijing	rpoB_531_mut_TTG	katG_315_mut_C	MDR	yes	no	-/INH/RIF/EMB/-/-/-/KM/-	MDR	-/Beijing V+/CHIN+/K2/-/-/-/-/-/-	Beijing	0	1	0	0	1	0	0	0	0	0	0	0	0	1	1	1	0	1	1	1	0	0	0	1	0	0	0	1	1	0	0	0	1	0	0
KZ15_082	KAZ_0040_82_zko2	oooooooooooooooooooooooooooooooooonnnnnnnnn	000000000003771	1	L2/Beijing	rpoB_531_mut_TTG	katG_315_mut_C	MDR	yes	no	-/INH/RIF/EMB/-/-/-/-/-	MDR	-/Beijing V+/CHIN+/K2/-/-/-/-/-/-	Beijing	0	1	0	0	1	0	0	0	0	0	0	0	0	1	1	1	0	0	1	1	0	0	0	1	0	0	0	1	1	0	0	0	1	0	0
KZ15_083	KAZ_0040_83_zko2	oooooooooooooooooooooooooooooooooonnnnnnnnn	000000000003771	1	L2/Beijing	rpoB_531_mut_TTG	katG_315_mut_C	MDR	yes	no	S/INH/RIF/EMB/-/-/-/-/-	MDR	-/Beijing V+/CHIN+/K2/-/-/-/-/-/-	Beijing	0	1	0	0	1	0	0	0	0	0	0	0	0	0	1	1	0	0	1	1	0	0	0	1	0	0	0	1	1	0	0	0	1	0	0
KZ15_138	KAZ_0042 (1)_Kostanay	oooooooooooooooooooooooooooooooooonnnnnnnnn	000000000003771	1	L2/Beijing	rpoB_531_mut_TTG	katG_315_mut_C	MDR	yes	no	S/INH/RIF/EMB/-/-/-/KM/-	MDR	-/Beijing V+/CHIN+/K2/-/-/-/-/-/-	Beijing	0	1	0	0	1	0	0	0	0	0	0	0	0	0	1	1	0	1	1	1	0	0	0	1	0	0	0	1	1	0	0	0	1	0	0
KZ15_173	KAZ_0042 (2)_Kostanay	oooooooooooooooooooooooooooooooooonnnnnnnnn	000000000003771	1	L2/Beijing	rpoB_531_mut_TTG	katG_315_mut_C	MDR	yes	no	-/INH/RIF/EMB/-/-/-/-/-	MDR	-/Beijing V+/CHIN+/K2/-/-/-/-/-/-	Beijing	0	1	0	0	1	0	0	0	0	0	0	0	0	1	1	1	0	0	1	1	0	0	0	1	0	0	0	1	1	0	0	0	1	0	0
KZ15_328	KAZ_004206 (2)_Atyrau-3	oooooooooooooooooooooooooooooooooonnnnnnnnn	000000000003771	1	L2/Beijing	rpoB_531_mut_TTG	katG_315_mut_C	MDR	yes	no	-/INH/RIF/EMB/-/-/-/-/-	MDR	-/Beijing SA+/-/-/-/-/-/-	Beijing	0	1	0	0	1	0	0	0	0	0	0	0	0	1	0	1	0	0	1	1	0	0	0	1	0	0	0	1	1	0	0	1	1	0	0
KZ15_280	KAZ_004435 (1)_Atyrau-3	oooooooooooooooooooooooooooooooooonnnnnnnnn	000000000003771	1	L2/Beijing	rpoB_531_mut_TTG	katG_315_mut_C	MDR	yes	no	-/INH/RIF/EMB/-/-/-/-/-	MDR	-/Beijing SA+/-/-/-/-/-/-	Beijing	0	1	0	0	1	0	0	0	0	0	0	0	0	1	0	1	0	0	1	1	0	0	0	1	0	0	0	1	1	0	0	1	1	0	0
KZ15_304	KAZ_004435 (2)_Atyrau-3	oooooooooooooooooooooooooooooooooonnnnnnnnn	000000000003771	1	L2/Beijing	rpoB_531_mut_TTG	katG_315_mut_C	MDR	yes	no	-/INH/RIF/EMB/-/-/-/-/-	MDR	-/Beijing SA+/-/-/-/-/-/-	Beijing	0	1	0	0	1	0	0	0	0	0	0	0	0	1	0	1	0	0	1	1	0	0	0	1	0	0	0	1	1	0	0	1	1	0	0
KZ15_292	KAZ_004635 (1)_Atyrau-3	oooooooooooooooooooooooooooooooooonnnnnnnnn	000000000003771	1	L2/Beijing	WT	WT	S	yes	no	-/-/-/-/-/-/-/-/-	S	-/Beijing/-/-/-/-/-/-	Beijing	1	0	0	0	0	0	0	0	0	0	0	0	0	1	0	1	0	0	1	1	0	0	1	1	0	0	0	1	1	0	0	1	0	0	0
KZ15_315	KAZ_004635 (2)_Atyrau-3	oooooooooooooooooooooooooooooooooonnnnnnnnn	000000000003771	1	L2/Beijing	WT	WT	S	yes	no	-/-/-/-/-/-/-/-/-	S	-/Beijing/-/-/-/-/-/-	Beijing	1	0	0	0	0	0	0	0	0	0	0	0	0	1	0	1	0	0	1	1	0	0	1	1	0	0	0	1	1	0	0	1	0	0	0
KZ15_297	KAZ_004712 (1)_Atyrau-3	oooooooooooooooooooooooooooooooooonnnnnnnnn	000000000003771	1	L2/Beijing	rpoB_531_mut_TTG	katG_315_mut_C	MDR	yes	no	-/INH/RIF/-/-/-/-/-/-	MDR	-/Beijing SA+/-/-/-/-/-/-	Beijing	1	1	0	0	1	0	0	0	0	0	0	0	0	1	0	1	0	0	1	1	0	0	0	1	0	0	0	1	1	0	0	1	1	0	0
KZ15_323	KAZ_004712 (2)_Atyrau-3	oooooooooooooooooooooooooooooooooonnnnnnnnn	000000000003771	1	L2/Beijing	rpoB_531_mut_TTG	katG_315_mut_C	MDR	yes	no	-/INH/RIF/-/-/-/-/-/-	MDR	-/Beijing SA+/-/-/-/-/-/-	Beijing	1	1	0	0	1	0	0	0	0	0	0	0	0	1	0	1	0	0	1	1	0	0	0	1	0	0	0	1	1	0	0	1	1	0	0
KZ15_301	KAZ_004779 (1)_Atyrau-3	oooooooooooooooooooooooooooooooooonnnnnnnnn	000000000003771	1	L2/Beijing	rpoB_531_mut_TTG	katG_315_mut_C	MDR	yes	no	-/INH/RIF/EMB/-/-/-/-/-	MDR	-/Beijing SA+/-/-/-/-/-/-	Beijing	0	1	0	0	1	0	0	0	0	0	0	0	0	1	0	1	0	0	1	1	0	0	1	1	0	0	0	1	1	0	0	1	1	0	0
KZ15_334	KAZ_004779 (2)_Atyrau-3	oooooooooooooooooooooooooooooooooonnnnnnnnn	000000000003771	1	L2/Beijing	rpoB_531_mut_TTG	katG_315_mut_C	MDR	yes	no	-/INH/RIF/EMB/-/-/-/-/-	MDR	-/Beijing SA+/-/-/-/-/-/-	Beijing	0	1	0	0	1	0	0	0	0	0	0	0	0	1	0	1	0	0	1	1	0	0	1	1	0	0	0	1	1	0	0	1	1	0	0
KZ15_298	KAZ_004780 (2)_Atyrau-3	oooooooooooooooooooooooooooooooooonnnnnnnnn	000000000003771	1	L2/Beijing	WT	katG_315_mut_C	MonoR-INH	yes	no	-/INH/-/EMB/-/-/-/-/-	MonoR-INH	-/Beijing SA+/-/-/-/-/-/-	Beijing	0	1	0	0	0	0	0	0	0	0	0	0	0	1	0	1	0	0	1	1	0	0	1	1	0	0	0	1	1	0	0	1	1	0	0
KZ15_281	KAZ_004883 (1)_Atyrau-3	oooooooooooooooooooooooooooooooooonnnnnnnnn	000000000003771	1	L2/Beijing	WT	WT	S	yes	no	-/-/-/-/-/-/-/-/-	S	-/Beijing/-/-/-/-/-/-	Beijing	1	0	0	0	0	0	0	0	0	0	0	0	0	1	1	1	0	0	1	1	0	0	0	1	0	0	0	1	1	0	0	1	0	0	0
KZ15_336	KAZ_004883 (2)_Atyrau-3	oooooooooooooooooooooooooooooooooonnnnnnnnn	000000000003771	1	L2/Beijing	WT	WT	S	yes	no	-/INH/RIF/EMB/-/-/-/-/-	MDR	-/Beijing SA+/-/-/-/-/-/-	Beijing	0	1	0	0	1	0	0	0	0	0	0	0	0	1	0	1	0	0	1	1	0	0	0	1	0	0	0	1	1	0	0	1	1	0	0
KZ15_287	KAZ_00490 (1)_Atyrau-3	oooooooooooooooooooooooooooooooooonnnnnnnnn	000000000003771	1	L2/Beijing	WT	WT	S	yes	no	-/-/RIF/-/-/-/-/-/-	MonoR-RIF	-/Beijing/-/-/-/-/-/-	Beijing	1	0	0	0	1	0	0	0	0	0	0	0	0	1	0	1	0	0	1	1	1	0	1	1	0	1	0	1	1	0	0	1	0	0	0
KZ15_306	KAZ_00490 (2)_Atyrau-3	oooooooooooooooooooooooooooooooooonnnnnnnnn	000000000003771	1	L2/Beijing	WT	WT	S	yes	no	-/-/-/-/-/-/-/-/-	S	-/Beijing/-/-/-/-/-/-	Beijing	1	0	0	0	0	0	0	0	0	0	0	0	0	1	0	1	0	0	1	1	0	0	0	1	0	0	0	1	1	0	0	1	0	0	0
KZ15_197	KAZ_00578 (1)_cycloserine resistant	oooooooooooooooooooooooooooooooooonnnnnnnnn	000000000003771	1	L2/Beijing	rpoB_531_mut_TTG	katG_315_mut_C	MDR	yes-corrected	no	S/INH/RIF/EMB/-/-/-/KM/-	MDR	-/Beijing SA+/-/-/-/-/-/-	Beijing	0	1	1	0	1	0	0	1	0	0	0	0	0	0	1	1	0	1	1	1	0	0	0	1	0	0	0	1	1	0	0	1	1	0	0
KZ15_211	KAZ_00578 (2)_cycloserine resistant	oooooooooooooooooooooooooooooooooonnnnnnnnn	000000000003771	1	L2/Beijing	rpoB_531_mut_TTG	katG_315_mut_C	MDR	yes	no	-/INH/RIF/EMB/-/-/-/-/-	MDR	-/Beijing SA+/-/-/-/-/-/-	Beijing	0	1	0	0	1	0	0	0	0	0	0	0	0	1	1	1	0	0	1	1	0	0	0	1	0	0	0	1	1	0	0	1	1	0	0
KZ15_234	KAZ_00610 (1)_cycloserine resistant	oooooooooooooooooooooooooooooooooonnnnnnnnn	000000000003771	1	L2/Beijing	rpoB_531_mut_TTG	katG_315_mut_C	MDR	yes	no	-/INH/RIF/-/-/-/-/KM/-	MDR	-/Beijing SA+/-/-/-/-/-/-	Beijing	1	1	0	0	1	0	0	0	0	0	0	0	0	1	1	1	0	1	1	1	0	0	1	1	0	0	0	1	1	0	0	1	1	0	0
KZ15_236	KAZ_00610 (2)_cycloserine resistant	oooooooooooooooooooooooooooooooooonnnnnnnnn	000000000003771	1	L2/Beijing	rpoB_531_mut_TTG	katG_315_mut_C	MDR	yes	no	-/INH/RIF/-/-/-/-/KM/-	MDR	-/Beijing SA+/-/-/-/-/-/-	Beijing	1	1	0	0	1	0	0	0	0	0	0	0	0	1	1	1	0	1	1	1	0	0	0	1	0	0	0	1	1	0	0	1	1	0	0
KZ15_136	KAZ_006164 (1)_Kostanay	oooooooooooooooooooooooooooooooooonnnnnnnnn	000000000003771	1	L2/Beijing	rpoB_531_mut_TTG	inhA_-15_mut_T	MDR	yes	no	-/INH/RIF/EMB/-/-/-/-/-	MDR	-/Beijng K1/-/-/-/-/-/-	Beijing	0	0	1	0	1	0	0	0	0	0	0	0	0	1	0	1	0	0	1	1	0	0	0	1	0	0	0	1	1	0	0	0	0	0	0
KZ15_181	KAZ_006164 (2)_Kostanay	oooooooooooooooooooooooooooooooooonnnnnnnnn	000000000003771	1	L2/Beijing	rpoB_531_mut_TTG	inhA_-15_mut_T	MDR	yes	no	-/INH/RIF/EMB/-/-/-/-/Lzd	MDR	-/Beijing/-/-/-/-/-/-	Beijing	0	0	1	0	1	0	0	0	0	0	0	0	0	1	0	0	0	0	1	1	0	0	1	1	0	0	0	1	1	0	0	1	0	0	0
KZ15_095	KAZ_007469 (1)_Kostanay	oooooooooooooooooooooooooooooooooonnnnnnnnn	000000000003771	1	L2/Beijing	rpoB_526_mut_TAC	katG_315_mut_C	MDR	yes	no	S/INH/RIF/EMB/-/-/-/-/-	MDR	-/Beijing V+/CHIN+/K2/-/-/-/-/-/-	Beijing	0	1	0	0	0	0	1	0	0	0	0	0	0	0	0	1	0	0	1	1	0	0	0	1	0	0	0	1	1	0	0	0	1	0	0
KZ15_110	KAZ_007585 (1)_Kostanay	oooooooooooooooooooooooooooooooooonnnnnnnnn	000000000003771	1	L2/Beijing	rpoB_531_mut_TTG	katG_315_mut_C	MDR	yes	no	S/INH/RIF/EMB/-/-/-/-/-	MDR	-/Beijing V+/CHIN+/K2/-/-/-/-/-/-	Beijing	0	1	0	0	1	0	0	0	0	0	0	0	0	0	0	1	0	0	1	1	0	0	0	1	0	0	0	1	1	0	0	0	1	0	0
KZ15_376	KAZ_007707 (1)_Aktobe	nnnnnnnnnnnnnnnnnnonnnoonnnnnnnnoooonoonnnn	777777347760471	39	L4/T4-CEU1	rpoB_526_mut_TAC	WT	MonoR-RIF	yes	no	-/-/-/-/-/-/-/-/-	S	-/-/-/Euro-American Other/-/-/-/-	Not Beijing	1	0	0	0	0	0	0	0	0	0	0	0	0	1	0	1	0	0	1	0	0	0	0	1	0	0	0	0	1	0	0	1	1	0	0
KZ15_382	KAZ_007707 (2)_Aktobe	nnnnnnnnnnnnnnnnnnonnnoonnnnnnnnoooonoonnnn	777777347760471	39	L4/T4-CEU1	WT	WT	S	yes	no	-/-/-/-/-/-/-/-/-	S	-/-/-/Euro-American Other/-/-/-/-	Not Beijing	1	0	0	0	0	0	0	0	0	0	0	0	0	1	0	1	0	0	1	0	0	0	0	1	0	0	0	0	1	0	0	1	1	0	0
KZ15_246	KAZ_00778 (2)_cycloserine resistant	oooooooooooooooooooooooooooooooooonnnnnnnnn	000000000003771	1	L2/Beijing	rpoB_531_mut_TTG	katG_315_mut_C	MDR	yes	no	-/INH/RIF/EMB/-/-/-/KM/-	MDR	-/Beijing SA+/-/-/-/-/-/-	Beijing	0	1	0	0	1	0	0	0	0	0	0	0	0	1	1	1	0	1	1	1	0	0	0	1	0	0	0	1	1	0	0	1	1	0	0
KZ15_155	KAZ_007843 (2)_Kostanay	oooooooooooooooooooooooooooooooooonnnnnnnnn	000000000003771	1	L2/Beijing	WT	katG_315_mut_C	MonoR-INH	yes	no	S/INH/-/-/-/-/-/-/-	MonoR-INH	-/Beijing V+/CHIN+/K2/-/-/-/-/-/-	Beijing	1	1	0	0	0	0	0	0	0	0	0	0	0	0	1	1	0	0	1	1	0	0	0	1	0	0	0	1	1	0	0	0	1	0	0
KZ15_105	KAZ_007849 (1)_Kostanay	nnnnnnnnnnnnnnnnnnnnnnnnnoooooonoooonnnnnnn	777777774020771	47	L4/H1	WT	WT	S	yes	no	-/-/-/-/-/-/-/-/-	S	-/-/-/Haarlem/-/-/-/-	Not Beijing	1	0	0	0	0	0	0	0	0	0	0	0	0	1	0	1	0	0	1	0	0	1	0	1	0	0	0	0	1	0	0	0	1	0	0
KZ15_139	KAZ_007849 (2)_Kostanay	nnnnnnnnnnnnnnnnnnnnnnnnnoooooonoooonnnnnnn	777777774020771	47	L4/H1	WT	WT	S	yes	no	-/-/-/-/-/-/-/-/-	S	-/-/-/Haarlem/-/-/-/-	Not Beijing	1	0	0	0	0	0	0	0	0	0	0	0	0	1	0	1	0	0	1	0	0	1	0	1	0	0	0	0	1	0	0	0	1	0	0
KZ15_168	KAZ_007959 (1)_Kostanay	oooooooooooooooooooooooooooooooooonnnnnnnnn	000000000003771	1	L2/Beijing	rpoB_531_mut_TTG	katG_315_mut_C	MDR	yes	no	-/INH/RIF/EMB/-/-/-/-/-	MDR	-/Beijing SA+/-/-/-/-/-/-	Beijing	0	1	0	0	1	0	0	0	0	0	0	0	0	1	0	1	0	0	1	1	0	0	0	1	0	0	0	1	1	0	0	1	1	0	0
KZ15_182	KAZ_007959 (2)_Kostanay	oooooooooooooooooooooooooooooooooonnnnnnnnn	000000000003771	1	L2/Beijing	rpoB_531_mut_TTG	katG_315_mut_C	MDR	yes	no	-/INH/RIF/EMB/-/-/-/-/-	MDR	-/Beijing SA+/-/-/-/-/-/-	Beijing	0	1	0	0	1	0	0	0	0	0	0	0	0	1	0	1	0	0	1	1	0	0	0	1	0	0	0	1	1	0	0	1	1	0	0
KZ15_115	KAZ_00803 (1)_Kostanay	oooooooooooooooooooooooooooooooooonnnnnnnnn	000000000003771	1	L2/Beijing	rpoB_531_mut_TTG	katG_315_mut_C	MDR	yes	no	S/INH/RIF/EMB/-/-/-/-/-	MDR	-/Beijing V+/CHIN+/K2/-/-/-/-/-/-	Beijing	0	1	0	0	1	0	0	0	0	0	0	0	0	0	0	1	0	0	1	1	0	0	0	1	0	0	0	1	1	0	0	0	1	0	0
KZ15_179	KAZ_00803 (2)_Kostanay	oooooooooooooooooooooooooooooooooonnnnnnnnn	000000000003771	1	L2/Beijing	rpoB_531_mut_TTG	katG_315_mut_C	MDR	yes	no	-/INH/RIF/EMB/-/-/-/-/-	MDR	-/Beijing SA+/-/-/-/-/-/-	Beijing	0	1	0	0	1	0	0	0	0	0	0	0	0	1	0	1	0	0	1	1	0	0	0	1	0	0	0	1	1	0	0	1	1	0	0
KZ15_140	KAZ_008360 (1)_Kostanay	oooooooooooooooooooooooooooooooooonnnnnnnnn	000000000003771	1	L2/Beijing	rpoB_531_mut_TTG	katG_315_mut_C	MDR	yes	no	S/INH/RIF/EMB/-/-/-/-/-	MDR	-/Beijing V+/CHIN+/K2/-/-/-/-/-/-	Beijing	0	1	0	0	1	0	0	0	0	0	0	0	0	0	0	1	0	0	1	1	0	0	0	1	0	0	0	1	1	0	0	0	1	0	0
KZ15_184	KAZ_008360 (2)_Kostanay	oooooooooooooooooooooooooooooooooonnnnnnnnn	000000000003771	1	L2/Beijing	rpoB_531_mut_TTG	katG_315_mut_C	MDR	yes	no	-/INH/RIF/EMB/-/-/-/-/-	MDR	-/Beijing V+/CHIN+/K2/-/-/-/-/-/-	Beijing	0	1	0	0	1	0	0	0	0	0	0	0	0	1	0	1	0	0	1	1	0	0	0	1	0	0	0	1	1	0	0	0	1	0	0
KZ15_347	KAZ_008460 (1)_Semey	oooooooooooooooooooooooooooooooooonnnnnnnnn	000000000003771	1	L2/Beijing	WT	WT	S	yes	no	-/-/-/-/-/-/-/-/-	S	-/Beijing/-/-/-/-/-/-	Beijing	1	0	0	0	0	0	0	0	0	0	0	0	0	1	0	1	0	0	1	1	0	0	0	1	0	0	0	1	1	0	0	1	0	0	0
KZ15_362	KAZ_008460 (2) _Semey	nnnnnnnnnnnnnnonnnnnnnnnnnnnnnnnoooonnnnnnn	777767777760771	118	L4/T1 (L4/URAL?)	WT	WT	S	yes	no	-/-/-/-/-/-/-/-/-	S	-/-/-/LAM/-/-/-/-	Not Beijing	1	0	0	0	0	0	0	0	0	0	0	0	0	1	0	1	0	0	1	0	0	0	1	1	0	0	0	0	1	0	0	1	1	0	0
KZ15_363	KAZ_008460 (3)_Semey	nnnnnnnnnnnnnnonnnnnnnnnnnnnnnnnoooonnnnnnn	777767777760771	118	L4/T1 (L4/URAL?)	WT	WT	S	yes	no	-/-/-/-/-/-/-/-/-	S	-/-/-/LAM/-/-/-/-	Not Beijing	1	0	0	0	0	0	0	0	0	0	0	0	0	1	0	1	0	0	1	0	0	0	1	1	0	0	0	0	1	0	0	1	1	0	0
KZ15_175	KAZ_008723 (2)_Kostanay	oooooooooooooooooooooooooooooooooonnnnnnnnn	000000000003771	1	L2/Beijing	rpoB_531_mut_TTG	katG_315_mut_C	MDR	yes	no	-/INH/RIF/EMB/-/-/-/-/-	MDR	-/Beijing SA+/-/-/-/-/-/-	Beijing	0	1	0	0	1	0	0	0	0	0	0	0	0	1	0	1	0	0	1	1	0	0	0	1	0	0	0	1	1	0	0	1	1	0	0
KZ15_122	KAZ_00888 (1)_Kostanay	oooooooooooooooooooooooooooooooooonnnnnnnnn	000000000003771	1	L2/Beijing	WT	WT	S	yes	no	-/-/-/-/-/-/-/-/-	S	-/Beijng K1/-/-/-/-/-/-	Beijing	1	0	0	0	0	0	0	0	0	0	0	0	0	1	0	1	0	0	1	1	0	0	0	1	0	0	0	1	1	0	0	0	0	0	0
KZ15_170	KAZ_00888 (2)_Kostanay	oooooooooooooooooooooooooooooooooonnnnnnnnn	000000000003771	1	L2/Beijing	WT	WT	S	yes	no	-/-/-/-/-/-/-/-/-	S	-/Beijing/-/-/-/-/-/-	Beijing	1	0	0	0	0	0	0	0	0	0	0	0	0	1	0	1	0	0	1	1	0	0	0	1	0	0	0	1	1	0	0	1	0	0	0
KZ15_202	KAZ_00892 (1)_cycloserine resistant	oooooooooooooooooooooooooooooooooonnnnnnnnn	000000000003771	1	L2/Beijing	WT	katG_315_mut_C	MonoR-INH	yes	no	-/INH/-/-/-/-/-/-/-	MonoR-INH	-/Beijing/-/-/-/-/-/-	Beijing	1	1	0	0	0	0	0	0	0	0	0	0	0	1	1	1	0	0	1	1	0	0	0	1	0	0	0	1	1	0	0	1	0	0	0
KZ15_210	KAZ_00892 (2)_cycloserine resistant	oooooooooooooooooooooooooooooooooonnnnnnnnn	000000000003771	1	L2/Beijing	WT	katG_315_mut_C	MonoR-INH	yes	no	-/INH/-/-/-/-/-/-/-	MonoR-INH	-/Beijing/-/-/-/-/-/-	Beijing	1	1	0	0	0	0	0	0	0	0	0	0	0	1	1	1	0	0	1	1	0	0	0	1	0	0	0	1	1	0	0	1	0	0	0
KZ15_102	KAZ_009084 (1)_Kostanay	oooooooooooooooooooooooooooooooooonnnnnnnnn	000000000003771	1	L2/Beijing	rpoB_526_mut_TAC	katG_315_mut_C	MDR	yes	no	S/INH/RIF/-/-/-/-/-/-	MDR	-/Beijing V+/CHIN+/K2/-/-/-/-/-/-	Beijing	1	1	0	0	0	0	1	0	0	0	0	0	0	0	0	1	0	0	1	1	0	0	0	1	0	0	0	1	1	0	0	0	1	0	0
KZ15_141	KAZ_009084 (2)_Kostanay	oooooooooooooooooooooooooooooooooonnnnnnnnn	000000000003771	1	L2/Beijing	rpoB_526_mut_TAC	katG_315_mut_C	MDR	yes	no	S/INH/RIF/-/-/-/-/-/-	MDR	-/Beijing V+/CHIN+/K2/-/-/-/-/-/-	Beijing	1	1	0	0	0	0	1	0	0	0	0	0	0	0	0	1	0	0	1	1	0	0	0	1	0	0	0	1	1	0	0	0	1	0	0
KZ15_120	KAZ_009149 (1)_Kostanay	nnnnnnnoonnnnnnnnnnnnnnnnnnnooonoooonnnnnnn	774777777420771	262	L4/URAL	rpoB_531_mut_TTG	katG_315_mut_C	MDR	yes	no	-/INH/RIF/-/-/-/-/-/-	MDR	-/-/-/Euro-American Other/-/-/-/-	Not Beijing	1	1	0	0	1	0	0	0	0	0	0	0	0	1	0	1	0	0	1	1	0	0	0	1	0	0	0	0	1	0	0	0	1	0	0
KZ15_156	KAZ_009149 (2)_Kostanay	nnnnnnnoonnnnnnnnnnnnnnnnnnnooonoooonnnnnnn	774777777420771	262	L4/URAL	rpoB_531_mut_TTG	katG_315_mut_C	MDR	yes	no	-/INH/RIF/-/-/-/-/-/-	MDR	-/-/-/Euro-American Other/-/-/-/-	Not Beijing	1	1	0	0	1	0	0	0	0	0	0	0	0	1	0	1	0	0	1	1	0	0	0	1	0	0	0	0	1	0	0	0	1	0	0
KZ15_134	KAZ_009165 (1)_Kostanay	oooooooooooooooooooooooooooooooooonnnnnnnnn	000000000003771	1	L2/Beijing	rpoB_531_mut_TTG	katG_315_mut_C	MDR	yes	no	S/INH/RIF/EMB/-/-/-/-/-	MDR	-/Beijing V+/CHIN+/K2/-/-/-/-/-/-	Beijing	0	1	0	0	1	0	0	0	0	0	0	0	0	0	0	1	0	0	1	1	0	0	0	1	0	0	0	1	1	0	0	0	1	0	0
KZ15_144	KAZ_009165 (2)_Kostanay	oooooooooooooooooooooooooooooooooonnnnnnnnn	000000000003771	1	L2/Beijing	rpoB_531_mut_TTG	katG_315_mut_C	MDR	yes	no	S/INH/RIF/EMB/-/-/-/-/-	MDR	-/Beijing V+/CHIN+/K2/-/-/-/-/-/-	Beijing	0	1	0	0	1	0	0	0	0	0	0	0	0	0	0	1	0	0	1	1	0	0	0	1	0	0	0	1	1	0	0	0	1	0	0
															188	88	367	391	145	389	383	386	391	375	370	362	391	69	232	1	385	337	0	70	388	386	292	1	391	390	391	76	0	391	391	142	72	391	391
[truncated: 11 more columns]

## Sheet: S6 Table
Table S6: Analysis of discrepant drug-resistance results between TB-SPRINT and TB-SNPID on 391 isolates
true discrepancies (n=26)	assay-design explained discrepancies	TB-SPRINT	TB-SNPID	ID n°	Phenotypic DST	DST compared to TB-SNPID	DST compared to TB-SPRINT	TB-SPRINT					TB-SNPID				Explanation (suggestion)	false positive in TB-SNPID (n=13)	false negative in TB-SNPID (n=5)	false positive in TB-SPRINT (n=4)	false negative in TB-SPRINT (n=3)	error in numbering (n=1)
	ND	INH	MonoR-INH	KZ15_002	MDR	Disagree	Disagree	URAL	untargeted mutation in 526 codon	katG_315_mut_C	INH		-/INH/-/-/-/-/-/-/-	MonoR-INH	-/-/-/Euro-American Other/-/-/-/-	Not Beijing	untargeted SNPs, false negative NAATs, or error in Phenotypic DST
	ND	INH	MonoR-INH	KZ15_004	MDR	Disagree	Disagree	Beijing	untargeted mutation in codons 509-513 region	katG_315_mut_C	INH		S/INH/-/-/-/-/-/-/-	MonoR-INH	-/Beijng K1/-/-/-/-/-/-	Beijing	untargeted SNPs, false negative NAATs, or error in Phenotypic DST
	yes	MDR	MonoR-INH	KZ15_007	MDR	Disagree	Agree	Beijing	rpoB_516_mut_GTC	katG_315_mut_C	MDR		S/INH/-/EMB/-/-/-/-/-	MonoR-INH	-/Beijing V+/CHIN+/K2/-/-/-/-/-/-	Beijing	TBSNPID does not target rpoB_516_mut_GTC as TB-SPRINT
1	no	MDR	MonoR-INH	KZ15_025	MDR	Disagree	Agree	Beijing	rpoB_531_mut_TTG	katG_315_mut_C	MDR		-/INH/-/-/-/-/-/-/-	MonoR-INH	-/Beijing V+/CHIN+/K2/-/-/-/-/-/-	Beijing	false negative in TB-SNPID		x
	ND	INH	MonoR-INH	KZ15_051	MDR	Disagree	Disagree	T1	untargeted mutation in 526 codon	katG_315_mut_C, inhA_-15_mut_T	INH		-/INH/-/-/-/-/-/-/-	MonoR-INH	-/-/-/LAM/-/-/-/-	Not Beijing	untargeted SNPs, false negative NAATs, or error in Phenotypic DST
	yes	MDR	MonoR-INH	KZ15_053	MDR	Disagree	Agree	Beijing	rpoB_531_mut_TGG	katG_315_mut_C	MDR		-/INH/-/EMB/-/KM/AM/CM/-/-/-	MonoR-INH	-/Beijing SA+/-/-/-/-/-/-	Beijing	TBSNPID does not target rpoB531_TGG
	ND	INH	MonoR-INH	KZ15_060	MDR	Disagree	Disagree	LAM9	untargeted mutation in codons 509-513 region and codon 526	katG_315_mut_C	INH		-/INH/-/-/-/-/-/-/-	MonoR-INH	-/-/-/LAM/-/-/-/-	Not Beijing	untargeted SNPs, false negative NAATs, or error in Phenotypic DST
	ND	INH	MonoR-INH	KZ15_067	MDR	Disagree	Disagree	LAM9	untargeted mutation in 526 codon	katG_315_mut_C, inhA_-15_mut_T	INH		-/INH/-/-/-/-/-/-/-	MonoR-INH	-/-/-/LAM/-/-/-/-	Not Beijing	untargeted SNPs, false negative NAATs, or error in Phenotypic DST
	ND	INH	MonoR-INH	KZ15_069	MDR	Disagree	Disagree	Beijing	untargeted mutation in codons 509-513 region	katG_315_mut_C	INH		-/INH/-/EMB/-/-/-/-/-	MonoR-INH	-/Beijing SA+/-/-/-/-/-/-	Beijing	untargeted SNPs, false negative NAATs, or error in Phenotypic DST
2	no	S	MonoR-RIF	KZ15_079	S	Disagree	Agree	LAM-RUS (former T5-RUS1)	WT	WT	S		-/-/RIF/-/-/-/-/-/-	MonoR-RIF	-/-/-/LAM/-/-/-/-	Not Beijing	false positive in TB-SNPID	x
3	no	MonoR-INH	MDR	KZ15_087	MDR	Agree	Disagree	URAL	WT	katG_315_mut_C	MonoR-INH		S/INH/RIF/EMB/-/-/-/-/-	MDR	-/Beijing V+/CHIN+/K2/-/-/-/-/-/-	Beijing	error in numbering					x
4	no	MDR	MonoR-INH	KZ15_089	MonoR-INH	Agree	Disagree	Beijing	rpoB_531_mut_TTG	katG_315_mut_C	MDR		S/INH/-/EMB/-/-/-/-/-	MonoR-INH	-/Beijing V+/CHIN+/K2/-/-/-/-/-/-	Beijing	false positive in TB-SPRINT			x
5	no	MonoR-INH	MDR	KZ15_090	MonoR-INH	Disagree	Agree	Beijing	WT	katG_315_mut_C	MonoR-INH		S/INH/RIF/EMB/-/-/-/-/-	MDR	-/Beijing V+/CHIN+/K2/-/-/-/-/-/-	Beijing	false positive in TB-SNPID	x
6	no	MDR	S	KZ15_096	MDR	Disagree	Agree	Beijing	rpoB_531_mut_TTG	katG_315_mut_C	MDR		S/-/-/EMB/-/KM/AM/CM/-/KM/-	S	-/Beijing V+/CHIN+/K2/-/-/-/-/-/-	Beijing	false negative in TB-SNPID		x
	yes	MDR	MonoR-INH	KZ15_106	MDR	Disagree	Agree	U (likely Haarlem)	rpoB_516_mut_GTC/rpoB_526_mut_TAC	katG_315_mut_C	MDR		-/INH/-/-/-/-/-/-/-	MonoR-INH	-/-/-/Haarlem/-/-/-/-	Not Beijing	TBSNPID does not target rpoB 516
	yes	MDR	MonoR-INH	KZ15_225	MDR	Disagree	Agree	Beijing	rpoB_516_mut_GTC/rpoB_526_mut_TAC	katG_315_mut_C	MDR		-/INH/-/EMB/-/-/-/KM/-	MonoR-INH	-/Beijing SA+/-/-/-/-/-/-	Beijing	TBSNPID does not target rpoB 516
	yes	MDR	MonoR-INH	KZ15_229	MDR	Disagree	Agree	Beijing	rpoB_516_mut_GTC	katG_315_mut_C	MDR		-/INH/-/-/-/-/-/KM/-	MonoR-INH	-/Beijing SA+/-/-/-/-/-/-	Beijing	TBSNPID does not target rpoB 516
	ND	S	MonoR-RIF	KZ15_242	MDR	Disagree	Disagree	Beijing	WT	WT	S		-/-/RIF/EMB/FLQ/-/-/KM/-	MonoR-RIF	-/Beijing/-/-/-/-/-/-	Beijing	untargeted SNPs, false negative NAATs, or error in Phenotypic DST
7	no	S	MonoR-RIF	KZ15_257	S	Disagree	Agree	T1	WT	WT	S		-/-/RIF/-/-/-/-/KM/-	MonoR-RIF	-/-/-/LAM/-/-/-/-	Not Beijing	false positive in TB-SNPID	x
8	no	S	MDR	KZ15_265	S	Disagree	Agree	LAM9	WT	WT	S		-/INH/RIF/-/-/-/-/-/-	MDR	-/-/-/LAM/-/-/-/-	Not Beijing	false positive in TB-SNPID	x
9	no	S	MDR	KZ15_267	S	Disagree	Agree	Beijing	WT	WT	S		-/INH/RIF/EMB/-/-/-/KM/-	MDR	-/Beijing SA+/-/-/-/-/-/-	Beijing	false positive in TB-SNPID	x
	ND	S	MonoR-RIF	KZ15_287	MDR	Disagree	Disagree	Beijing	WT	WT	S		-/-/RIF/-/-/-/-/-/-	MonoR-RIF	-/Beijing/-/-/-/-/-/-	Beijing	untargeted SNPs, false negative NAATs, or error in Phenotypic DST
10	no	MDR	MonoR-RIF	KZ15_291	MDR	Disagree	Agree	Beijing	rpoB_531_mut_TTG	katG_315_mut_C	MDR		S/-/RIF/EMB/FLQ/-/-/KM/-	MonoR-RIF	-/Beijing/-/-/-/-/-/-	Beijing	false negative in TB-SNPID		x
11	no	S	MDR	KZ15_336	MDR	Agree	Disagree	Beijing	WT	WT	S		-/INH/RIF/EMB/-/-/-/-/-	MDR	-/Beijing SA+/-/-/-/-/-/-	Beijing	false negative in TB-SPRINT				x
12	no	MDR	S	KZ15_339	MDR	Disagree	Agree	Beijing	rpoB_531_mut_TTG	katG_315_mut_C	MDR		-/-/-/-/-/-/-/-/-	S	-/Beijing/-/-/-/-/-/-	Beijing	false negative in TB-SNPID		x
13	no	MonoR-INH	MDR	KZ15_342	MDR	Agree	Disagree	Beijing	WT	katG_315_mut_C	MonoR-INH		-/INH/RIF/EMB/-/-/-/-/-	MDR	-/Beijing SA+/-/-/-/-/-/-	Beijing	false negative in TB-SPRINT				x
14	no	MonoR-INH	MDR	KZ15_352	MonoR-INH	Disagree	Agree	LAM-RUS (former T5-RUS1)	WT	katG_315_mut_C/inhA_-15_mut_T	MonoR-INH		-/INH/RIF/EMB/-/-/-/-/-	MDR	-/-/-/LAM/-/-/-/-	Not Beijing	false positive in TB-SNPID	x
15	no	MonoR-INH	MDR	KZ15_353	MonoR-INH	Disagree	Agree	LAM9	WT	katG_315_mut_C/inhA_-15_mut_T	MonoR-INH		-/INH/RIF/-/-/-/-/-/-	MDR	-/-/-/LAM/-/-/-/-	Not Beijing	false positive in TB-SNPID	x
16	no	S	MonoR-RIF	KZ15_359	S	Disagree	Agree	LAM-RUS (former T5-RUS1)	WT	WT	S		-/-/RIF/-/-/-/-/-/-	MonoR-RIF	-/-/-/LAM/-/-/-/-	Not Beijing	false positive in TB-SNPID	x
17	no	S	MonoR-RIF	KZ15_368	S	Disagree	Agree	LAM9	WT	WT	S		-/-/RIF/-/-/-/-/-/-	MonoR-RIF	-/-/-/LAM/-/-/-/-	Not Beijing	false positive in TB-SNPID	x
18	no	MonoR-RIF	S	KZ15_376	S	Agree	Disagree	T4-CEU1	rpoB_526_mut_TAC	WT	MonoR-RIF		-/-/-/-/-/-/-/-/-	S	-/-/-/Euro-American Other/-/-/-/-	Not Beijing	false positive in TB-SPRINT			x
19	no	S	MonoR-RIF	KZ15_380	S	Disagree	Agree	U (LAM-RUS?)	WT	WT	S		-/-/RIF/-/-/-/-/-/-	MonoR-RIF	-/-/-/LAM/-/-/-/-	Not Beijing	false positive in TB-SNPID	x
	yes	MDR	MonoR-INH	KZ15_387	NA	NA	NA	URAL	rpoB_531_mut_TGG	KatG_315_mut_C/inhA_-15_mut_T	MDR		S/INH/-/EMB/-/-/-/-/-	MonoR-INH	-/-/-/Euro-American Other/-/-/-/-	Not Beijing	TBSNPID does not target rpoB531_TGG
	yes	MDR	MonoR-INH	KZ15_394	MDR	Disagree	Agree	Beijing	rpoB_526_mut_TAC/rpoB_531_mut_TGG	katG_315_mut_A	MDR		-/INH/-/EMB/-/-/-/-/-	MonoR-INH	-/Beijing/-/-/-/-/-/-	Beijing	TBSNPID does not target rpoB531_TGG
20	no	MDR	MonoR-INH	KZ15_395	MDR	Disagree	Agree	Beijing	rpoB_526_mut_TAC	katG_315_mut_C	MDR		-/INH/-/-/-/-/-/-/-	MonoR-INH	-/Beijing/-/-/-/-/-/-	Beijing	false negative in TB-SNPID		x
21	no	MDR	S	KZ15_402	S	Agree	Disagree	URAL	rpoB_526_mut_TAC/rpoB_531_mut_TGG	katG_315_mut_A	MDR		-/-/-/-/-/-/-/-/-	S	-/-/-/Euro-American Other/-/-/-/-	Not Beijing	false positive in TB-SPRINT			x
	yes	MDR	MonoR-INH	KZ15_403	NA	NA	NA	Beijing	rpoB_526_mut_TAC/rpoB_531_mut_TGG	katG_315_mut_A	MDR		S/INH/-/-/-/-/-/KM/-	MonoR-INH	-/Beijng K1/-/-/-/-/-/-	Beijing	TBSNPID does not target rpoB531_TGG
22	no	MonoR-INH	MDR	KZ15_409	MonoR-INH	Disagree	Agree	LAM9	WT	InhA_-15_mut T	MonoR-INH		-/INH/RIF/-/-/-/-/-/-	MDR	-/-/-/LAM/-/-/-/-	Not Beijing	false positive in TB-SNPID	x
23	no	S	MonoR-RIF	KZ15_424	S	Disagree	Agree	LAM-RUS (former T5-RUS1)	WT	WT	S		-/-/RIF/-/-/-/-/-/-	MonoR-RIF	-/-/-/LAM/-/-/-/-	Not Beijing	false positive in TB-SNPID	x
24	no	S	MonoR-RIF	KZ15_429	S	Disagree	Agree	LAM9	WT	WT	S		-/-/RIF/-/-/-/-/-/-	MonoR-RIF	-/-/-/LAM/-/-/-/-	Not Beijing	false positive in TB-SNPID	x
	ND	MonoR-RIF	S	KZ15_432	MDR	Disagree	Disagree	URAL	rpoB_526_mut_TAC/rpoB_531_mut_TGG	WT	MonoR-RIF		-/-/-/-/-/-/-/-/-	S	-/-/-/LAM/-/-/-/-	Not Beijing	untargeted SNPs, false negative NAATs, or error in Phenotypic DST
	yes	MDR	MonoR-INH	KZ15_435	MDR	Disagree	Agree	Beijing	rpoB_531_mut_TGG	katG_315_mut_C	MDR		-/INH/-/-/-/-/-/-/-	MonoR-INH	-/Beijing/-/-/-/-/-/-	Beijing	TBSNPID does not target rpoB531_TGG
25	no	MDR	MonoR-INH	KZ15_437	MonoR-INH	Agree	Disagree	Beijing	rpoB_526_mut_TAC/rpoB_531_mut_TGG	katG_315_mut_C	MDR		-/INH/-/-/-/-/-/-/-	MonoR-INH	-/Beijing SA+/-/-/-/-/-/-	Beijing	false positive in TB-SPRINT			x
26	no	S	MonoR-INH	KZ15_440	MonoR-INH	Agree	Disagree	T1	WT	WT	S		-/INH/-/-/-/-/-/-/-	MonoR-INH	-/-/-/Euro-American Other/-/-/-/-	Not Beijing	false negative in TB-SPRINT				x
	yes	MDR	MonoR-INH	KZ15_465	MDR	Disagree	Agree	Beijing	rpoB_516_mut_GTC	katG_315_mut_C	MDR		-/INH/-/-/FLQ/-/-/-/-	MonoR-INH	-/Beijing SA+/-/-/-/-/-/-	Beijing	TBSNPID does not target rpoB 516
	yes	MDR	MonoR-INH	KZ15_523	MDR	Disagree	Agree	S	rpoB_516_mut_GTC	katG_315_mut_C	MDR		-/INH/-/-/-/KM/AM/CM/-/-/-	MonoR-INH	-/-/-/LAM/-/-/-/-	Not Beijing	TBSNPID does not target rpoB 516

## Sheet: S7 Table
Table S7: Correlation between RD131 (K1 strain marker) and SigE (Central Asia-Russia, 94-32 outbreak marker)
city	ID Sample	SigE wt/mut	RD131 TB-SNPID	Second ID
Kostany	7843	mut	ND
Kostany	7469	mut	ND
Kostany	890	mut	1	KZ15_096			% SIgE	SigE	SigE	TOTAL	RD131	RD131	RD131	%RD131
Kostany	12	mut	1	KZ15_100			Mutated	mut	wt		Present	deleted	Not Done	deleted
Kostany	579	mut	1	KZ15_101		Kostanay	0.963636	53	2	55	36	8	11	0.181818	0.18
Kostany	9084	mut	1	KZ15_102		Cycloserine plate	0.942308	49	3	52	36	5	11	0.121951	0.12
Kostany	7750	mut	1	KZ15_103		Semey	0.894737	17	2	19	8	3	8	0.272727	0.27
Kostany	1092	mut	1	KZ15_104		Atyrau 3	0.978723	46	1	47	35	10	2	0.222222	0.22
Kostany	7424	mut	0	KZ15_107		Aktobe	1	8	0	8	0	8	0	1	1
Kostany	8774	mut	1	KZ15_108		Zhambyl	0.9	9	1	10	5	5	0	0.5	0.5
Kostany	1069	mut	1	KZ15_109		Mangistau	0.769231	20	6	26	14	11	1	0.44	0.44
Kostany	7585	mut	ND			Kyzyl-Orda	0.9	18	2	20	3	5	12	0.625	0.63
Kostany	7632	mut	1	KZ15_111		Akmola/Prison	0.703704	19	8	27	0	0	27	ND	ND
Kostany	209	mut	0	KZ15_112		Pavlodar	0.829268	34	7	41	6	4	31	0.4	0.4
Kostany	7865	mut	1	KZ15_113
Kostany	8017	mut	0	KZ15_114
Kostany	803	mut	ND
Kostany	1106	mut	0	KZ15_116
Kostany	8167	mut	1	KZ15_117
Kostany	8723	mut	ND
Kostany	5913	mut	1	KZ15_119
Kostany	6971	mut	1	KZ15_121
Kostany	888	mut	ND
Kostany	229	mut	1	KZ15_125
Kostany	805	mut	1	KZ15_128
Kostany	20	mut	ND
Kostany	7494	mut	0	KZ15_130
Kostany	14	mut	ND
Kostany	7858	mut	1	KZ15_133
Kostany	9165	mut	ND
Kostany	2628	mut	1	KZ15_135
Kostany	6164	mut	ND
Kostany	976	mut	1	KZ15_137
Kostany	42	mut	ND
Kostany	8360	mut	ND
Kostany	6453	mut	1	KZ15_143
Kostany	10511	mut	1	KZ15_145
Kostany	676	wt	1	KZ15_146
Kostany	6887	mut	0	KZ15_148
Kostany	6015	mut	1	KZ15_149
Kostany	7757	mut	1	KZ15_150
Kostany	7411	mut	0	KZ15_151
Kostany	6987	mut	1	KZ15_153
Kostany	4517	mut	1	KZ15_157
Kostany	9177	mut	1	KZ15_158
Kostany	7896	mut	1	KZ15_159
Kostany	56	mut	1	KZ15_160
Kostany	7829	mut	0	KZ15_162
Kostany	9506	mut	1	KZ15_165
Kostany	7972	mut	1	KZ15_166
Kostany	7959	mut	ND
Kostany	8496	mut	1	KZ15_171
Kostany	8310	wt	1	KZ15_172
Kostany	9385	mut	1	KZ15_177
Kostany	8776	mut	1	KZ15_178
Cycloserine-Plate 2	1728	mut	1	KZ15_185
Cycloserine-Plate 2	1030	mut	1	KZ15_186
Cycloserine-Plate 2	1015	mut	discrepant (ND)
Cycloserine-Plate 2	1850	mut	1	KZ15_188
Cycloserine-Plate 2	2601	mut	1	KZ15_190
Cycloserine-Plate 2	1934	wt	1	KZ15_192	1	KZ15_232
Cycloserine-Plate 2	1113	mut	1	KZ15_193
Cycloserine-Plate 2	1787	mut	1	KZ15_194
Cycloserine-Plate 2	1089	mut	1	KZ15_195	1	KZ15_207	1	KZ15_235
Cycloserine-Plate 2	371	mut	ND
Cycloserine-Plate 2	578	mut	ND
Cycloserine-Plate 2	577	mut	1	KZ15_198
Cycloserine-Plate 2	2450	mut	0	KZ15_200
Cycloserine-Plate 2	1617	mut	1	KZ15_201
Cycloserine-Plate 2	892	mut	ND
Cycloserine-Plate 2	555	mut	1	KZ15_203
Cycloserine-Plate 2	1863	mut	1	KZ15_204
Cycloserine-Plate 2	1967	mut	1	KZ15_208
Cycloserine-Plate 2	1557	mut	1	KZ15_209	1	KZ15_213
Cycloserine-Plate 2	363	mut	1	KZ15_212
Cycloserine-Plate 2	2080	mut	1	KZ15_214
Cycloserine-Plate 2	7831	mut	0	KZ15_216
Cycloserine-Plate 2	2331	mut	1	KZ15_217
Cycloserine-Plate 2	1966	mut	1	KZ15_218	1	KZ15_241
Cycloserine-Plate 2	1195	mut	1	KZ15_219	1	KZ15_238
Cycloserine-Plate 2	716	mut	1	KZ15_220
Cycloserine-Plate 2	1831	mut	0	KZ15_221
Cycloserine-Plate 2	2234	mut	0	KZ15_222
Cycloserine-Plate 2	1413	mut	1	KZ15_223	1	KZ15_237
Cycloserine-Plate 2	139	mut	1	KZ15_224
Cycloserine-Plate 2	234	mut	1	KZ15_225
Cycloserine-Plate 2	204	mut	0	KZ15_226	0	KZ15_242
Cycloserine-Plate 2	400	wt	1	KZ15_227
Cycloserine-Plate 2	2259	mut	1	KZ15_228
Cycloserine-Plate 2	1043	mut	1	KZ15_229
Cycloserine-Plate 2	562	mut	1	KZ15_230
Cycloserine-Plate 2	1372	mut	1	KZ15_231
Cycloserine-Plate 2	355	mut	1	KZ15_233
Cycloserine-Plate 2	610	mut	1	KZ15_234	1	KZ15_236
Cycloserine-Plate 2	778	mut	1	KZ15_246
Cycloserine-Plate 2	178	mut	1	KZ15_240
Cycloserine-Plate 2	7538	mut	ND
Cycloserine-Plate 2	1762	wt	1	KZ15_247
Cycloserine-Plate 2	1271	mut	1	KZ15_248
Cycloserine-Plate 2	7484	mut	1	KZ15_249
Cycloserine-Plate 2	695	mut	1	KZ15_250
Cycloserine-Plate 2	1976	mut	ND
Cycloserine-Plate 2	1081	mut	ND		1089 ?
Cycloserine-Plate 2	173	mut	ND		178?
Cycloserine-Plate 2	1254	mut	ND
Cycloserine-Plate 2	1426	mut	ND
Cycloserine-Plate 2	782	mut	ND
Semey	496	mut	ND
Semey	2287	mut	ND
Semey	205	mut	ND
Semey	177	mut	ND
Semey	2445	mut	ND
Semey	2077	mut	ND
Semey	2028	mut	ND
Semey	906	mut	ND
Semey	7799	mut	1	KZ15_344
Semey	8460	wt	0	KZ15_347	1	KZ15_362	1	KZ15_363
Semey	5440	mut	1	KZ15_348
Semey	8532	mut	1	KZ15_350
Semey	5946	mut	1	KZ15_351
Semey	5362	wt	1	KZ15_355
Semey	6795	mut	1	KZ15_356
Semey	8082	mut	1	KZ15_357
Semey	6072	mut	0	KZ15_358
Semey	7415	mut	0	KZ15_360
Semey	6849	mut	1	KZ15_361
Atyrau-3	4206	mut	1	KZ15_275	1	KZ15_328
Atyrau-3	4225	mut	0	KZ15_277
Atyrau-3	4780	mut	1	KZ15_278	1	KZ15_298
Atyrau-3	5206	mut	1	KZ15_279
Atyrau-3	4435	mut	1	KZ15_280	1	KZ15_304
Atyrau-3	4883	mut	0	KZ15_281	1	KZ15_336
Atyrau-3	4483	mut	1	KZ15_282
Atyrau-3	4504	mut	1	KZ15_284	1	KZ15_338
Atyrau-3	4418	mut	1	KZ15_285
Atyrau-3	490	mut	0	KZ15_287	0	KZ15_306
Atyrau-3	4214	mut	1	KZ15_289
Atyrau-3	4514	mut	1	KZ15_290
Atyrau-3	4648	mut	1	KZ15_291
Atyrau-3	4635	mut	0	KZ15_292	0	KZ15_315
Atyrau-3	4696	mut	1	KZ15_293
Atyrau-3	4325	mut	1	KZ15_294
Atyrau-3	4703	mut	1	KZ15_295
Atyrau-3	5062	mut	1	KZ15_296
Atyrau-3	4712	mut	1	KZ15_297
Atyrau-3	4592	mut	1	KZ15_323
Atyrau-3	4864	mut	1	KZ15_300
Atyrau-3	4779	mut	1	KZ15_301	1	KZ15_334
Atyrau-3	4803	mut	0	KZ15_302
Atyrau-3	4222	mut	1	KZ15_303
Atyrau-3	152	mut	1	KZ15_305
Atyrau-3	5120	mut	1	KZ15_307
Atyrau-3	4853	mut	1	KZ15_308
Atyrau-3	120	mut	0	KZ15_311
Atyrau-3	4820	mut	0	KZ15_313
Atyrau-3	4476	mut	1	KZ15_314
Atyrau-3	4650	wt	1	KZ15_316
Atyrau-3	4480	mut	1	KZ15_317
Atyrau-3	4611	mut	0	KZ15_319
Atyrau-3	4470	mut	1	KZ15_320
Atyrau-3	4786	mut	1	KZ15_321
Atyrau-3	4888	mut	1	KZ15_322
Atyrau-3	4636	mut	1	KZ15_324
Atyrau-3	4722	mut	1	KZ15_326
Atyrau-3	4455	mut	1	KZ15_329
Atyrau-3	4606	mut	1	KZ15_330
Atyrau-3	157	mut	0	KZ15_332
Atyrau-3	4623	mut	ND
Atyrau-3	5121	mut	1	KZ15_335
Atyrau-3	4785	mut	ND
Atyrau-3	4859	mut	0	KZ15_339
Atyrau-3	4901	mut	1	KZ15_341
Atyrau-3	5106	mut	1	KZ15_342
May 2014	440	mut	ND
May 2014	1655	mut	ND
May 2014	2	mut	ND
May 2014	843	wt	ND
May 2014	952	mut	ND
May 2014	241	mut	ND
May 2014	1438	mut	ND
May 2014	687	mut	ND
May 2014	131	wt	ND
May 2014	777	mut	ND
May 2014	1003	mut	ND
May 2014	659	mut	ND
May 2014	442	mut	ND
May 2014	1002	mut	ND
May 2014	1657	mut	ND
May 2014	1007	mut	ND
May 2014	793	mut	ND
May 2014	625	wt	ND
May 2014	1121	mut	ND
May 2014	1316	mut	ND
July 2014	38	wt	ND
July 2014	1674	mut	ND
July 2014	1895	mut	ND
July 2014	2061	mut	ND
July 2014	3426	mut	1	KZ15_502
July 2014	3768	mut	ND
July 2014	10948	wt	1	KZ15_504
mdr tb 2014	1309	mut	ND
mdr tb 2014	969	mut	ND
mdr tb 2014	998	wt	ND
XDR-PLATE	1049	mut	ND
XDR-PLATE	1097	mut	ND
XDR-PLATE	7026	mut	ND
XDR-PLATE	1132	mut	ND
XDR-PLATE	1037	wt	ND
XDR-PLATE	13545	mut	ND
XDR-PLATE	53/8113	wt	ND
XDR-PLATE	14312	mut	ND
XDR-PLATE	1028	wt	ND
Aktobe	7314	mut	0	KZ15_364	100%correlation
Aktobe	2781	mut	0	KZ15_366	100%correlation
Aktobe	7349	mut	0	KZ15_369	100%correlation
Aktobe	7264	mut	0	KZ15_371	100%correlation
Aktobe	7214	mut	0	KZ15_372	100%correlation
Aktobe	152	mut	0	KZ15_374	100%correlation
Aktobe	4985	mut	0	KZ15_375	100%correlation
Aktobe	5403	mut	0	KZ15_378	100%correlation
Zhambyl	2726	mut	0	KZ15_385
Zhambyl	1171	mut	1	KZ15_388
Zhambyl	5050	wt	1	KZ15_392
Zhambyl	5001	mut	0	KZ15_393
Zhambyl	5143	mut	0	KZ15_394
Zhambyl	179	mut	0	KZ15_395	0	KZ15_403
Zhambyl	4671	mut	1	KZ15_396
Zhambyl	5158	mut	1	KZ15_397
Zhambyl	5187	mut	0	KZ15_399
Zhambyl	4925	mut	1	KZ15_401
Mangistau	3	mut	0	KZ15_405	0	KZ15_407
Mangistau	12	mut	0	KZ15_406
Mangistau	10	mut	0	KZ15_408
Mangistau	34	mut	1	KZ15_411
Mangistau	41	wt	1	KZ15_413
Mangistau	44	mut	1	KZ15_414
Mangistau	47	mut	1	KZ15_415
Mangistau	17	mut	1	KZ15_416
Mangistau	28	mut	0	KZ15_417
Mangistau	38	mut	ND
Mangistau	27	wt	1	KZ15_419
Mangistau	40	wt	1	KZ15_420
Mangistau	18	mut	1	KZ15_421
Mangistau	1	mut	0	KZ15_422
Mangistau	35	mut	1	KZ15_425
Mangistau	26	mut	1	KZ15_426
Mangistau	14	wt	1	KZ15_427
Mangistau	8	mut	1	KZ15_428
Mangistau	45	wt	0	KZ15_430
Mangistau	37	mut	0	KZ15_433
Mangistau	16	mut	1	KZ15_434
Mangistau	21	mut	0	KZ15_435
Mangistau	9	wt	1	KZ15_437
Mangistau	36	mut	0	KZ15_438
Mangistau	48	mut	0	KZ15_439
Mangistau	7	mut	0	KZ15_441
Kyzyl-Orda	2036	mut	0	KZ15_444
Kyzyl-Orda	2160	mut	1	KZ15_446
Kyzyl-Orda	2203	mut	0	KZ15_447
Kyzyl-Orda	2330	mut	1	KZ15_448
Kyzyl-Orda	2447	mut	1	KZ15_450
Kyzyl-Orda	2112	mut	0	KZ15_451
Kyzyl-Orda	2272	mut	0	KZ15_452
Kyzyl-Orda	1922	mut	0	KZ15_453
Kyzyl-Orda	2254	mut	ND
Kyzyl-Orda	2263	mut	ND
Kyzyl-Orda	2275	mut	ND
Kyzyl-Orda	2274	mut	ND
Kyzyl-Orda	2044	wt	ND
Kyzyl-Orda	1922	mut	0	KZ15_453
Kyzyl-Orda	2154	mut	ND
Kyzyl-Orda	2141	mut	ND
Kyzyl-Orda	2391	mut	ND
Kyzyl-Orda	1956	mut	ND
Kyzyl-Orda	2072	mut	ND
Kyzyl-Orda	2038	wt	ND
Prison	502	mut	ND
Prison	377	mut	ND
Prison	473	mut	ND
Prison	177	mut	ND
Prison	261	mut	ND
Prison	408	wt	ND
Prison	62	wt	ND
Prison	25	mut	ND
Prison	58	mut	ND
Prison	35	mut	ND
Prison	16	mut	ND
Prison	309	mut	ND
Prison	567	wt	ND
Prison	27	mut	ND
Prison	46	mut	ND
Prison	376	wt	ND
Prison	56	mut	ND
Prison	512	wt	ND
Prison	591	wt	ND
Prison	45	mut	ND
Prison	44	wt	ND
Prison	580	mut	ND
Prison	507	mut	ND
Prison	55	mut	ND
Prison	33	mut	ND
Prison	165	wt	ND
Prison	520	mut	ND
Prison	57	mut	ND
Pavlodar	6555	mut	ND
Pavlodar	6622	mut	ND
Pavlodar	5403	mut	ND
Pavlodar	7406	mut	ND
Pavlodar	7006	mut	ND
Pavlodar	7143	mut	ND
Pavlodar	5820	mut	ND
Pavlodar	5527	mut	ND
Pavlodar	6369	mut	ND
Pavlodar	7370	mut	ND
Pavlodar	5545	mut	ND
Pavlodar	6311	mut	ND
Pavlodar	5862	wt	ND
Pavlodar	7595	mut	ND
Pavlodar	7167	mut	ND
Pavlodar	6717	mut	ND
Pavlodar	7394	mut	ND
Pavlodar	7152	mut	ND
Pavlodar	6990	mut	ND
Pavlodar	7143	mut	ND
Pavlodar	7123	mut	ND
Pavlodar	7514	mut	ND
Pavlodar	6948	mut	ND
Pavlodar	7151	mut	ND
Pavlodar	5371	mut	ND
Pavlodar	5885	mut	ND
Pavlodar	6723	mut	ND
Pavlodar	6553	mut	ND
Pavlodar	6520	mut	ND
Pavlodar	5812	wt	ND
Pavlodar	393	wt	1	KZ15_533
Pavlodar	2791	mut	0	KZ15_534
Pavlodar	2546	mut	0	KZ15_535
Pavlodar	254	wt	1	KZ15_536
Pavlodar	321	mut	0	KZ15_537
Pavlodar	2536	wt	1	KZ15_538
Pavlodar	2569	mut	0	KZ15_539
Pavlodar	297	wt	1	KZ15_540
Pavlodar	336	mut	1	KZ15_541
Pavlodar	2336	wt	1	KZ15_542
Pavlodar	2791	mut	0	KZ15_534
KZN, Orda	104	mut	ND
KZN, Orda	89	mut	ND
KZN, Orda	91	mut	ND
KZN, Orda	111	mut	ND
KZN, Orda	132	mut	ND
KZN, Orda	128	mut	ND
KZN, Orda	86	mut	ND
KZN, Orda	102	mut	ND
KZN, Orda	110	mut	ND
KZN, Orda	87	mut	ND
KZN, Orda	104	mut	ND

## Sheet: S8 Table
Table S8 : Statistic Tests; Chi 2 and Fisher's exact Count Test
Investigated Area	lat	long	obs	L2	L4	tot		Article	percentage
Almatinskaya/Almaty	43.2389	76.8897	2005	3	19	22	0	Kubica et al. 2005	0.136364
Almatinskaya/Almaty	43.2389	76.8897	2015	3	5	8	0	Skiba et al. 2015	0.375
Almatinskaya/Almaty	43.2389	76.8897	2019	57	4	61		this work	0.934426
				63	28	91			0.692308
			Exp	L2	L4
			2005	15.2308	6.76923
			2015	5.53846	2.46154
			2019	42.2308	18.7692
				63	28	0
			Khi2	52.4886
			p-value	4.00173e-12
Investigated Area	lat	long	obs	L2	L4	tot		Article	percentage
Kostanajskaya/Kostanay	53.2144	63.6246	5	2	3	5	0	Kubica et al. 2005	0.4
Kostanajskaya/Kostanay	53.2144	63.6246	91	73	15	88	3	this work	0.802198
				75	18	93
			Exp	L2	L4
			2005	4.03226	0.967742
			2015	70.9677	17.0323
			Khi2	5.59268
			p-value	0.0180357
Investigated Area	lat	long	obs	L2	L4	tot		Article	percentage
Kyzylordinskaya/Kyzyl Orda	44.8479	65.4999	5	5	0	5		Kubica et al. 2005	1
Kyzylordinskaya/Kyzyl Orda	44.8479	65.4999	39	28	10	38		Skiba et al. 2015	0.717949
Kyzylordinskaya/Kyzyl Orda	44.8479	65.4999	45	36	8	44		this work	0.8
				69	18	87
			total 2015-2019	64	18	82
			Exp	L2	L4		Exp	L2	L4
			2005	3.96552	1.03448
			2015	30.1379	7.86207		2015	29.6585	8.34146	38
			2019	34.8966	9.10345		2019	34.3415	9.65854	44
				69	18
			Khi2	2.20602			Khi2	0.787414
			p-value	0.331871			p-value	0.374883
Investigated Area	lat	long	obs	L2	L4	tot		Article	percentage
Aktobe/Aktobe	50.2839	57.167	19	15	4	19		Kubica et al. 2005	0.789474
Aktobe/Aktobe	50.2839	57.167	9	4	5	9		Skiba et al. 2015	0.444444
Aktobe/Aktobe	50.2839	57.167	33	14	16	30		this work	0.466667
				33	25	58			0.568966	0.431034
			Exp
			2005	10.8103	8.18966
			2015	5.12069	3.87931
			2019	17.069	12.931
			Khi2	5.61627
			p-value	0.0603175
L2 sublineage DR statistics
		Sensitive	All R (except E)	Total (SHR-MDR)
L2/Beijing/K1		4	18	22
L2/Beijing/V+/CHIN+/K2		2	114	116
L2/Beijing/SA+		5	158	163
L2/Beijing/-/-/-/		12	31	73
		23	321	374
		Sensitive	All R (except E)	Total (SHR-MDR)
L2/Beijing/K1		1.35294	18.8824	22
L2/Beijing/V+/CHIN+/K2		7.13369	99.5615	116
L2/Beijing/SA+		10.0241	139.901	163
L2/Beijing/-/-/-/		4.4893	62.6551	73
		23	321	374
		Chi2	44.4266
		p	1.22492e-09
		df	3
p-value fisher https://biostatgv.sentiweb.fr/?module=tests/fisher
Method : Fisher's Exact Test for Count Data; Alternative :two.sided
p-value : 1.3809445094095E-7
The p-value of oyur assay is 1.3809445094095 E-7.
